# Supplementary material for: Crystal structure of (dibenzo-21-crown-7)di­iodido­samarium(II) 1,2-di­meth­oxy­ethane hemisolvate
Source: Acta Crystallogr E Crystallogr Commun. 2026 Mar 17;82(Pt 4):362–5. doi: 10.1107/S2056989026001374 (PMC13055963; doi:10.1107/S2056989026001374)
Supplement: Supplementary file 1 [file e-82-00362-sup1.cif]

##############################################################################
#                                                                            #
# This CIF contains the data in a paper accepted for publication in          #
# Acta Crystallographica Section E. It conforms to the requirements of       #
# Notes for Authors for Acta Crystallographica Section E, and has been       #
# peer reviewed under the auspices of the IUCr Commission on Journals.       #
#                                                                            #
# Full details of the Crystallographic Information File format               #
# are given in the paper "The Crystallographic Information File (CIF):       #
# a New Standard Archive File for Crystallography" by S. R. Hall, F. H.      #
# Allen and I. D. Brown [Acta Cryst. (1991), A47, 655-685].                  #
#                                                                            #
# The current version of the core CIF dictionary is obtainable from          #
# ftp://ftp.iucr.org/pub/cif_core.dic.                                       #
#                                                                            #
# Software is freely available for graphical display of the structure(s)     #
# in this CIF. For information consult the CIF software page                 #
# http://www.iucr.org/resources/cif/software.                                #
#                                                                            #
# This file may be used for bona fide research purposes within the           #
# scientific community so long as proper attribution is given to the journal # 
# article from which it was obtained.                                        #
#                                                                            #
##############################################################################
data_I
_audit_creation_method
;
Olex2 1.5
(compiled 2025.07.13 svn.rb7424aed for OlexSys, GUI svn.r7314)
;
_journal_date_recd_electronic     2026-01-21
_journal_date_accepted     2026-02-09
_journal_name_full     'Acta Crystallographica, Section E'
_journal_year     2026
_journal_volume     82
_journal_issue      1
_journal_page_first     0
_journal_page_last     0
_journal_paper_category     GM
_journal_paper_doi     10.1107/S2056989026001374
_journal_coeditor_code     EV2025
_publ_contact_author_name     'Thomas E. Albrecht'
_publ_contact_author_address
;
1500 Illinois Street, Golden, CO, 80401
;
_publ_contact_author_email     thomas.albrecht@mines.edu
_publ_contact_author_fax     ?
_publ_contact_author_phone     ?
_publ_section_title
;
Crystal structure of (dibenzo-21-crown-7)diiodidosamarium(II)
1,2-dimethoxyethane hemisolvate
;
_publ_section_title_footnote     .
loop_
    _publ_author_name
    _publ_author_footnote
    _publ_author_address
    'Wineinger, Hannah B.' .
;
Colorado School of Mines
1500 Illinois Street, Golden, CO, 80401
USA
;
    'Sperling, Joseph M.' .
;
Colorado School of Mines
1500 Illinois Street, Golden, CO, 80401
USA
;
    'Albrecht, Thomas E.' .
;
Colorado School of Mines
1500 Illinois Street, Golden, CO, 80401
USA
;
_publ_section_synopsis
;
The title compound, [SmI~2~(C~22~H~28~O~7~)]\\cdot0.5C~4~H~10~O~2~ or
Sm(dibenzo-21-crown-7)I~2~, was obtained as a minor product by layering
dimethoxyethane solutions of SmI~2~ and dibenzo-21-crown-7. The asymmetric
unit consists of one Sm(dibenzo-21-crown-7)I~2~ moiety and half a
dimethoxyethane solvent molecule in the outer sphere.
;
_chemical_name_systematic
;
(Dibenzo-21-crown-7)diiodidosamarium(II) 1,2-dimethoxyethane hemisolvate
;
_chemical_name_common     ?
_chemical_formula_moiety     'C22 H28 I2 O7 Sm, 0.5(C4 H10 O2)'
_chemical_formula_sum     'C24 H33 I2 O8 Sm'
_chemical_formula_iupac     '[Sm I2 (C22 H28 O7)], 0.5C4 H10 O2'
_chemical_formula_weight     853.65
_chemical_melting_point     ?
_space_group_crystal_system     monoclinic
_space_group_name_H-M_alt     C2/c
_space_group_name_Hall     '-C 2yc'
loop_
    _space_group_symop_operation_xyz
    'x, y, z'
    '-x, y, -z+1/2'
    'x+1/2, y+1/2, z'
    '-x+1/2, y+1/2, -z+1/2'
    '-x, -y, -z'
    'x, -y, z-1/2'
    '-x+1/2, -y+1/2, -z'
    'x+1/2, -y+1/2, z-1/2'
_cell_length_a     13.4402(15)
_cell_length_b     11.3258(12)
_cell_length_c     37.515(4)
_cell_angle_alpha     90
_cell_angle_beta     91.168(4)
_cell_angle_gamma     90
_cell_volume     5709.5(11)
_cell_formula_units_Z     8
_cell_measurement_reflns_used     9778
_cell_measurement_theta_min     2.421
_cell_measurement_theta_max     28.258
_cell_measurement_temperature     100
_exptl_crystal_description     plate
_exptl_crystal_colour     'clear light blue'
_exptl_crystal_size_max     0.138
_exptl_crystal_size_mid     0.071
_exptl_crystal_size_min     0.056
_exptl_crystal_density_diffrn     1.986
_exptl_crystal_density_meas     ?
_exptl_crystal_density_method     ?
_exptl_crystal_F_000     3272
loop_
    _exptl_crystal_face_index_h
    _exptl_crystal_face_index_k
    _exptl_crystal_face_index_l
    _exptl_crystal_face_perp_dist
    -5.00 -4.00 -5.00 0.0400
    5.00 -4.00 1.00 0.0660
    -1.00 -1.00 3.00 0.0390
    -5.00 5.00 -4.00 0.0690
    1.00 1.00 4.00 0.0250
    -1.00 1.00 1.00 0.0600
    1.00 1.00 -4.00 0.0210
    -1.00 -1.00 -5.00 0.0250
    0.00 0.00 1.00 0.0100
_exptl_absorpt_coefficient_mu     4.262
_exptl_absorpt_correction_type     multi-scan
_exptl_absorpt_process_details
;
(SADABS; Krause <i>et al.</i>,  2015)
;
_exptl_absorpt_correction_T_min     0.5570
_exptl_absorpt_correction_T_max     0.7457
_diffrn_ambient_temperature     100
_diffrn_source     'sealed tube'
_diffrn_source_power     0.07
_diffrn_source_voltage     50.0
_diffrn_source_current     1.4
_diffrn_radiation_type     MoK\a
_diffrn_radiation_wavelength     0.71073
_diffrn_radiation_monochromator     graphite
_diffrn_measurement_device_type     'Bruker D8 Quest'
_diffrn_measurement_method     '\w and \f scans'
_diffrn_detector_area_resol_mean     8
_diffrn_reflns_number     112554
_diffrn_reflns_av_R_equivalents     0.0563
_diffrn_reflns_av_unetI/netI     0.0205
_diffrn_reflns_theta_min     2.352
_diffrn_reflns_theta_max     28.314
_diffrn_reflns_theta_full     25.242
_diffrn_measured_fraction_theta_max     0.998
_diffrn_measured_fraction_theta_full     0.998
_diffrn_reflns_limit_h_min     -17
_diffrn_reflns_limit_h_max     17
_diffrn_reflns_limit_k_min     -15
_diffrn_reflns_limit_k_max     15
_diffrn_reflns_limit_l_min     -50
_diffrn_reflns_limit_l_max     50
_diffrn_standards_number     0
_refine_special_details     ?
_reflns_number_total     7097
_reflns_number_gt     6933
_reflns_threshold_expression     'I > 2\s(I)'
_refine_ls_structure_factor_coef     Fsqd
_refine_ls_matrix_type     full
_refine_ls_R_factor_all     0.0485
_refine_ls_R_factor_gt     0.0476
_refine_ls_wR_factor_gt     0.1097
_refine_ls_wR_factor_ref     0.1101
_refine_ls_goodness_of_fit_ref     1.373
_refine_ls_restrained_S_all     1.373
_refine_ls_number_reflns     7097
_refine_ls_number_parameters     317
_refine_ls_number_restraints     0
_refine_ls_hydrogen_treatment     constr
_refine_ls_weighting_scheme     calc
_refine_ls_weighting_details
                         'w=1/[\s^2^(Fo^2^)+132.2111P] where P=(Fo^2^+2Fc^2^)/3'
_atom_sites_solution_hydrogens     geom
_atom_sites_solution_primary     direct
_atom_sites_solution_secondary     ?
_refine_ls_shift/su_max     0.001
_refine_ls_shift/su_mean     0.000
_refine_diff_density_max     1.512
_refine_diff_density_min     -1.653
_refine_ls_extinction_method     none
_refine_ls_extinction_coef     .
loop_
    _atom_type_symbol
    _atom_type_description
    _atom_type_scat_dispersion_real
    _atom_type_scat_dispersion_imag
    _atom_type_scat_source
    'C' 'C' 0.0033 0.0016
                         'International Tables Vol C Tables 4.2.6.8 and 6.1.1.4'
    'H' 'H' 0.0000 0.0000
                         'International Tables Vol C Tables 4.2.6.8 and 6.1.1.4'
    'I' 'I' -0.4742 1.8119
                         'International Tables Vol C Tables 4.2.6.8 and 6.1.1.4'
    'O' 'O' 0.0106 0.0060
                         'International Tables Vol C Tables 4.2.6.8 and 6.1.1.4'
    'Sm' 'Sm' -0.1638 3.4418
                         'International Tables Vol C Tables 4.2.6.8 and 6.1.1.4'
_computing_data_collection
;
APEX4 v2021.4-0 (Bruker, 2021)
;
_computing_cell_refinement
;
SAINT V8.40B (Bruker, 2016)
;
_computing_data_reduction
;
SAINT V8.40B (Bruker, 2016)
;
_computing_structure_solution
;
SHELXS  (Sheldrick, 2008)
;
_computing_structure_refinement
;
<i>SHELXL2018/3</i> (Sheldrick, 2015)
;
_computing_molecular_graphics
;
Olex2 1.5 (Dolomanov <i>et al.</i>,  2009)
;
_computing_publication_material
;
Olex2 1.5 (Dolomanov <i>et al.</i>,  2009)
;
loop_
    _atom_site_type_symbol
    _atom_site_label
    _atom_site_fract_x
    _atom_site_fract_y
    _atom_site_fract_z
    _atom_site_U_iso_or_equiv
    _atom_site_adp_type
    _atom_site_calc_flag
    _atom_site_occupancy
    _atom_site_disorder_assembly
    _atom_site_disorder_group
    Sm Sm1 0.48892(2) 0.75926(3) 0.10265(2) 0.02064(8) Uani d 1 . .
    I I1 0.47205(3) 0.47468(4) 0.08893(2) 0.02773(11) Uani d 1 . .
    I I2 0.47814(3) 1.04132(4) 0.10508(2) 0.03111(12) Uani d 1 . .
    O O3 0.3077(3) 0.7793(4) 0.07158(12) 0.0227(9) Uani d 1 . .
    O O4 0.4623(3) 0.7901(4) 0.03199(12) 0.0241(9) Uani d 1 . .
    O O2 0.3283(4) 0.7195(5) 0.14164(13) 0.0294(11) Uani d 1 . .
    O O5 0.6453(4) 0.7644(4) 0.05986(13) 0.0271(10) Uani d 1 . .
    O O6 0.6674(4) 0.7128(5) 0.13061(15) 0.0340(12) Uani d 1 . .
    O O1 0.5043(4) 0.7501(6) 0.17657(14) 0.0391(13) Uani d 1 . .
    C C11 0.5442(6) 0.7810(7) 0.00813(19) 0.0304(15) Uani d 1 . .
    H H11A 0.570753 0.860292 0.002561 0.036 Uiso calc 1 . .
    H H11B 0.522729 0.742412 -0.014423 0.036 Uiso calc 1 . .
    C C14 0.7457(5) 0.7709(7) 0.1115(2) 0.0342(16) Uani d 1 . .
    H H14A 0.811160 0.751254 0.122540 0.041 Uiso calc 1 . .
    H H14B 0.736669 0.857600 0.112563 0.041 Uiso calc 1 . .
    C C9 0.3734(6) 0.9046(6) -0.01372(19) 0.0317(16) Uani d 1 . .
    H H9 0.430442 0.910419 -0.028153 0.038 Uiso calc 1 . .
    C C5 0.2940(5) 0.8397(5) 0.04008(17) 0.0228(13) Uani d 1 . .
    C C4 0.2201(5) 0.7604(7) 0.09245(19) 0.0290(15) Uani d 1 . .
    H H4A 0.164859 0.730011 0.077180 0.035 Uiso calc 1 . .
    H H4B 0.198640 0.835288 0.103511 0.035 Uiso calc 1 . .
    C C8 0.2830(7) 0.9544(6) -0.0251(2) 0.040(2) Uani d 1 . .
    H H8 0.278774 0.994330 -0.047332 0.048 Uiso calc 1 . .
    C C6 0.2054(6) 0.8900(6) 0.0286(2) 0.0308(16) Uani d 1 . .
    H H6 0.148344 0.886574 0.043068 0.037 Uiso calc 1 . .
    C C13 0.7416(5) 0.7303(8) 0.0739(2) 0.0370(17) Uani d 1 . .
    H H13A 0.795030 0.767879 0.060134 0.044 Uiso calc 1 . .
    H H13B 0.749770 0.643517 0.072687 0.044 Uiso calc 1 . .
    C C7 0.2006(7) 0.9460(7) -0.0045(2) 0.0372(19) Uani d 1 . .
    H H7 0.139282 0.978598 -0.012842 0.045 Uiso calc 1 . .
    C C1 0.4177(6) 0.7219(9) 0.1963(2) 0.0389(19) Uani d 1 . .
    H H1A 0.383286 0.795189 0.203549 0.047 Uiso calc 1 . .
    H H1B 0.436470 0.677090 0.218082 0.047 Uiso calc 1 . .
    C C10 0.3789(5) 0.8474(6) 0.01854(18) 0.0262(14) Uani d 1 . .
    C C12 0.6213(6) 0.7084(7) 0.0270(2) 0.0325(16) Uani d 1 . .
    H H12A 0.595529 0.627889 0.031389 0.039 Uiso calc 1 . .
    H H12B 0.681474 0.701864 0.012355 0.039 Uiso calc 1 . .
    C C3 0.2477(5) 0.6720(8) 0.12058(19) 0.0315(16) Uani d 1 . .
    H H3A 0.189984 0.655961 0.135812 0.038 Uiso calc 1 . .
    H H3B 0.268239 0.596861 0.109391 0.038 Uiso calc 1 . .
    C C2 0.3504(6) 0.6489(8) 0.1727(2) 0.0378(18) Uani d 1 . .
    H H2A 0.384003 0.574735 0.165806 0.045 Uiso calc 1 . .
    H H2B 0.288497 0.628734 0.185152 0.045 Uiso calc 1 . .
    C C22 0.5734(6) 0.8198(8) 0.1963(2) 0.040(2) Uani d 1 . .
    C C21 0.5588(8) 0.9330(10) 0.2028(2) 0.053(2) Uani d 1 . .
    H H21 0.500032 0.970210 0.193838 0.064 Uiso calc 1 . .
    C C20 0.6286(8) 0.9991(9) 0.2226(3) 0.052(2) Uani d 1 . .
    H H20 0.617964 1.080741 0.226984 0.062 Uiso calc 1 . .
    C C17 0.6593(7) 0.7605(9) 0.2099(2) 0.043(2) Uani d 1 . .
    C C18 0.7295(7) 0.8246(10) 0.2294(2) 0.048(2) Uani d 1 . .
    H H18 0.788536 0.787929 0.238300 0.058 Uiso calc 1 . .
    O O8 0.5493(13) 1.3036(12) 0.2171(3) 0.166(8) Uani d 1 . .
    O O7 0.6700(5) 0.6392(6) 0.20610(18) 0.0486(16) Uani d 1 . .
    C C16 0.7414(7) 0.6038(10) 0.1809(3) 0.050(2) Uani d 1 . .
    H H16A 0.769167 0.526063 0.187885 0.060 Uiso calc 1 . .
    H H16B 0.796759 0.661561 0.180933 0.060 Uiso calc 1 . .
    C C15 0.6962(7) 0.5954(8) 0.1436(2) 0.043(2) Uani d 1 . .
    H H15A 0.745081 0.560134 0.127379 0.052 Uiso calc 1 . .
    H H15B 0.636959 0.543536 0.143934 0.052 Uiso calc 1 . .
    C C19 0.7117(8) 0.9441(11) 0.2355(3) 0.056(3) Uani d 1 . .
    H H19 0.758973 0.988428 0.249096 0.067 Uiso calc 1 . .
    C C23 0.548(2) 1.2966(16) 0.1801(4) 0.169(12) Uani d 1 . .
    H H23A 0.599850 1.347511 0.170611 0.254 Uiso calc 1 . .
    H H23B 0.482685 1.322420 0.170832 0.254 Uiso calc 1 . .
    H H23C 0.559700 1.214748 0.172855 0.254 Uiso calc 1 . .
    C C24 0.5018(11) 1.3910(15) 0.2302(4) 0.094(5) Uani d 1 . .
    H H24A 0.432873 1.390254 0.220398 0.113 Uiso calc 1 . .
    H H24B 0.533542 1.465260 0.222328 0.113 Uiso calc 1 . .
loop_
    _atom_site_aniso_label
    _atom_site_aniso_U_11
    _atom_site_aniso_U_22
    _atom_site_aniso_U_33
    _atom_site_aniso_U_12
    _atom_site_aniso_U_13
    _atom_site_aniso_U_23
    Sm1 0.01710(15) 0.02248(16) 0.02237(15) -0.00078(12) 0.00078(11) 0.00182(13)
    I1 0.0238(2) 0.0224(2) 0.0369(2) 0.00068(16) -0.00101(17) 0.00491(18)
    I2 0.0270(2) 0.0247(2) 0.0416(3) -0.00134(17) 0.00108(18) -0.00476(19)
    O3 0.020(2) 0.026(2) 0.022(2) 0.0001(18) -0.0010(17) 0.0003(18)
    O4 0.025(2) 0.022(2) 0.025(2) 0.0022(18) 0.0029(18) -0.0015(18)
    O2 0.023(2) 0.041(3) 0.024(2) -0.008(2) -0.0033(18) 0.005(2)
    O5 0.024(2) 0.024(2) 0.033(3) 0.0019(19) 0.0062(19) 0.002(2)
    O6 0.021(2) 0.042(3) 0.039(3) 0.000(2) 0.000(2) 0.011(2)
    O1 0.028(3) 0.063(4) 0.026(3) -0.009(3) -0.001(2) -0.003(3)
    C11 0.036(4) 0.027(4) 0.029(3) -0.009(3) 0.010(3) -0.002(3)
    C14 0.022(3) 0.037(4) 0.044(4) -0.002(3) 0.002(3) 0.008(3)
    C9 0.049(4) 0.023(3) 0.022(3) -0.005(3) -0.004(3) 0.000(3)
    C5 0.029(3) 0.015(3) 0.024(3) 0.000(2) -0.004(2) -0.005(2)
    C4 0.018(3) 0.040(4) 0.028(3) -0.001(3) 0.001(2) -0.007(3)
    C8 0.075(6) 0.017(3) 0.027(4) 0.002(4) -0.019(4) -0.002(3)
    C6 0.035(4) 0.024(3) 0.033(4) 0.010(3) -0.011(3) -0.009(3)
    C13 0.020(3) 0.042(4) 0.048(5) 0.001(3) 0.005(3) 0.002(4)
    C7 0.052(5) 0.021(3) 0.038(4) 0.009(3) -0.021(4) -0.008(3)
    C1 0.031(4) 0.060(6) 0.026(4) -0.004(4) 0.001(3) 0.007(4)
    C10 0.036(4) 0.018(3) 0.024(3) -0.003(3) -0.005(3) -0.004(2)
    C12 0.031(4) 0.032(4) 0.036(4) 0.000(3) 0.016(3) -0.005(3)
    C3 0.016(3) 0.048(5) 0.031(4) -0.009(3) 0.000(3) 0.003(3)
    C2 0.035(4) 0.050(5) 0.028(4) -0.011(4) -0.001(3) 0.012(3)
    C22 0.042(4) 0.051(5) 0.028(4) -0.022(4) 0.003(3) 0.011(4)
    C21 0.063(6) 0.065(7) 0.032(4) -0.001(5) -0.001(4) -0.002(4)
    C20 0.067(6) 0.046(5) 0.043(5) -0.015(5) 0.003(4) -0.013(4)
    C17 0.044(5) 0.053(5) 0.033(4) -0.012(4) -0.007(3) 0.006(4)
    C18 0.037(5) 0.073(7) 0.035(4) -0.014(4) -0.007(3) 0.006(4)
    O8 0.290(19) 0.152(11) 0.054(6) 0.164(13) -0.035(8) -0.005(6)
    O7 0.042(3) 0.051(4) 0.053(4) -0.003(3) -0.008(3) 0.016(3)
    C16 0.036(5) 0.061(6) 0.053(5) 0.000(4) -0.007(4) 0.020(5)
    C15 0.040(5) 0.038(5) 0.051(5) -0.005(4) -0.004(4) 0.012(4)
    C19 0.051(6) 0.079(8) 0.037(5) -0.019(5) -0.003(4) -0.008(5)
    C23 0.39(4) 0.078(11) 0.044(8) 0.037(17) -0.009(14) -0.004(8)
    C24 0.069(9) 0.112(13) 0.102(11) 0.009(9) 0.033(8) 0.032(9)
_geom_special_details
;
 All esds (except the esd in the dihedral angle between two l.s. planes)
 are estimated using the full covariance matrix.  The cell esds are taken
 into account individually in the estimation of esds in distances, angles
 and torsion angles; correlations between esds in cell parameters are only
 used when they are defined by crystal symmetry.  An approximate (isotropic)
 treatment of cell esds is used for estimating esds involving l.s. planes.
;
loop_
    _geom_bond_atom_site_label_1
    _geom_bond_atom_site_label_2
    _geom_bond_site_symmetry_2
    _geom_bond_distance
    _geom_bond_publ_flag
    Sm1 I1 . 3.2711(7) ?
    Sm1 I2 . 3.1992(7) ?
    Sm1 O3 . 2.688(4) ?
    Sm1 O4 . 2.690(5) ?
    Sm1 O2 . 2.671(5) ?
    Sm1 O5 . 2.671(5) ?
    Sm1 O6 . 2.651(5) ?
    Sm1 O1 . 2.779(5) ?
    O3 C5 . 1.375(8) ?
    O3 C4 . 1.443(8) ?
    O4 C11 . 1.436(8) ?
    O4 C10 . 1.382(8) ?
    O2 C3 . 1.432(8) ?
    O2 C2 . 1.438(9) ?
    O5 C13 . 1.440(9) ?
    O5 C12 . 1.416(9) ?
    O6 C14 . 1.443(9) ?
    O6 C15 . 1.466(10) ?
    O1 C1 . 1.429(9) ?
    O1 C22 . 1.416(10) ?
    C11 H11A . 0.9900 ?
    C11 H11B . 0.9900 ?
    C11 C12 . 1.492(11) ?
    C14 H14A . 0.9900 ?
    C14 H14B . 0.9900 ?
    C14 C13 . 1.485(12) ?
    C9 H9 . 0.9500 ?
    C9 C8 . 1.398(12) ?
    C9 C10 . 1.374(10) ?
    C5 C6 . 1.381(9) ?
    C5 C10 . 1.414(10) ?
    C4 H4A . 0.9900 ?
    C4 H4B . 0.9900 ?
    C4 C3 . 1.496(11) ?
    C8 H8 . 0.9500 ?
    C8 C7 . 1.366(13) ?
    C6 H6 . 0.9500 ?
    C6 C7 . 1.394(11) ?
    C13 H13A . 0.9900 ?
    C13 H13B . 0.9900 ?
    C7 H7 . 0.9500 ?
    C1 H1A . 0.9900 ?
    C1 H1B . 0.9900 ?
    C1 C2 . 1.502(11) ?
    C12 H12A . 0.9900 ?
    C12 H12B . 0.9900 ?
    C3 H3A . 0.9900 ?
    C3 H3B . 0.9900 ?
    C2 H2A . 0.9900 ?
    C2 H2B . 0.9900 ?
    C22 C21 . 1.320(14) ?
    C22 C17 . 1.422(13) ?
    C21 H21 . 0.9500 ?
    C21 C20 . 1.403(14) ?
    C20 H20 . 0.9500 ?
    C20 C19 . 1.359(15) ?
    C17 C18 . 1.386(12) ?
    C17 O7 . 1.389(12) ?
    C18 H18 . 0.9500 ?
    C18 C19 . 1.395(16) ?
    O8 C23 . 1.388(16) ?
    O8 C24 . 1.282(17) ?
    O7 C16 . 1.420(12) ?
    C16 H16A . 0.9900 ?
    C16 H16B . 0.9900 ?
    C16 C15 . 1.515(13) ?
    C15 H15A . 0.9900 ?
    C15 H15B . 0.9900 ?
    C19 H19 . 0.9500 ?
    C23 H23A . 0.9800 ?
    C23 H23B . 0.9800 ?
    C23 H23C . 0.9800 ?
    C24 C24 2_655 1.49(3) ?
    C24 H24A . 0.9900 ?
    C24 H24B . 0.9900 ?
loop_
    _geom_angle_atom_site_label_1
    _geom_angle_atom_site_label_2
    _geom_angle_atom_site_label_3
    _geom_angle_site_symmetry_1
    _geom_angle_site_symmetry_3
    _geom_angle
    _geom_angle_publ_flag
    I2 Sm1 I1 . . 170.178(17) ?
    O3 Sm1 I1 . . 87.45(10) ?
    O3 Sm1 I2 . . 83.51(10) ?
    O3 Sm1 O4 . . 57.38(14) ?
    O3 Sm1 O1 . . 118.95(15) ?
    O4 Sm1 I1 . . 88.02(10) ?
    O4 Sm1 I2 . . 83.87(10) ?
    O4 Sm1 O1 . . 173.68(17) ?
    O2 Sm1 I1 . . 82.28(12) ?
    O2 Sm1 I2 . . 96.62(12) ?
    O2 Sm1 O3 . . 61.07(14) ?
    O2 Sm1 O4 . . 117.96(14) ?
    O2 Sm1 O5 . . 170.96(16) ?
    O2 Sm1 O1 . . 59.44(15) ?
    O5 Sm1 I1 . . 88.85(11) ?
    O5 Sm1 I2 . . 91.83(11) ?
    O5 Sm1 O3 . . 117.04(15) ?
    O5 Sm1 O4 . . 59.69(15) ?
    O5 Sm1 O1 . . 123.87(15) ?
    O6 Sm1 I1 . . 85.76(13) ?
    O6 Sm1 I2 . . 103.17(13) ?
    O6 Sm1 O3 . . 173.12(17) ?
    O6 Sm1 O4 . . 121.11(15) ?
    O6 Sm1 O2 . . 118.99(15) ?
    O6 Sm1 O5 . . 61.68(16) ?
    O6 Sm1 O1 . . 63.21(16) ?
    O1 Sm1 I1 . . 97.11(14) ?
    O1 Sm1 I2 . . 90.65(14) ?
    C5 O3 Sm1 . . 121.2(4) ?
    C5 O3 C4 . . 116.3(5) ?
    C4 O3 Sm1 . . 119.6(4) ?
    C11 O4 Sm1 . . 121.1(4) ?
    C10 O4 Sm1 . . 120.7(4) ?
    C10 O4 C11 . . 115.6(5) ?
    C3 O2 Sm1 . . 111.8(4) ?
    C3 O2 C2 . . 112.3(6) ?
    C2 O2 Sm1 . . 112.4(4) ?
    C13 O5 Sm1 . . 119.1(4) ?
    C12 O5 Sm1 . . 110.2(4) ?
    C12 O5 C13 . . 112.6(6) ?
    C14 O6 Sm1 . . 112.1(4) ?
    C14 O6 C15 . . 112.8(6) ?
    C15 O6 Sm1 . . 122.9(5) ?
    C1 O1 Sm1 . . 118.8(4) ?
    C22 O1 Sm1 . . 122.4(4) ?
    C22 O1 C1 . . 112.7(6) ?
    O4 C11 H11A . . 110.5 ?
    O4 C11 H11B . . 110.5 ?
    O4 C11 C12 . . 106.1(6) ?
    H11A C11 H11B . . 108.7 ?
    C12 C11 H11A . . 110.5 ?
    C12 C11 H11B . . 110.5 ?
    O6 C14 H14A . . 110.0 ?
    O6 C14 H14B . . 110.0 ?
    O6 C14 C13 . . 108.5(6) ?
    H14A C14 H14B . . 108.4 ?
    C13 C14 H14A . . 110.0 ?
    C13 C14 H14B . . 110.0 ?
    C8 C9 H9 . . 120.3 ?
    C10 C9 H9 . . 120.3 ?
    C10 C9 C8 . . 119.3(8) ?
    O3 C5 C6 . . 125.0(7) ?
    O3 C5 C10 . . 115.2(6) ?
    C6 C5 C10 . . 119.8(7) ?
    O3 C4 H4A . . 110.4 ?
    O3 C4 H4B . . 110.4 ?
    O3 C4 C3 . . 106.7(5) ?
    H4A C4 H4B . . 108.6 ?
    C3 C4 H4A . . 110.4 ?
    C3 C4 H4B . . 110.4 ?
    C9 C8 H8 . . 119.7 ?
    C7 C8 C9 . . 120.6(7) ?
    C7 C8 H8 . . 119.7 ?
    C5 C6 H6 . . 120.3 ?
    C5 C6 C7 . . 119.3(8) ?
    C7 C6 H6 . . 120.3 ?
    O5 C13 C14 . . 106.3(6) ?
    O5 C13 H13A . . 110.5 ?
    O5 C13 H13B . . 110.5 ?
    C14 C13 H13A . . 110.5 ?
    C14 C13 H13B . . 110.5 ?
    H13A C13 H13B . . 108.7 ?
    C8 C7 C6 . . 120.8(7) ?
    C8 C7 H7 . . 119.6 ?
    C6 C7 H7 . . 119.6 ?
    O1 C1 H1A . . 110.2 ?
    O1 C1 H1B . . 110.2 ?
    O1 C1 C2 . . 107.7(6) ?
    H1A C1 H1B . . 108.5 ?
    C2 C1 H1A . . 110.2 ?
    C2 C1 H1B . . 110.2 ?
    O4 C10 C5 . . 114.9(6) ?
    C9 C10 O4 . . 124.9(7) ?
    C9 C10 C5 . . 120.2(7) ?
    O5 C12 C11 . . 108.0(6) ?
    O5 C12 H12A . . 110.1 ?
    O5 C12 H12B . . 110.1 ?
    C11 C12 H12A . . 110.1 ?
    C11 C12 H12B . . 110.1 ?
    H12A C12 H12B . . 108.4 ?
    O2 C3 C4 . . 108.2(6) ?
    O2 C3 H3A . . 110.1 ?
    O2 C3 H3B . . 110.1 ?
    C4 C3 H3A . . 110.1 ?
    C4 C3 H3B . . 110.1 ?
    H3A C3 H3B . . 108.4 ?
    O2 C2 C1 . . 106.5(7) ?
    O2 C2 H2A . . 110.4 ?
    O2 C2 H2B . . 110.4 ?
    C1 C2 H2A . . 110.4 ?
    C1 C2 H2B . . 110.4 ?
    H2A C2 H2B . . 108.6 ?
    O1 C22 C17 . . 116.4(8) ?
    C21 C22 O1 . . 122.6(9) ?
    C21 C22 C17 . . 121.0(9) ?
    C22 C21 H21 . . 119.5 ?
    C22 C21 C20 . . 121.0(10) ?
    C20 C21 H21 . . 119.5 ?
    C21 C20 H20 . . 120.7 ?
    C19 C20 C21 . . 118.7(10) ?
    C19 C20 H20 . . 120.7 ?
    C18 C17 C22 . . 118.8(9) ?
    C18 C17 O7 . . 120.1(9) ?
    O7 C17 C22 . . 120.9(8) ?
    C17 C18 H18 . . 120.7 ?
    C17 C18 C19 . . 118.5(9) ?
    C19 C18 H18 . . 120.7 ?
    C24 O8 C23 . . 115.5(13) ?
    C17 O7 C16 . . 114.9(7) ?
    O7 C16 H16A . . 109.3 ?
    O7 C16 H16B . . 109.3 ?
    O7 C16 C15 . . 111.6(7) ?
    H16A C16 H16B . . 108.0 ?
    C15 C16 H16A . . 109.3 ?
    C15 C16 H16B . . 109.3 ?
    O6 C15 C16 . . 110.4(8) ?
    O6 C15 H15A . . 109.6 ?
    O6 C15 H15B . . 109.6 ?
    C16 C15 H15A . . 109.6 ?
    C16 C15 H15B . . 109.6 ?
    H15A C15 H15B . . 108.1 ?
    C20 C19 C18 . . 121.9(9) ?
    C20 C19 H19 . . 119.0 ?
    C18 C19 H19 . . 119.0 ?
    O8 C23 H23A . . 109.5 ?
    O8 C23 H23B . . 109.5 ?
    O8 C23 H23C . . 109.5 ?
    H23A C23 H23B . . 109.5 ?
    H23A C23 H23C . . 109.5 ?
    H23B C23 H23C . . 109.5 ?
    O8 C24 C24 . 2_655 114.2(12) ?
    O8 C24 H24A . . 108.7 ?
    O8 C24 H24B . . 108.7 ?
    C24 C24 H24A 2_655 . 108.7 ?
    C24 C24 H24B 2_655 . 108.7 ?
    H24A C24 H24B . . 107.6 ?
loop_
    _geom_torsion_atom_site_label_1
    _geom_torsion_atom_site_label_2
    _geom_torsion_atom_site_label_3
    _geom_torsion_atom_site_label_4
    _geom_torsion_site_symmetry_1
    _geom_torsion_site_symmetry_2
    _geom_torsion_site_symmetry_3
    _geom_torsion_site_symmetry_4
    _geom_torsion
    _geom_torsion_publ_flag
    Sm1 O3 C5 C6 . . . . -156.1(5) ?
    Sm1 O3 C5 C10 . . . . 24.7(7) ?
    Sm1 O3 C4 C3 . . . . -30.9(7) ?
    Sm1 O4 C11 C12 . . . . 22.4(7) ?
    Sm1 O4 C10 C9 . . . . 155.3(5) ?
    Sm1 O4 C10 C5 . . . . -27.2(7) ?
    Sm1 O2 C3 C4 . . . . -61.3(6) ?
    Sm1 O2 C2 C1 . . . . 66.0(7) ?
    Sm1 O5 C13 C14 . . . . -35.1(8) ?
    Sm1 O5 C12 C11 . . . . 66.5(6) ?
    Sm1 O6 C14 C13 . . . . -59.2(7) ?
    Sm1 O6 C15 C16 . . . . -130.0(6) ?
    Sm1 O1 C1 C2 . . . . 26.7(9) ?
    Sm1 O1 C22 C21 . . . . 77.8(10) ?
    Sm1 O1 C22 C17 . . . . -103.9(7) ?
    O3 C5 C6 C7 . . . . -178.0(6) ?
    O3 C5 C10 O4 . . . . 1.6(8) ?
    O3 C5 C10 C9 . . . . 179.3(6) ?
    O3 C4 C3 O2 . . . . 59.5(7) ?
    O4 C11 C12 O5 . . . . -57.1(7) ?
    O6 C14 C13 O5 . . . . 60.8(8) ?
    O1 C1 C2 O2 . . . . -58.9(9) ?
    O1 C22 C21 C20 . . . . 179.6(8) ?
    O1 C22 C17 C18 . . . . 179.8(7) ?
    O1 C22 C17 O7 . . . . -4.6(11) ?
    C11 O4 C10 C9 . . . . -6.9(9) ?
    C11 O4 C10 C5 . . . . 170.7(6) ?
    C14 O6 C15 C16 . . . . 90.7(8) ?
    C9 C8 C7 C6 . . . . 1.4(11) ?
    C5 O3 C4 C3 . . . . 167.8(6) ?
    C5 C6 C7 C8 . . . . -1.9(11) ?
    C4 O3 C5 C6 . . . . 4.9(9) ?
    C4 O3 C5 C10 . . . . -174.3(6) ?
    C8 C9 C10 O4 . . . . 176.9(6) ?
    C8 C9 C10 C5 . . . . -0.5(10) ?
    C6 C5 C10 O4 . . . . -177.6(6) ?
    C6 C5 C10 C9 . . . . 0.0(10) ?
    C13 O5 C12 C11 . . . . -158.0(6) ?
    C1 O1 C22 C21 . . . . -74.2(10) ?
    C1 O1 C22 C17 . . . . 104.1(9) ?
    C10 O4 C11 C12 . . . . -175.5(6) ?
    C10 C9 C8 C7 . . . . -0.2(11) ?
    C10 C5 C6 C7 . . . . 1.1(10) ?
    C12 O5 C13 C14 . . . . -166.3(6) ?
    C3 O2 C2 C1 . . . . -166.9(6) ?
    C2 O2 C3 C4 . . . . 171.3(6) ?
    C22 O1 C1 C2 . . . . 179.7(7) ?
    C22 C21 C20 C19 . . . . -0.6(15) ?
    C22 C17 C18 C19 . . . . 1.6(13) ?
    C22 C17 O7 C16 . . . . 107.4(9) ?
    C21 C22 C17 C18 . . . . -1.9(13) ?
    C21 C22 C17 O7 . . . . 173.7(8) ?
    C21 C20 C19 C18 . . . . 0.4(15) ?
    C17 C22 C21 C20 . . . . 1.4(14) ?
    C17 C18 C19 C20 . . . . -0.9(15) ?
    C17 O7 C16 C15 . . . . -87.5(10) ?
    C18 C17 O7 C16 . . . . -77.0(10) ?
    O7 C17 C18 C19 . . . . -174.0(8) ?
    O7 C16 C15 O6 . . . . 67.0(10) ?
    C15 O6 C14 C13 . . . . 84.6(8) ?
    C23 O8 C24 C24 . . . 2_655 175.5(19) ?
loop_
    _geom_hbond_atom_site_label_D
    _geom_hbond_atom_site_label_H
    _geom_hbond_atom_site_label_A
    _geom_hbond_site_symmetry_A
    _geom_hbond_distance_DH
    _geom_hbond_distance_HA
    _geom_hbond_distance_DA
    _geom_hbond_angle_DHA
    _geom_hbond_publ_flag
    C4 H4A C9 7_565 0.99 2.86 3.694(10) 142 yes
    C6 H6 I1 3_455 0.95 3.12 4.021(8) 159 yes
    C11 H11A C9 . 0.99 2.76 2.797(11) 82 yes
    C12 H12A C7 3_545 0.99 2.85 3.379(11) 114 yes
    C19 H19 O7 4_655 0.95 2.57 3.474(13) 160 yes
    C20 H20 O8 . 0.95 2.71 3.614(17) 159 yes
    C24 H24A C18 3_455 0.99 2.86 3.736(18) 148 yes
_shelx_space_group_comment
;
The symmetry employed for this shelxl refinement is uniquely defined
by the following loop, which should always be used as a source of
symmetry information in preference to the above space-group names.
They are only intended as comments.
;
_shelx_estimated_absorpt_T_min     0.591
_shelx_estimated_absorpt_T_max     0.796
_shelx_hkl_file
;
  -2   0   0 4670.73  262.97
  -2   0   0 4285.47  234.58
  -4   0   0 6950.60  401.56
  -4   0   0 8557.24  463.05
   4   0   0 7649.23  458.45
  -6   0   0 3606.94  187.08
   6   0   0 3444.86  186.78
   6   0   0 3614.34  188.08
   6   0   0 3741.93  188.58
   6   0   0 3758.12  186.48
   6   0   0 3647.54  187.68
  -6   0   0 3485.05  186.48
  -6   0   0 3528.15  187.68
   6   0   0 3415.76  187.48
  -6   0   0 3671.13  187.28
  -8   0   0 1105.99   56.89
  -8   0   0 1115.19   56.99
   8   0   0 1008.10   55.39
   8   0   0  934.11   54.99
  -8   0   0 1154.28   56.99
  -8   0   0  971.90   56.09
   8   0   0 1034.50   56.49
  -8   0   0 1074.09   55.89
   8   0   0 1065.59   57.19
   8   0   0 1111.49   57.29
   8   0   0 1001.50   57.69
  10   0   0  199.48   12.30
 -10   0   0  195.18   12.50
  10   0   0  166.38   10.40
 -10   0   0  191.98   11.80
 -10   0   0  183.18   12.30
  10   0   0  186.48   13.40
 -10   0   0  177.98   11.20
  10   0   0  177.08   12.50
 -12   0   0   38.10    4.70
  12   0   0   31.70    5.10
 -12   0   0   36.90    4.70
 -12   0   0   46.60    5.20
  12   0   0   35.10    5.30
 -12   0   0   32.30    4.30
  12   0   0   38.20    6.60
 -12   0   0   37.60    3.80
 -14   0   0   15.10    3.70
  14   0   0   20.80    5.30
 -14   0   0   12.60    2.70
 -14   0   0   11.70    3.30
  14   0   0    7.10    3.30
  14   0   0   10.90    3.20
 -14   0   0   14.20    3.60
 -14   0   0   14.80    3.80
 -16   0   0   29.00    4.40
 -16   0   0   28.50    5.80
 -16   0   0   40.70    6.60
  16   0   0   27.00    5.20
  16   0   0   22.50    6.00
 -16   0   0   32.30    5.80
 -16   0   0   33.50    6.30
  16   0   0   37.30    6.30
  -1  -1   0    7.90    0.70
  -1  -1   0    5.90    0.70
  -1  -1   0    6.60    0.60
  -1  -1   0    5.60    0.70
  -1  -1   0    6.30    0.70
  -1  -1   0    7.60    0.60
  -1  -1   0    6.70    0.60
  -1   1   0    6.30    0.70
  -1   1   0    8.60    0.80
   1   1   0    6.20    0.70
  -1   1   0    6.10    0.70
   1   1   0    6.90    0.60
   1   1   0    6.70    0.60
   1   1   0    6.40    0.70
   1   1   0    6.10    0.60
  -1   1   0    6.70    0.70
  -1   1   0    7.90    0.60
  -1   1   0    6.10    0.60
   1   1   0    6.70    0.60
  -1   1   0    8.00    0.70
  -1   1   0    6.70    0.70
  -3  -1   0   27.50    2.20
   3  -1   0   22.40    1.90
  -3  -1   0   24.70    2.10
  -3  -1   0   23.00    2.60
  -3  -1   0   21.10    1.80
   3  -1   0   26.00    2.10
   3  -1   0   23.30    1.80
  -3  -1   0   23.90    1.90
   3  -1   0   25.00    1.90
  -3  -1   0   23.90    2.20
  -3  -1   0   23.60    2.10
   3  -1   0   20.30    1.80
   3  -1   0   22.60    1.80
  -3   1   0   26.70    1.90
  -3   1   0   22.70    1.80
   3   1   0   21.50    2.00
  -3   1   0   20.90    1.80
  -3   1   0   23.90    2.00
   3   1   0   19.10    1.90
   3   1   0   21.60    2.30
   3   1   0   24.20    2.00
  -3   1   0   25.10    2.10
   3   1   0   24.20    2.10
  -3   1   0   27.10    1.90
   3   1   0   23.30    2.10
   3   1   0   23.30    1.90
  -3   1   0   22.30    1.90
   5  -1   0    4.00    1.20
  -5  -1   0    3.40    1.10
   5  -1   0    2.80    0.80
  -5  -1   0    1.60    0.90
   5  -1   0    4.30    1.50
   5  -1   0    4.10    1.60
  -5  -1   0    3.00    1.10
  -5  -1   0    2.90    1.10
  -5  -1   0    2.50    0.90
   5  -1   0    2.10    0.90
  -5   1   0    1.60    0.90
  -5   1   0    2.50    0.80
  -5   1   0    3.90    1.00
  -5   1   0    2.70    1.00
  -5   1   0    3.60    1.00
   5   1   0    3.40    1.10
  -5   1   0    4.50    1.00
  -5   1   0    3.40    0.80
   5   1   0    3.80    1.20
   5   1   0    4.30    1.50
  -5   1   0    6.90    1.50
   5   1   0    4.60    1.20
  -7  -1   0   17.60    2.20
  -7  -1   0   19.90    2.50
  -7  -1   0   20.40    2.20
  -7  -1   0   21.60    2.60
   7  -1   0   17.10    2.70
   7  -1   0   15.80    2.20
   7  -1   0   24.20    3.80
   7  -1   0   20.80    3.70
  -7  -1   0   16.90    2.40
  -7   1   0   15.80    2.10
  -7   1   0   14.50    2.00
   7   1   0   17.80    2.40
   7   1   0   18.00    2.70
  -7   1   0   17.60    2.40
   7   1   0   20.10    2.40
  -7   1   0   18.20    2.50
  -7   1   0   21.20    2.10
  -7   1   0   18.90    2.50
  -7   1   0   16.80    1.80
   7   1   0   19.70    3.50
   9  -1   0   71.49    5.80
   9  -1   0   74.59    7.00
   9  -1   0   61.89    6.30
  -9  -1   0   71.39    5.50
  -9  -1   0   69.89    5.90
  -9  -1   0   65.19    5.80
  -9  -1   0   70.09    5.90
  -9  -1   0   67.39    5.20
  -9   1   0   68.49    5.90
  -9   1   0   70.09    5.10
   9   1   0   71.19    5.80
  -9   1   0   64.69    5.30
   9   1   0   83.19    7.10
  -9   1   0   73.59    6.00
   9   1   0   69.49    5.80
  -9   1   0   84.19    6.30
 -11  -1   0   12.20    2.90
 -11  -1   0   13.00    3.00
 -11  -1   0   11.60    2.70
  11  -1   0   12.00    3.60
  11  -1   0   12.50    2.20
 -11  -1   0   11.70    2.40
  11  -1   0    8.00    2.70
 -11  -1   0    6.90    2.40
  11  -1   0    9.40    2.60
 -11   1   0   10.80    2.80
 -11   1   0   11.90    2.90
  11   1   0    9.30    2.60
  11   1   0   15.30    3.00
 -11   1   0    8.90    2.40
  11   1   0   12.30    3.50
 -11   1   0   11.10    2.30
 -11   1   0   12.70    3.10
 -13  -1   0   23.20    4.10
 -13  -1   0   27.50    4.80
  13  -1   0   27.60    5.30
 -13  -1   0   18.10    4.10
 -13  -1   0   27.00    3.30
 -13  -1   0   27.10    4.70
  13  -1   0   27.60    2.90
  13  -1   0   15.40    5.00
  13  -1   0   21.90    4.20
 -13   1   0   24.00    4.20
  13   1   0   35.20    5.20
 -13   1   0   30.20    3.40
  13   1   0   26.10    5.30
 -13   1   0   26.90    4.70
  13   1   0   22.70    4.20
 -13   1   0   18.00    3.90
 -13   1   0   26.00    4.80
 -15  -1   0   26.80    4.80
 -15  -1   0   30.60    5.70
 -15  -1   0   28.90    3.80
  15  -1   0   28.70    6.40
  15  -1   0   23.20    4.50
  15  -1   0   18.30    4.50
 -15  -1   0   23.50    4.90
 -15  -1   0   29.00    5.30
 -15   1   0   21.30    4.60
  15   1   0   23.10    4.50
  15   1   0   28.40    5.20
 -15   1   0   27.90    5.00
  15   1   0   31.20    6.30
 -15   1   0   28.80    3.70
 -15   1   0   25.10    5.00
 -15   1   0   27.30    5.40
  17  -1   0   15.00    4.10
  17  -1   0   16.30    4.20
 -17  -1   0    9.10    3.70
  17  -1   0    7.00    4.60
  17  -1   0    0.20    3.10
  17  -1   0   14.80    5.70
 -17  -1   0    7.10    3.90
 -17  -1   0   13.10    4.20
 -17  -1   0   10.90    4.20
 -17  -1   0   13.70    3.20
  17   1   0    7.60    4.50
 -17   1   0   16.10    3.90
 -17   1   0   14.90    4.50
  17   1   0    9.70    4.20
 -17   1   0    6.50    3.00
  17   1   0    5.00    3.10
 -17   1   0   13.50    4.00
 -17   1   0    5.40    3.30
  17   1   0    9.10    3.60
   0  -2   0  676.13   36.80
   0  -2   0  685.53   37.70
   0  -2   0  661.13   37.20
   0  -2   0  770.42   37.40
   0  -2   0  779.32   37.40
   0  -2   0  738.73   36.90
   0  -2   0  741.03   37.30
   0  -2   0  725.13   36.90
   0   2   0  645.74   37.30
   0   2   0  753.92   37.40
   0   2   0  692.73   37.70
   0   2   0  691.83   37.00
   0   2   0  674.93   36.80
   0   2   0  717.63   37.20
   0   2   0  661.23   37.00
   0   2   0  715.83   37.40
  -2  -2   0  289.77   16.30
  -2  -2   0  320.97   16.20
   2  -2   0  302.57   16.50
   2  -2   0  281.77   16.00
  -2  -2   0  294.87   16.30
   2  -2   0  291.07   16.20
   2  -2   0  288.27   16.20
  -2  -2   0  274.97   16.20
   2  -2   0  300.17   16.40
  -2  -2   0  301.87   16.10
  -2  -2   0  299.07   16.20
  -2  -2   0  290.87   16.00
   2  -2   0  328.77   16.10
   2   2   0  293.47   16.00
   2   2   0  282.87   16.20
  -2   2   0  294.47   16.20
  -2   2   0  333.87   16.50
   2   2   0  293.47   16.20
  -2   2   0  301.37   16.20
   2   2   0  268.27   16.20
   2   2   0  305.37   16.30
  -2   2   0  312.87   16.30
  -2   2   0  337.27   16.50
   2   2   0  303.37   16.10
   2   2   0  296.77   16.40
  -2   2   0  306.27   16.10
  -4  -2   0   16.60    1.90
  -4  -2   0   18.20    2.00
   4  -2   0   21.00    2.00
  -4  -2   0   20.00    2.00
  -4  -2   0   18.90    1.90
  -4  -2   0   19.20    1.30
  -4  -2   0   16.10    1.80
  -4  -2   0   18.40    1.20
  -4   2   0   14.70    1.80
  -4   2   0   20.10    1.90
   4   2   0   19.60    2.30
  -4   2   0   20.40    2.00
   4   2   0   17.60    1.90
  -4   2   0   21.00    2.00
  -4   2   0   19.50    1.80
  -4   2   0   18.40    1.90
   4   2   0   20.80    1.90
  -4   2   0   20.20    1.90
  -4   2   0   17.80    1.90
   4   2   0   18.60    1.20
   4   2   0   18.30    1.90
  -6  -2   0   87.49    5.70
   6  -2   0   78.79    6.70
  -6  -2   0   71.19    5.30
  -6  -2   0   71.49    5.50
  -6  -2   0   74.89    5.60
  -6  -2   0   73.19    5.30
   6  -2   0   78.59    5.50
   6  -2   0   86.59    6.60
  -6   2   0   81.79    5.40
  -6   2   0   67.89    5.10
  -6   2   0   81.09    5.30
  -6   2   0   77.89    5.40
   6   2   0   90.19    6.50
   6   2   0   83.59    5.50
  -6   2   0   74.69    5.50
  -6   2   0   68.29    5.50
   6   2   0   79.49    5.60
  -6   2   0   76.49    5.50
  -6   2   0   74.29    5.20
   6   2   0   76.39    5.40
   8  -2   0   90.89    6.90
  -8  -2   0   92.19    7.10
  -8  -2   0   85.49    6.50
  -8  -2   0   97.79    6.80
   8  -2   0  109.29    8.30
  -8  -2   0   93.49    7.00
   8  -2   0   87.69    7.10
   8  -2   0  113.79    8.70
  -8   2   0   89.79    6.30
  -8   2   0  100.09    6.50
  -8   2   0  114.19    7.40
   8   2   0   98.19    6.90
  -8   2   0   90.69    6.60
   8   2   0   97.39    7.90
   8   2   0   89.89    6.80
  -8   2   0  111.29    7.30
  -8   2   0  100.99    7.20
  -8   2   0   99.69    6.80
  -8   2   0   87.69    6.50
  10  -2   0  119.89    9.60
 -10  -2   0  151.18   10.10
  10  -2   0  139.09   10.90
  10  -2   0  152.58   11.60
 -10  -2   0  144.69    9.30
 -10  -2   0  138.69    9.50
 -10  -2   0  134.99    9.90
  10  -2   0  126.09    9.30
 -10   2   0  137.19    9.00
 -10   2   0  137.09    9.40
  10   2   0  153.68    9.70
  10   2   0  146.69    9.80
 -10   2   0  154.48   10.10
  10   2   0  133.59   10.80
 -10   2   0  128.89    9.10
 -10   2   0  146.39    8.80
 -10   2   0  122.59    9.70
 -12  -2   0  449.66   29.40
  12  -2   0  514.55   29.70
 -12  -2   0  529.95   30.00
 -12  -2   0  500.55   28.50
  12  -2   0  491.15   30.90
  12  -2   0  525.35   31.60
  12  -2   0  483.95   28.60
 -12  -2   0  480.85   29.60
 -12  -2   0  524.65   29.20
 -12   2   0  478.35   29.60
 -12   2   0  552.64   30.00
  12   2   0  523.85   31.10
 -12   2   0  471.25   29.40
 -12   2   0  498.85   29.10
  12   2   0  499.05   29.40
  12   2   0  485.35   28.90
 -12   2   0  550.14   28.60
 -14  -2   0  268.77   17.60
  14  -2   0  238.68   15.90
  14  -2   0  269.77   18.50
 -14  -2   0  246.58   15.80
  14  -2   0  251.47   17.20
 -14  -2   0  251.37   17.40
 -14  -2   0  266.57   17.60
  14  -2   0  235.08   18.90
 -14  -2   0  260.07   16.80
 -14   2   0  240.58   17.20
  14   2   0  241.38   16.50
 -14   2   0  249.58   17.20
 -14   2   0  270.37   16.00
  14   2   0  256.47   17.10
  14   2   0  256.57   19.10
 -14   2   0  271.37   17.10
 -16  -2   0  238.48   17.40
  16  -2   0  220.48   17.10
  16  -2   0  250.17   17.40
 -16  -2   0  218.98   15.20
  16  -2   0  215.18   18.60
 -16  -2   0  216.38   16.80
 -16  -2   0  240.68   16.70
 -16  -2   0  242.58   17.30
  16  -2   0  290.17   21.90
 -16   2   0  247.28   15.60
  16   2   0  233.08   19.60
  16   2   0  208.88   16.10
 -16   2   0  244.58   16.80
 -16   2   0  241.78   17.20
  16   2   0  265.57   19.60
 -16   2   0  221.38   17.10
  16   2   0  261.07   17.30
 -16   2   0  256.27   17.80
  -1  -3   0   32.70    2.20
   1  -3   0   31.20    3.30
  -1  -3   0   29.70    2.10
  -1  -3   0   25.60    2.40
   1  -3   0   33.00    2.40
   1  -3   0   35.10    2.30
   1  -3   0   31.70    2.10
  -1  -3   0   31.10    2.50
   1  -3   0   30.00    2.60
   1  -3   0   28.00    1.90
  -1  -3   0   32.40    2.90
   1   3   0   31.00    2.50
   1   3   0   33.50    2.20
  -1   3   0   32.40    2.00
   1   3   0   31.50    2.00
  -1   3   0   39.00    2.70
  -1   3   0   31.70    2.70
  -1   3   0   25.90    2.50
   1   3   0   33.50    2.10
   1   3   0   31.80    2.10
  -1   3   0   34.00    2.50
  -1   3   0   32.10    2.30
   1   3   0   33.80    2.70
  -1   3   0   31.80    2.80
  -3  -3   0  209.88   11.40
  -3  -3   0  210.28   11.30
  -3  -3   0  191.18   11.10
  -3  -3   0  195.58   11.60
   3  -3   0  209.98   11.90
   3  -3   0  213.28   11.40
  -3  -3   0  195.68   11.30
   3  -3   0  183.58   11.20
  -3  -3   0  198.58   11.50
   3  -3   0  204.28   12.20
  -3   3   0  220.98   11.60
  -3   3   0  176.58   11.20
  -3   3   0  203.28   11.40
  -3   3   0  175.78   11.10
  -3   3   0  203.38   11.80
  -3   3   0  198.38   11.30
   3   3   0  199.18   11.30
   3   3   0  212.48   11.20
   3   3   0  206.98   11.50
  -3   3   0  220.18   11.60
   3   3   0  200.18   11.50
  -5  -3   0   24.60    1.70
  -5  -3   0   26.30    2.50
  -5  -3   0   23.00    2.50
  -5  -3   0   29.70    2.70
   5  -3   0   25.80    2.50
  -5  -3   0   24.10    2.60
  -5  -3   0   26.50    1.90
  -5  -3   0   27.60    2.80
  -5   3   0   24.60    2.70
  -5   3   0   18.90    2.30
   5   3   0   29.90    2.80
  -5   3   0   26.60    2.50
  -5   3   0   30.60    2.80
  -5   3   0   22.20    2.50
   5   3   0   24.90    1.70
  -5   3   0   19.70    2.40
  -5   3   0   24.20    2.40
  -5   3   0   20.20    2.40
   5   3   0   23.60    2.60
   5   3   0   18.70    2.50
  -7  -3   0    9.10    2.10
  -7  -3   0   11.20    2.10
   7  -3   0   10.20    2.10
  -7  -3   0   11.50    2.20
  -7  -3   0    9.50    2.30
  -7  -3   0    6.10    1.60
  -7   3   0    9.30    2.10
   7   3   0    8.10    1.90
  -7   3   0    6.40    1.60
  -7   3   0    8.50    1.80
  -7   3   0   11.20    2.10
  -7   3   0    6.20    1.50
  -7   3   0    8.10    1.90
   7   3   0    7.70    2.00
  -7   3   0    7.00    1.60
  -7   3   0    5.80    1.80
   7   3   0    6.70    1.70
   9  -3   0    9.80    3.10
  -9  -3   0    5.00    1.90
   9  -3   0    9.70    2.50
  -9  -3   0    8.40    2.20
  -9  -3   0    3.80    1.90
  -9  -3   0    6.00    1.80
  -9  -3   0    4.00    1.70
   9  -3   0   13.60    3.40
  -9   3   0    6.40    1.70
  -9   3   0   11.00    2.10
   9   3   0    4.80    1.70
  -9   3   0    5.00    1.60
  -9   3   0    6.80    1.90
  -9   3   0    1.80    1.40
   9   3   0    8.00    2.20
  -9   3   0    6.40    2.00
   9   3   0    4.20    2.40
  -9   3   0    6.00    2.10
  -9   3   0    8.70    1.90
  11  -3   0   34.00    6.00
 -11  -3   0   38.30    4.20
  11  -3   0   40.50    4.70
  11  -3   0   40.40    4.70
 -11  -3   0   29.70    4.20
 -11  -3   0   43.20    4.30
 -11  -3   0   38.00    4.80
  11  -3   0   41.20    6.60
 -11  -3   0   39.80    4.80
 -11   3   0   39.10    4.60
  11   3   0   36.20    5.90
 -11   3   0   28.10    3.70
 -11   3   0   38.30    4.00
  11   3   0   31.00    3.90
 -11   3   0   32.40    3.60
  11   3   0   30.70    4.20
 -11   3   0   33.40    4.60
 -11   3   0   42.30    4.70
 -13  -3   0   44.60    5.10
  13  -3   0   28.10    4.80
  13  -3   0   36.50    6.80
 -13  -3   0   42.10    5.60
  13  -3   0   32.70    5.60
  13  -3   0   60.49    7.90
 -13  -3   0   45.30    5.50
 -13  -3   0   41.60    5.40
  13  -3   0   47.50    7.60
 -13  -3   0   38.70    4.50
 -13   3   0   41.80    5.40
 -13   3   0   38.30    5.20
 -13   3   0   39.50    4.50
  13   3   0   38.00    4.80
  13   3   0   42.10    5.20
 -13   3   0   52.49    5.70
 -13   3   0   41.30    5.10
 -15  -3   0   16.40    4.10
  15  -3   0    8.50    4.20
  15  -3   0   11.60    4.50
  15  -3   0   11.80    4.30
 -15  -3   0   11.70    3.60
 -15  -3   0   16.30    4.10
 -15  -3   0   11.00    3.00
  15  -3   0    9.90    2.90
  15  -3   0   15.30    3.80
 -15  -3   0    9.60    3.10
  15   3   0   15.60    3.60
 -15   3   0   10.90    3.60
 -15   3   0   11.60    3.10
 -15   3   0   10.40    3.40
  15   3   0   17.90    5.10
  15   3   0   11.40    3.00
 -15   3   0   14.80    3.70
 -15   3   0    9.10    3.40
  17  -3   0   17.40    5.60
  17  -3   0   20.50    4.80
 -17  -3   0   13.60    4.40
  17  -3   0   14.70    5.50
 -17  -3   0   15.00    3.70
  17  -3   0   21.20    7.30
  17  -3   0   15.90    4.50
 -17  -3   0    9.00    3.90
 -17  -3   0   10.90    3.50
 -17  -3   0   15.00    4.60
  17   3   0   17.00    5.30
  17   3   0   15.90    4.10
 -17   3   0   19.50    4.70
 -17   3   0   11.20    4.20
  17   3   0   11.10    4.10
 -17   3   0    8.80    3.30
 -17   3   0   17.20    4.20
   0  -4   0 5866.91  317.17
   0  -4   0 6382.66  319.07
   2  -4   0 3812.32  200.18
  -2  -4   0 4018.50  200.28
   2  -4   0 3970.20  202.08
   2  -4   0 3779.12  201.18
   2  -4   0 4050.59  200.48
  -2  -4   0 3659.93  200.68
   2  -4   0 3866.71  200.08
  -2  -4   0 3967.80  201.28
  -2  -4   0 3875.01  200.28
   2  -4   0 3902.01  200.58
  -2   4   0 3685.73  200.58
   2   4   0 3707.23  200.18
   2   4   0 4147.29  200.98
  -2   4   0 3755.82  200.98
  -2   4   0 4110.49  200.88
   2   4   0 3961.80  200.68
   2   4   0 3397.36  200.18
  -2   4   0 3610.64  200.08
   2   4   0 3896.91  200.18
  -2   4   0 3891.91  201.18
  -4  -4   0 2652.93  148.89
  -4  -4   0 2986.10  148.79
   4  -4   0 2793.42  149.88
  -4  -4   0 2843.32  148.79
  -4  -4   0 2838.42  149.19
   4  -4   0 3184.28  148.79
  -4  -4   0 2762.92  148.49
  -4  -4   0 2976.00  148.89
   4  -4   0 2868.91  149.59
   4   4   0 2832.42  148.79
   4   4   0 2712.23  148.89
  -4   4   0 2733.93  148.59
  -4   4   0 2830.72  148.99
  -4   4   0 2759.92  148.79
  -4   4   0 2816.22  149.39
  -4   4   0 3146.29  149.49
   4   4   0 2703.43  148.39
  -4   4   0 2933.61  148.69
  -4   4   0 2840.62  148.99
  -4   4   0 2848.62  148.69
   4   4   0 2658.53  148.99
   4   4   0 2951.70  149.09
  -6  -4   0 1669.53   89.29
   6  -4   0 1614.54   90.39
  -6  -4   0 1757.42   90.59
  -6  -4   0 1717.23   90.59
  -6  -4   0 1730.43   90.49
  -6  -4   0 1713.83   89.69
  -6  -4   0 1747.93   90.69
  -6  -4   0 1592.54   90.39
   6  -4   0 1803.32   91.89
  -6   4   0 1731.83   90.49
  -6   4   0 1721.63   90.39
   6   4   0 1724.83   89.29
   6   4   0 1721.63   90.59
  -6   4   0 1832.72   90.59
   6   4   0 1775.62   90.59
  -6   4   0 1649.93   90.39
  -6   4   0 1689.43   90.79
  -6   4   0 1601.34   90.39
   6   4   0 1785.32   90.69
  -6   4   0 1691.03   90.49
  -8  -4   0  634.64   36.10
  -8  -4   0  674.33   36.10
  -8  -4   0  638.94   36.10
   8  -4   0  684.23   38.00
  -8  -4   0  652.63   36.10
  -8  -4   0  612.24   35.80
  -8   4   0  658.43   36.00
  -8   4   0  730.63   36.30
  -8   4   0  639.34   35.90
  -8   4   0  678.13   36.10
  -8   4   0  615.84   35.60
   8   4   0  617.24   35.70
  -8   4   0  661.33   35.70
  -8   4   0  613.44   36.00
  10  -4   0  134.19   11.30
 -10  -4   0  135.99    9.30
 -10  -4   0  127.49    9.40
  10  -4   0  118.79    9.60
 -10  -4   0  141.79    9.80
  10  -4   0  145.99   11.60
  10  -4   0  134.49   11.10
 -10  -4   0  144.69    9.90
 -10  -4   0  125.29    9.40
  10  -4   0  123.39    9.90
 -10   4   0  112.49    8.60
 -10   4   0  149.88    9.80
 -10   4   0  135.69    8.90
 -10   4   0  117.59    9.20
 -10   4   0  108.99    9.00
  10   4   0  131.59    9.10
 -10   4   0  118.39    8.80
  10   4   0  139.19    9.50
 -10   4   0  121.19    9.10
 -10   4   0  128.29    9.10
  12  -4   0   52.99    5.70
 -12  -4   0   44.70    5.40
  12  -4   0   50.59    8.20
  12  -4   0   54.99    5.90
 -12  -4   0   45.20    5.50
 -12  -4   0   50.99    5.40
 -12  -4   0   54.69    5.40
  12  -4   0   56.39    7.40
 -12  -4   0   54.39    5.80
  12  -4   0   62.49    7.70
 -12   4   0   52.89    5.80
 -12   4   0   45.10    4.80
  12   4   0   45.60    7.40
 -12   4   0   44.70    4.60
 -12   4   0   48.30    5.20
 -12   4   0   46.50    5.50
 -12   4   0   60.89    5.80
 -12   4   0   49.20    5.00
  12   4   0   43.80    5.00
  12   4   0   44.90    5.40
 -14  -4   0    2.00    2.00
 -14  -4   0   -2.30    1.90
 -14  -4   0   -0.60    1.90
  14  -4   0    2.60    2.30
  14  -4   0    6.90    3.20
  14  -4   0   -2.70    1.60
  14  -4   0    0.30    2.80
 -14  -4   0    2.10    2.20
  14  -4   0    3.60    3.30
 -14  -4   0    1.10    2.00
  14   4   0    1.00    2.00
  14   4   0   -1.80    2.00
 -14   4   0   -1.40    1.70
 -14   4   0   -1.90    1.90
 -14   4   0    4.00    2.40
 -14   4   0    5.60    2.40
 -14   4   0    0.60    2.00
  14   4   0    2.00    2.10
  16  -4   0   11.50    3.60
 -16  -4   0   13.50    4.20
  16  -4   0   13.90    6.00
 -16  -4   0   10.90    3.60
 -16  -4   0   17.40    4.50
 -16  -4   0   14.10    3.40
  16  -4   0    8.10    4.90
  16  -4   0    8.80    3.50
 -16  -4   0   11.30    3.50
  16  -4   0   20.10    5.90
 -16   4   0   11.90    4.10
  16   4   0   19.70    4.70
  16   4   0   11.10    5.10
 -16   4   0    5.00    2.70
 -16   4   0   10.50    3.70
 -16   4   0    7.70    3.50
  16   4   0    6.30    3.00
 -16   4   0    7.90    3.20
   1  -5   0    1.60    1.50
  -1  -5   0    0.70    0.70
   1  -5   0    0.40    0.70
   1  -5   0    2.70    0.60
  -1  -5   0    2.70    0.70
  -1  -5   0    1.90    0.60
  -1  -5   0    0.40    1.00
   1   5   0    0.80    0.70
  -1   5   0    0.90    0.70
  -1   5   0    3.90    1.40
   1   5   0    3.60    1.30
  -1   5   0    1.80    1.00
  -1   5   0    1.80    0.40
   1   5   0    2.00    1.10
   1   5   0    1.20    0.40
  -1   5   0    1.80    0.80
  -1   5   0    2.00    0.70
   3  -5   0    2.10    1.30
  -3  -5   0    2.70    1.10
   3  -5   0    0.80    1.00
   3  -5   0    1.40    0.70
   3  -5   0    1.40    0.90
  -3  -5   0    0.90    1.20
   3  -5   0    2.80    2.00
  -3  -5   0    0.70    0.70
  -3  -5   0    0.90    0.70
  -3   5   0    1.30    1.20
  -3   5   0    1.30    0.90
  -3   5   0    3.10    0.80
   3   5   0    3.80    1.20
   3   5   0    2.30    1.30
  -3   5   0    2.80    1.20
   3   5   0    2.40    0.90
   3   5   0    1.70    0.80
  -3   5   0    1.70    1.30
   3   5   0    2.20    1.00
   5  -5   0   69.39    4.90
  -5  -5   0   69.89    5.40
  -5  -5   0   79.49    5.20
   5  -5   0   71.99    5.80
  -5  -5   0   63.89    5.10
  -5  -5   0   69.09    5.10
   5  -5   0   78.79    6.80
  -5  -5   0   73.09    5.00
   5  -5   0   68.79    6.00
  -5   5   0   69.19    5.50
   5   5   0   66.79    5.30
  -5   5   0   75.39    5.40
  -5   5   0   71.69    5.30
  -5   5   0   68.69    4.90
  -5   5   0   61.69    5.40
   5   5   0   65.69    4.60
   5   5   0   66.79    5.00
   5   5   0   66.39    5.20
   5   5   0   69.49    5.40
  -5   5   0   71.99    5.10
  -5   5   0   65.29    4.80
  -7  -5   0    2.10    0.70
  -7  -5   0    2.30    1.40
  -7  -5   0    4.30    1.10
  -7  -5   0    0.80    1.10
  -7  -5   0    4.60    1.60
   7  -5   0    1.50    1.10
   7  -5   0    3.40    1.90
  -7  -5   0    3.00    1.30
  -7  -5   0    3.90    1.50
   7   5   0    2.80    1.30
   7   5   0    5.50    1.70
  -7   5   0    4.70    1.50
  -7   5   0    4.70    1.50
  -7   5   0    4.40    1.50
  -7   5   0    2.80    1.40
   7   5   0    2.60    1.60
  -7   5   0    4.00    1.50
   7   5   0    3.70    1.30
  -7   5   0    5.60    1.80
  -7   5   0    5.30    1.50
  -7   5   0    3.80    1.40
  -9  -5   0   45.10    4.80
  -9  -5   0   58.99    5.30
  -9  -5   0   62.19    5.50
  -9  -5   0   50.99    5.00
   9  -5   0   54.69    6.30
  -9  -5   0   46.80    5.00
  -9   5   0   60.89    5.40
  -9   5   0   52.49    4.90
   9   5   0   57.29    5.10
  -9   5   0   41.80    4.60
  -9   5   0   60.09    5.00
  -9   5   0   59.49    5.00
   9   5   0   49.10    5.00
  -9   5   0   62.99    5.30
   9   5   0   56.19    5.70
  -9   5   0   64.49    5.30
 -11  -5   0   34.80    4.30
  11  -5   0   28.30    5.00
 -11  -5   0   27.60    3.80
  11  -5   0   31.40    6.30
  11  -5   0   34.10    5.60
 -11  -5   0   27.00    4.40
 -11  -5   0   32.50    4.30
 -11  -5   0   27.10    4.50
  11  -5   0   17.70    5.10
  11  -5   0   33.20    6.30
 -11   5   0   31.10    3.70
 -11   5   0   27.00    4.30
 -11   5   0   31.60    3.70
 -11   5   0   31.20    4.80
 -11   5   0   33.60    4.20
  11   5   0   38.10    5.20
  11   5   0   34.60    4.40
 -11   5   0   31.80    4.10
 -11   5   0   32.10    4.10
  11   5   0   29.70    3.90
 -11   5   0   39.00    4.10
 -13  -5   0   20.90    4.30
 -13  -5   0   26.60    4.90
  13  -5   0   23.20    4.70
 -13  -5   0   22.20    4.20
  13  -5   0   28.80    6.50
 -13  -5   0   23.60    4.40
 -13  -5   0   23.50    4.40
  13  -5   0   35.50    7.50
  13  -5   0   35.00    6.60
  13  -5   0   36.90    6.00
  13   5   0   33.30    4.30
 -13   5   0   23.70    4.60
 -13   5   0   21.70    4.20
 -13   5   0   27.30    4.90
 -13   5   0   23.40    4.00
 -13   5   0   29.60    4.40
 -13   5   0   27.90    4.30
  13   5   0   27.70    4.80
  13   5   0   37.30    6.50
 -13   5   0   36.30    4.70
  15  -5   0   45.00    7.30
  15  -5   0   47.10    8.80
  15  -5   0   45.60    9.10
 -15  -5   0   53.79    6.50
  15  -5   0   40.90    8.20
 -15  -5   0   47.60    6.50
  15  -5   0   48.90    7.80
 -15  -5   0   46.70    6.30
 -15  -5   0   44.20    6.80
 -15  -5   0   52.49    6.70
  15   5   0   46.10    6.80
  15   5   0   52.59    6.60
  15   5   0   63.79    8.20
 -15   5   0   55.09    6.30
 -15   5   0   51.59    6.10
 -15   5   0   46.50    6.00
 -15   5   0   48.40    5.30
 -15   5   0   45.70    7.00
   0  -6   0  432.56   22.00
   0  -6   0  400.66   23.10
   0  -6   0  423.26   22.00
   0  -6   0  431.46   24.50
   0   6   0  407.26   23.50
   0   6   0  407.46   22.20
   0   6   0  420.26   22.30
   0   6   0  426.06   23.00
   0   6   0  366.46   23.30
   2  -6   0   97.39    6.40
   2  -6   0  116.69    8.70
   2  -6   0  104.49    6.10
  -2  -6   0  106.99    6.30
   2  -6   0  103.09    6.10
  -2  -6   0   99.69    7.00
   2  -6   0   91.39    6.50
  -2  -6   0   95.59    7.60
   2  -6   0  115.29    7.50
  -2  -6   0  100.89    6.20
   2   6   0   96.59    6.30
   2   6   0   90.29    7.00
  -2   6   0  111.69    7.70
   2   6   0  107.79    6.50
  -2   6   0  112.89    7.10
   2   6   0  103.89    7.40
  -2   6   0  112.89    7.70
   2   6   0  104.39    6.10
   2   6   0  115.19    7.00
  -2   6   0  111.39    6.00
  -4  -6   0  231.38   15.30
   4  -6   0  256.07   16.80
  -4  -6   0  257.87   14.50
  -4  -6   0  272.67   14.60
  -4  -6   0  259.77   15.10
   4  -6   0  262.97   14.90
   4  -6   0  277.27   16.00
   4  -6   0  255.07   14.30
   4  -6   0  261.17   15.20
   4   6   0  237.78   14.60
   4   6   0  240.78   14.50
   4   6   0  247.68   14.50
   4   6   0  243.28   14.80
   4   6   0  264.77   15.40
  -4   6   0  236.78   15.40
  -4   6   0  262.57   15.20
  -4   6   0  248.58   15.10
  -6  -6   0  247.98   15.80
  -6  -6   0  267.37   15.90
   6  -6   0  257.37   16.30
  -6  -6   0  279.07   15.70
   6  -6   0  278.37   17.30
  -6  -6   0  275.07   16.10
   6  -6   0  257.17   17.90
   6  -6   0  259.77   15.60
  -6  -6   0  260.37   16.30
   6  -6   0  267.77   16.80
  -6  -6   0  270.77   15.80
   6   6   0  267.47   16.10
  -6   6   0  236.18   15.60
  -6   6   0  252.87   16.00
  -6   6   0  292.87   15.70
  -6   6   0  253.87   16.00
   6   6   0  276.87   16.30
  -6   6   0  284.87   15.60
   6   6   0  249.08   15.10
  -6   6   0  307.97   16.90
   6   6   0  275.97   15.90
  -6   6   0  281.67   16.60
   6   6   0  271.57   16.10
  -8  -6   0  189.98   11.90
  -8  -6   0  166.28   10.60
  -8  -6   0  189.68   12.30
  -8  -6   0  198.88   12.20
   8  -6   0  176.88   13.30
   8  -6   0  171.18   13.70
  -8  -6   0  183.18   10.90
  -8  -6   0  192.98   12.20
   8  -6   0  186.58   13.30
  -8  -6   0  174.88   12.10
  -8   6   0  181.08   11.80
   8   6   0  182.98   12.00
  -8   6   0  172.08   11.60
   8   6   0  191.58   12.70
  -8   6   0  198.28   12.10
  -8   6   0  205.68   12.60
  -8   6   0  191.28   11.90
  -8   6   0  163.88   12.10
  -8   6   0  210.48   12.10
   8   6   0  181.38   12.00
  -8   6   0  178.38   11.90
 -10  -6   0  184.48   12.20
 -10  -6   0  179.18   12.50
 -10  -6   0  171.18   12.40
 -10  -6   0  190.68   12.70
  10  -6   0  173.38   13.80
 -10  -6   0  174.18   12.20
 -10   6   0  197.68   12.80
 -10   6   0  173.88   11.90
 -10   6   0  190.78   12.50
 -10   6   0  178.78   12.10
 -10   6   0  183.68   12.30
 -10   6   0  163.48   11.90
 -10   6   0  177.28   12.10
  10   6   0  180.68   12.30
 -10   6   0  181.78   12.00
  10   6   0  191.98   13.40
  10   6   0  190.88   12.60
  12  -6   0  145.19   11.70
  12  -6   0  146.59   13.50
 -12  -6   0  151.78   11.30
 -12  -6   0  141.29   11.10
  12  -6   0  120.59   12.40
  12  -6   0  142.79   12.20
 -12  -6   0  145.19   10.80
  12  -6   0  139.79   13.50
 -12  -6   0  160.58   11.50
 -12  -6   0  155.38   11.10
 -12   6   0  149.69   10.50
 -12   6   0  134.69   10.90
  12   6   0  142.69   12.00
 -12   6   0  137.39   10.60
  12   6   0  152.98   11.20
 -12   6   0  150.98   10.90
 -12   6   0  139.09   10.70
 -12   6   0  159.98   10.80
 -12   6   0  150.88   10.90
  12   6   0  130.49   10.40
 -12   6   0  146.99   10.90
  14  -6   0   96.69   10.00
 -14  -6   0   92.49    9.00
  14  -6   0   89.39   11.10
 -14  -6   0   97.99    9.00
 -14  -6   0  110.39    9.60
  14  -6   0  106.89   10.00
 -14  -6   0   94.29    9.20
  14  -6   0   99.29   11.60
  14  -6   0  101.39   11.40
 -14  -6   0  105.59    9.20
 -14   6   0   99.99    8.70
 -14   6   0  103.59    8.50
 -14   6   0  100.99    8.90
  14   6   0  111.09   10.60
 -14   6   0   99.29    9.10
  14   6   0   97.99    8.50
 -14   6   0  110.59    9.30
  14   6   0  111.29    9.70
 -14   6   0  116.29    9.00
 -14   6   0  106.99    9.20
 -16  -6   0   59.59    7.10
 -16  -6   0   54.69    7.20
  16  -6   0   53.99    8.30
 -16  -6   0   57.39    7.20
  16  -6   0   71.79   11.50
  16  -6   0   67.09   11.80
 -16  -6   0   56.49    7.60
  16  -6   0   59.59    7.70
  16  -6   0   58.69   10.70
  16  -6   0   54.59   10.60
  16  -6   0   64.29    8.60
 -16  -6   0   59.49    7.30
  16   6   0   48.90    9.70
  16   6   0   54.49    8.20
 -16   6   0   61.89    7.30
 -16   6   0   63.49    7.30
 -16   6   0   53.39    6.60
 -16   6   0   75.69    7.50
  16   6   0   60.49    7.00
 -16   6   0   59.29    6.80
   1  -7   0  531.05   28.40
   1  -7   0  540.75   26.80
  -1  -7   0  453.65   26.80
  -1  -7   0  563.34   28.40
   1  -7   0  476.85   26.80
  -1  -7   0  483.65   26.80
   1  -7   0  496.25   29.80
  -1  -7   0  506.35   29.50
   1   7   0  503.85   28.50
   1   7   0  478.35   27.20
  -1   7   0  517.35   28.10
  -1   7   0  526.05   27.20
   1   7   0  484.65   28.60
   1   7   0  531.55   28.10
   1   7   0  501.35   27.40
  -1   7   0  476.85   28.60
  -1   7   0  506.95   28.80
  -3  -7   0  482.65   26.10
  -3  -7   0  448.36   26.00
   3  -7   0  517.45   29.40
   3  -7   0  486.05   25.90
  -3  -7   0  464.75   27.90
   3  -7   0  489.15   26.40
   3  -7   0  474.75   26.60
  -3  -7   0  492.85   27.20
  -3   7   0  507.55   27.90
  -3   7   0  501.75   27.10
   3   7   0  455.95   25.80
   3   7   0  485.15   26.30
   3   7   0  492.95   27.60
   3   7   0  487.15   27.00
   3   7   0  478.75   27.10
  -3   7   0  441.06   25.60
  -3   7   0  499.25   27.90
   5  -7   0  289.57   16.60
  -5  -7   0  261.27   14.90
   5  -7   0  253.07   14.60
  -5  -7   0  247.68   15.90
  -5  -7   0  253.37   14.90
   5  -7   0  251.97   17.60
  -5  -7   0  274.17   15.60
   5  -7   0  260.77   15.70
   5  -7   0  243.48   15.20
   5   7   0  246.98   15.30
   5   7   0  253.37   14.90
  -5   7   0  254.07   16.10
  -5   7   0  219.48   14.30
  -5   7   0  249.58   15.50
   5   7   0  242.78   14.80
  -5   7   0  260.97   15.60
   5   7   0  267.67   15.90
   5   7   0  249.78   15.00
   7  -7   0  131.09   10.10
  -7  -7   0  135.69    8.80
  -7  -7   0  123.99    9.40
   7  -7   0  148.69   11.70
  -7  -7   0  124.19    8.80
  -7  -7   0  140.79    9.40
   7  -7   0  113.79    9.30
  -7  -7   0  126.89    8.90
   7  -7   0  126.99   10.30
  -7  -7   0  115.09    8.70
   7   7   0  123.79    8.90
   7   7   0  137.89    9.40
  -7   7   0  139.59    8.90
   7   7   0  132.89    9.60
  -7   7   0  133.69    9.20
  -7   7   0  129.79    9.70
   7   7   0  122.29    8.10
   7   7   0  132.99    9.20
  -7   7   0  105.49    9.20
  -7   7   0  128.89    9.20
  -7   7   0  121.99    8.50
  -7   7   0  137.39    8.70
   9  -7   0   38.20    6.20
   9  -7   0   38.80    6.70
  -9  -7   0   38.50    4.50
   9  -7   0   27.40    5.00
  -9  -7   0   26.60    3.80
  -9  -7   0   39.30    4.30
   9  -7   0   22.10    4.80
  -9  -7   0   30.40    4.80
  -9  -7   0   35.60    4.50
  -9  -7   0   33.20    3.20
   9   7   0   37.20    4.60
   9   7   0   34.20    4.40
   9   7   0   24.00    4.40
  -9   7   0   26.70    3.80
  -9   7   0   31.20    3.90
  -9   7   0   38.60    4.30
  -9   7   0   44.20    4.40
  -9   7   0   41.50    4.80
  -9   7   0   28.30    3.60
  -9   7   0   28.50    4.80
  11  -7   0   29.00    5.60
  11  -7   0   15.90    4.80
  11  -7   0   14.30    5.00
 -11  -7   0   18.80    3.80
  11  -7   0   35.50    6.30
 -11  -7   0   16.70    3.70
 -11  -7   0   27.60    4.90
 -11  -7   0   27.10    4.50
  11  -7   0   30.90    6.20
 -11  -7   0   21.60    4.20
 -11   7   0   23.10    4.00
  11   7   0   22.00    4.10
 -11   7   0   23.90    4.10
  11   7   0   22.90    4.50
  11   7   0   24.30    4.70
 -11   7   0   20.90    4.00
 -11   7   0   22.90    3.90
 -11   7   0   27.60    4.90
 -11   7   0   27.30    4.60
 -11   7   0   21.00    3.80
  13  -7   0   11.60    4.80
 -13  -7   0   10.80    3.50
  13  -7   0   26.90    5.80
  13  -7   0   17.40    4.70
 -13  -7   0    9.60    3.20
 -13  -7   0   23.50    4.60
 -13  -7   0   13.80    3.70
  13  -7   0   18.30    5.00
  13  -7   0   20.20    6.10
  13  -7   0   14.20    4.50
  13  -7   0   18.70    5.30
  13  -7   0   12.70    4.90
 -13  -7   0   17.60    4.50
 -13   7   0   17.70    4.10
 -13   7   0   14.70    3.70
 -13   7   0   24.50    5.00
  13   7   0   15.00    4.30
  13   7   0   18.00    3.90
 -13   7   0   16.00    3.70
 -13   7   0   16.60    3.60
  13   7   0   14.10    4.10
 -13   7   0   18.20    3.70
 -13   7   0   17.80    3.90
  15  -7   0   22.00    6.50
 -15  -7   0   26.10    5.10
  15  -7   0   11.30    4.30
  15  -7   0   13.00    5.00
  15  -7   0   20.40    5.60
  15  -7   0    4.90    4.60
  15  -7   0    8.90    4.60
 -15  -7   0   13.80    3.70
  15  -7   0   11.00    5.30
 -15  -7   0   14.20    4.20
 -15  -7   0   13.00    4.50
  15  -7   0   20.70    5.90
 -15   7   0   14.80    4.20
 -15   7   0   18.60    4.50
 -15   7   0   24.50    4.30
 -15   7   0   13.70    3.90
  15   7   0   11.00    3.70
 -15   7   0   13.50    3.50
 -15   7   0   13.00    3.60
  15   7   0   16.50    4.90
  15   7   0   14.80    4.10
   0  -8   0  288.97   18.60
   0  -8   0  294.27   15.30
   0  -8   0  300.87   15.30
   0  -8   0  248.88   16.70
   0   8   0  275.87   16.70
   0   8   0  270.47   15.50
   0   8   0  263.07   15.50
   0   8   0  280.57   17.50
   0   8   0  312.47   17.60
   2  -8   0  185.38   10.30
   2  -8   0  195.68   13.70
  -2  -8   0  172.48   11.60
   2  -8   0  166.48   10.30
   2  -8   0  162.48   11.70
  -2  -8   0  175.58   10.40
  -2  -8   0  178.68   10.30
   2  -8   0  187.78   10.20
  -2  -8   0  198.28   13.10
   2   8   0  177.78   11.90
  -2   8   0  174.88   11.60
   2   8   0  206.08   12.50
  -2   8   0  210.08   12.70
   2   8   0  173.58   11.50
  -2   8   0  208.38   12.70
   2   8   0  169.58   11.00
   4  -8   0  153.48   11.50
   4  -8   0  169.48   10.60
  -4  -8   0  183.88   12.20
  -4  -8   0  181.58   10.40
  -4  -8   0  184.78   10.50
  -4  -8   0  147.39   11.00
   4  -8   0  179.98   10.90
   4  -8   0  171.98   10.10
   4  -8   0  173.78   13.40
   4   8   0  170.38   11.10
  -4   8   0  175.48    9.80
   4   8   0  167.08   10.50
  -4   8   0  202.08   12.40
   4   8   0  188.28   12.00
   4   8   0  161.28   10.00
   4   8   0  163.48   11.00
  -4   8   0  142.89   11.50
   6  -8   0  240.98   15.50
  -6  -8   0  219.38   14.80
  -6  -8   0  232.88   13.90
   6  -8   0  205.88   13.30
  -6  -8   0  221.28   14.40
  -6  -8   0  234.18   13.80
  -6  -8   0  228.68   15.00
   6  -8   0  221.78   14.60
   6  -8   0  227.88   14.20
   6  -8   0  248.68   17.10
  -6   8   0  209.48   13.10
  -6   8   0  240.88   14.70
   6   8   0  225.48   14.80
   6   8   0  224.58   13.80
  -6   8   0  235.28   14.50
   6   8   0  211.88   13.60
  -6   8   0  220.68   15.10
   6   8   0  234.58   13.80
   6   8   0  222.08   14.20
  -6   8   0  239.58   15.20
   8  -8   0  167.28   12.20
  -8  -8   0  175.58   11.40
   8  -8   0  158.88   13.80
  -8  -8   0  154.38   11.10
  -8  -8   0  162.08   11.30
   8  -8   0  162.88   12.50
  -8  -8   0  178.08   11.90
   8  -8   0  177.68   13.10
  -8  -8   0  175.68   12.10
   8   8   0  173.08   11.80
  -8   8   0  187.48   12.00
  -8   8   0  175.48   10.90
  -8   8   0  182.28   12.50
   8   8   0  185.98   12.20
  -8   8   0  163.48   10.90
  -8   8   0  156.78   11.50
  -8   8   0  161.68   12.30
   8   8   0  154.68   11.40
 -10  -8   0   72.39    7.00
  10  -8   0   64.49    7.50
  10  -8   0   64.09    7.40
  10  -8   0   68.99    7.30
 -10  -8   0   77.29    6.40
 -10  -8   0   66.69    4.90
 -10  -8   0   69.49    6.40
 -10  -8   0   76.19    6.60
  10  -8   0   78.89    8.80
 -10  -8   0   67.59    6.70
 -10   8   0   59.29    6.60
 -10   8   0   73.49    6.50
 -10   8   0   70.99    6.40
  10   8   0   76.29    6.80
  10   8   0   75.69    7.00
 -10   8   0   65.49    5.90
  10   8   0   62.49    6.70
 -10   8   0   66.69    5.90
 -10   8   0   59.09    6.60
 -10   8   0   65.29    5.90
 -12  -8   0   57.09    6.00
  12  -8   0   57.29    9.40
  12  -8   0   51.39    8.60
 -12  -8   0   59.59    6.50
 -12  -8   0   66.49    6.70
  12  -8   0   52.89    7.60
 -12  -8   0   61.29    6.80
  12  -8   0   59.99    9.20
  12  -8   0   54.19    9.90
  12  -8   0   61.49    7.50
 -12  -8   0   64.39    6.40
 -12   8   0   49.40    6.40
 -12   8   0   49.20    5.60
 -12   8   0   55.39    5.70
 -12   8   0   54.09    6.30
 -12   8   0   63.49    6.10
  12   8   0   57.69    6.50
  12   8   0   64.59    7.00
 -12   8   0   59.39    6.00
 -12   8   0   51.69    6.00
  12   8   0   52.79    6.40
 -14  -8   0   40.00    6.80
 -14  -8   0   27.10    5.10
  14  -8   0   23.10    6.50
 -14  -8   0   24.10    5.00
  14  -8   0   27.60    6.20
  14  -8   0   30.40    7.20
  14  -8   0   24.70    5.80
  14  -8   0   33.80    7.90
  14  -8   0   25.30    6.70
  14  -8   0   19.90    5.80
  14  -8   0   37.40    6.90
 -14  -8   0   28.10    5.40
 -14  -8   0   45.50    5.80
  14  -8   0   24.10    7.00
 -14   8   0   33.20    6.10
 -14   8   0   30.60    5.30
 -14   8   0   34.60    5.60
 -14   8   0   27.10    5.20
  14   8   0   35.20    6.50
 -14   8   0   35.20    4.60
 -14   8   0   27.60    4.80
  14   8   0   30.40    5.30
  14   8   0   29.80    5.80
 -14   8   0   30.20    5.20
   1  -9   0    9.80    1.10
   1  -9   0   14.10    4.00
   1  -9   0    9.40    1.10
  -1  -9   0    9.60    1.30
   1  -9   0   14.60    2.80
  -1  -9   0   13.50    3.50
   1  -9   0    8.60    1.10
  -1  -9   0   14.30    2.90
   1  -9   0    7.70    1.00
  -1  -9   0   10.30    1.20
   1   9   0    7.80    2.60
   1   9   0   11.20    1.60
  -1   9   0   10.10    2.40
   1   9   0    9.30    2.60
  -1   9   0   13.10    3.10
   1   9   0   11.50    1.70
   1   9   0   11.30    2.40
  -1   9   0    5.20    2.20
   3  -9   0    4.90    2.80
   3  -9   0    1.60    0.80
   3  -9   0    4.70    1.00
  -3  -9   0    3.60    1.70
   3  -9   0    3.20    1.50
  -3  -9   0    2.80    1.00
  -3  -9   0    2.80    1.00
  -3  -9   0    1.60    1.80
   3  -9   0    3.70    1.10
  -3   9   0    2.80    1.90
   3   9   0    2.80    0.80
   3   9   0    2.20    1.60
   3   9   0    4.60    1.80
   3   9   0    3.30    2.10
  -3   9   0    3.40    2.10
  -3   9   0    5.20    1.80
   3   9   0    3.80    1.60
  -5  -9   0   14.20    3.00
   5  -9   0   10.40    2.40
  -5  -9   0   13.20    2.40
   5  -9   0   10.40    1.80
   5  -9   0   14.20    4.30
   5  -9   0   14.00    2.50
  -5  -9   0    9.70    2.00
  -5  -9   0   14.30    3.50
   5  -9   0    8.30    2.80
  -5   9   0   14.30    3.00
   5   9   0   10.40    2.30
  -5   9   0   10.40    3.00
  -5   9   0    5.80    2.80
   5   9   0   12.60    2.80
   5   9   0   15.30    2.80
   5   9   0   10.50    3.10
  -5   9   0   11.80    1.60
  -7  -9   0   26.40    4.20
   7  -9   0   26.80    5.70
   7  -9   0   35.30    4.60
   7  -9   0   27.00    4.50
  -7  -9   0   22.30    4.10
   7  -9   0   27.80    4.30
  -7  -9   0   35.10    3.60
  -7  -9   0   30.20    4.80
  -7  -9   0   24.10    3.20
  -7   9   0   25.60    2.90
  -7   9   0   32.70    4.80
  -7   9   0   27.20    4.80
   7   9   0   27.30    3.40
   7   9   0   30.40    5.00
  -7   9   0   23.00    4.60
  -7   9   0   31.40    4.00
   7   9   0   25.20    3.30
   7   9   0   31.00    4.00
   9  -9   0    6.00    3.60
  -9  -9   0    5.10    2.20
  -9  -9   0    6.00    2.50
   9  -9   0    5.90    2.80
  -9  -9   0    5.40    2.30
  -9  -9   0    6.90    2.30
  -9  -9   0    0.80    2.20
   9  -9   0    7.90    2.80
   9  -9   0    8.10    3.10
   9   9   0   10.50    3.00
  -9   9   0    7.00    2.30
   9   9   0    8.40    2.80
   9   9   0   12.00    3.00
  -9   9   0   12.30    3.20
  -9   9   0    3.70    2.70
  -9   9   0    7.90    2.10
  -9   9   0    9.10    2.70
  11  -9   0   15.80    4.20
 -11  -9   0   16.90    3.80
  11  -9   0   24.90    5.60
 -11  -9   0   20.10    4.00
  11  -9   0   20.80    5.80
 -11  -9   0   16.90    3.70
 -11  -9   0   23.10    4.60
  11  -9   0   11.20    3.80
  11  -9   0   16.40    4.90
 -11   9   0   14.50    3.80
 -11   9   0   24.30    4.30
 -11   9   0   19.80    4.40
  11   9   0   21.50    4.40
 -11   9   0   18.40    3.60
  11   9   0   20.20    4.40
 -11   9   0   17.70    3.50
  11   9   0   22.30    4.70
 -11   9   0   16.50    3.80
  13  -9   0   20.90    5.30
  13  -9   0    2.70    4.10
 -13  -9   0   16.80    4.00
 -13  -9   0   11.30    3.60
 -13  -9   0    6.60    3.90
  13  -9   0    5.50    3.40
  13  -9   0   17.00    4.90
  13  -9   0   19.00    6.30
  13  -9   0   21.00    6.50
  13  -9   0   11.90    4.70
  13  -9   0   17.10    6.60
 -13  -9   0   16.20    4.00
  13   9   0   20.70    5.30
 -13   9   0   12.80    3.70
 -13   9   0   13.50    4.20
 -13   9   0   18.00    4.20
 -13   9   0   22.10    4.50
 -13   9   0   15.20    3.50
 -13   9   0    9.40    3.10
  13   9   0   25.00    5.00
  13   9   0    9.50    3.60
 -13   9   0    7.30    3.30
   0 -10   0  596.24   37.20
   0 -10   0  669.93   35.70
   0  10   0  605.14   36.20
   0  10   0  639.44   36.10
   0  10   0  598.14   35.20
  -2 -10   0  413.96   23.90
  -2 -10   0  393.06   25.30
  -2 -10   0  393.86   21.50
   2 -10   0  407.36   26.20
  -2 -10   0  388.46   21.50
   2 -10   0  368.46   21.10
   2 -10   0  389.86   21.10
  -2  10   0  437.76   24.90
   2  10   0  409.16   24.20
   2  10   0  415.26   23.70
  -2  10   0  410.46   23.80
  -2  10   0  364.76   24.30
   2  10   0  401.56   24.60
   2  10   0  395.56   22.10
   4 -10   0  432.66   24.70
   4 -10   0  435.86   24.80
   4 -10   0  455.65   29.30
   4 -10   0  468.65   27.00
  -4 -10   0  466.15   28.00
  -4 -10   0  447.76   24.90
  -4 -10   0  435.96   24.80
  -4 -10   0  461.05   26.60
   4 -10   0  455.75   24.40
   4  10   0  468.15   27.50
   4  10   0  433.46   25.70
  -4  10   0  492.75   27.90
   4  10   0  476.35   26.70
  -4  10   0  435.96   27.50
   4  10   0  471.25   26.60
  -4  10   0  451.55   26.80
   4  10   0  404.76   24.20
  -6 -10   0  281.27   18.80
   6 -10   0  262.77   17.10
   6 -10   0  260.07   20.20
   6 -10   0  265.07   16.80
   6 -10   0  301.87   18.70
  -6 -10   0  270.77   16.40
   6 -10   0  290.07   16.50
  -6 -10   0  300.17   19.00
  -6 -10   0  269.57   16.40
  -6 -10   0  304.77   18.00
  -6  10   0  285.67   18.80
  -6  10   0  277.17   18.80
   6  10   0  268.37   17.10
  -6  10   0  275.27   15.70
   6  10   0  290.07   17.70
  -6  10   0  272.27   17.80
   6  10   0  301.47   18.70
   6  10   0  270.97   17.20
   6  10   0  252.77   16.20
   8 -10   0  157.28   11.30
   8 -10   0  157.78   12.30
  -8 -10   0  159.78   11.00
   8 -10   0  165.08   14.60
   8 -10   0  159.88   12.80
  -8 -10   0  170.78   12.00
  -8 -10   0  137.49   10.80
  -8 -10   0  163.28   12.70
   8 -10   0  163.78   11.90
  -8 -10   0  182.48   12.40
  -8  10   0  158.88   10.40
  -8  10   0  189.28   13.20
   8  10   0  184.78   12.30
   8  10   0  162.98   11.10
  -8  10   0  171.18   12.00
   8  10   0  157.08   11.20
   8  10   0  158.68   12.30
  -8  10   0  168.18   12.90
  10 -10   0   76.69    8.50
  10 -10   0   77.99    7.60
 -10 -10   0   74.89    7.70
 -10 -10   0   73.79    7.00
  10 -10   0   81.09    9.80
 -10 -10   0   85.99    8.30
  10 -10   0   78.59    7.60
 -10 -10   0   75.49    7.10
  10 -10   0   91.49   10.80
  10 -10   0   75.49    8.40
 -10 -10   0   75.29    7.10
  10  10   0   78.69    7.70
  10  10   0   81.09    8.10
 -10  10   0   80.99    6.80
 -10  10   0   79.39    7.40
 -10  10   0  101.09    9.00
 -10  10   0   80.29    8.30
  10  10   0   80.49    7.70
 -12 -10   0   28.60    6.00
  12 -10   0   33.90    6.30
 -12 -10   0   33.60    5.80
  12 -10   0   33.10    6.90
  12 -10   0   35.80    7.80
  12 -10   0   35.10    8.00
  12 -10   0   21.50    6.20
  12 -10   0   42.50    5.80
 -12 -10   0   26.30    4.70
 -12  10   0   31.20    6.00
 -12  10   0   35.30    6.10
 -12  10   0   34.60    4.60
  12  10   0   22.10    5.00
  12  10   0   29.90    6.00
 -12  10   0   26.30    4.80
  12  10   0   20.00    5.00
  -1 -11   0  273.17   20.00
  -1 -11   0  266.67   18.10
   1 -11   0  296.17   20.90
  -1  11   0  269.47   19.10
  -1  11   0  289.67   19.20
  -1  11   0  317.67   18.70
   1  11   0  287.07   19.30
   1  11   0  308.47   18.50
   1  11   0  291.47   18.90
   3 -11   0  261.57   20.40
  -3 -11   0  258.97   15.50
  -3 -11   0  268.67   19.30
  -3 -11   0  318.67   18.20
   3 -11   0  282.87   18.10
  -3 -11   0  269.07   15.50
   3  11   0  323.27   18.30
  -3  11   0  267.97   18.70
  -3  11   0  277.57   18.00
   3  11   0  262.67   18.60
   3  11   0  303.27   18.40
  -3  11   0  276.07   19.00
   3  11   0  263.47   16.10
  -5 -11   0  211.38   12.90
  -5 -11   0  252.57   15.40
   5 -11   0  222.88   12.30
  -5 -11   0  194.38   12.70
   5 -11   0  203.68   14.80
   5 -11   0  200.88   12.60
   5 -11   0  220.08   12.80
  -5 -11   0  206.58   15.60
  -5 -11   0  231.68   16.60
   5 -11   0  201.88   11.90
   5 -11   0  216.38   17.60
   5  11   0  198.58   13.90
   5  11   0  239.38   16.00
  -5  11   0  211.68   15.70
  -5  11   0  217.98   15.00
  -5  11   0  256.87   16.60
   5  11   0  220.78   14.50
   5  11   0  246.18   15.00
   5  11   0  188.98   12.10
  -7 -11   0  102.59    9.80
   7 -11   0  100.89    8.30
  -7 -11   0  116.99    9.40
  -7 -11   0   94.89    7.60
   7 -11   0  106.69   11.50
   7 -11   0  112.09    9.60
  -7 -11   0  116.19   10.10
   7 -11   0  105.99    8.00
   7 -11   0   90.29    7.90
  -7 -11   0  106.19    7.80
   7  11   0  102.29    7.50
   7  11   0  107.99    8.40
   7  11   0  119.79   10.00
  -7  11   0  112.49    9.10
  -7  11   0  112.79   10.20
  -7  11   0   99.99    7.00
  -7  11   0  126.59   10.50
   7  11   0  105.29    9.20
   9 -11   0   79.89    7.90
   9 -11   0   63.39    7.00
  -9 -11   0   57.79    6.90
   9 -11   0   68.49    9.70
   9 -11   0   52.19    9.40
  -9 -11   0   62.59    7.60
  -9 -11   0   58.09    5.90
   9 -11   0   58.49    6.80
  -9 -11   0   66.49    6.20
   9 -11   0   55.69    6.50
  -9 -11   0   68.09    7.10
   9  11   0   78.59    7.50
   9  11   0   61.69    6.20
  -9  11   0   75.39    5.70
  -9  11   0   54.89    7.50
  -9  11   0   72.39    7.90
  -9  11   0   65.79    7.10
   9  11   0   60.29    7.80
 -11 -11   0   27.00    5.70
  11 -11   0   32.00    5.60
  11 -11   0   46.10    9.60
 -11 -11   0   24.90    4.70
  11 -11   0   23.80    7.20
 -11 -11   0   29.70    4.90
 -11 -11   0   32.30    5.80
  11 -11   0   39.90    6.60
  11 -11   0   30.80    6.20
  11 -11   0   32.40    5.70
 -11  11   0   38.50    6.90
 -11  11   0   33.30    5.40
  11  11   0   35.90    6.80
  11  11   0   36.40    6.30
 -11  11   0   33.60    6.20
 -11  11   0   27.70    4.50
  11  11   0   23.50    4.70
   0 -12   0   26.50    6.20
   0 -12   0   21.80    4.00
   0  12   0   18.40    4.50
   0  12   0   26.30    5.00
   0  12   0   24.20    4.40
   2 -12   0   16.20    3.60
  -2 -12   0   14.00    4.60
  -2 -12   0   17.80    3.70
  -2 -12   0   12.30    4.70
   2 -12   0   11.20    4.20
   2  12   0   14.30    4.10
  -2  12   0   11.10    3.20
  -2  12   0   16.90    4.50
  -2  12   0   11.90    3.70
   2  12   0   14.70    3.60
   2  12   0   14.40    3.60
   4 -12   0    2.20    3.20
  -4 -12   0    3.10    2.10
  -4 -12   0    0.30    2.20
  -4 -12   0    3.80    1.30
   4 -12   0    3.30    2.30
  -4 -12   0    2.80    3.30
  -4 -12   0    2.20    1.10
   4  12   0    5.70    2.40
  -4  12   0    5.50    2.70
   4  12   0    2.10    2.20
  -4  12   0    2.70    2.80
  -4  12   0    2.40    2.30
   4  12   0    4.00    2.10
   4  12   0   -1.20    2.30
  -6 -12   0    0.40    1.60
   6 -12   0    3.00    1.60
  -6 -12   0    3.70    1.40
  -6 -12   0    6.70    3.50
   6 -12   0    3.40    2.20
   6 -12   0   -2.00    2.70
  -6 -12   0    1.90    2.90
   6 -12   0    3.20    1.40
  -6 -12   0    3.80    2.50
   6  12   0   -0.20    1.70
  -6  12   0    0.50    2.10
   6  12   0    2.20    2.40
  -6  12   0    4.20    2.50
   6  12   0    1.00    1.90
  -6  12   0    2.80    2.30
   8 -12   0   30.10    4.70
  -8 -12   0   31.20    5.90
  -8 -12   0   26.30    5.60
   8 -12   0   31.30    5.70
  -8 -12   0   22.60    4.50
   8 -12   0   44.60    9.40
   8 -12   0   33.60    4.80
  -8 -12   0   26.80    3.70
  -8 -12   0   29.90    3.70
   8 -12   0   24.90    6.30
  -8  12   0   37.70    6.80
   8  12   0   21.70    4.80
   8  12   0   25.00    5.40
  -8  12   0   38.20    6.30
   8  12   0   22.60    3.70
  -8  12   0   39.70    5.80
  10 -12   0   26.50    6.70
 -10 -12   0   17.30    3.70
 -10 -12   0   11.10    4.40
  10 -12   0   35.90    5.30
 -10 -12   0   22.80    4.20
  10 -12   0   21.70    5.00
 -10 -12   0   18.90    5.00
 -10 -12   0   17.50    4.40
  10 -12   0   23.20    5.10
  10 -12   0   27.50    4.70
  10 -12   0   31.10    8.40
 -10  12   0   22.40    3.70
 -10  12   0   26.70    5.00
 -10  12   0   23.50    5.70
  10  12   0   15.00    4.20
  10  12   0   24.50    3.90
  10  12   0   18.60    5.20
 -10  12   0   30.10    6.20
  -1 -13   0   17.10    5.50
   1 -13   0   25.80    6.40
   1 -13   0   27.30    4.80
  -1 -13   0   22.70    6.00
  -1 -13   0   30.60    5.30
   1 -13   0   30.30    6.90
  -1  13   0   18.70    4.50
   1  13   0   19.70    4.60
  -1  13   0   21.90    5.10
   1  13   0   18.00    4.80
   1  13   0   33.20    5.50
  -1  13   0   23.90    5.00
   3 -13   0   10.50    3.20
  -3 -13   0   -2.10    2.60
  -3 -13   0    8.30    3.00
  -3 -13   0    2.80    3.10
   3 -13   0    3.10    3.20
   3  13   0    3.60    2.50
  -3  13   0   13.50    4.20
  -3  13   0   -1.70    2.10
  -3  13   0    4.60    3.00
   3  13   0    5.70    3.10
   5 -13   0   10.10    3.70
   5 -13   0   11.30    4.80
  -5 -13   0    9.30    4.40
   5 -13   0   17.90    5.70
  -5 -13   0    9.40    4.50
  -5 -13   0   10.00    3.20
  -5  13   0   14.90    4.20
   5  13   0   14.60    3.80
  -5  13   0    8.70    3.60
   5  13   0    5.60    3.30
   5  13   0    9.10    3.10
   7 -13   0    9.70    3.10
  -7 -13   0   14.80    3.60
  -7 -13   0   15.30    4.70
   7 -13   0   21.40    6.30
   7 -13   0   30.90    7.90
  -7 -13   0   11.70    3.80
   7  13   0   14.40    3.60
   7  13   0   14.70    3.40
  -7  13   0   18.00    4.60
  -7  13   0   22.10    5.10
  -7  13   0    9.10    3.50
   7  13   0    4.50    3.40
   9 -13   0   13.40    3.50
   9 -13   0   17.70    6.60
  -9 -13   0   14.50    4.80
   9 -13   0    2.80    4.20
  -9 -13   0    9.10    3.60
  -9 -13   0    8.00    3.00
  -9 -13   0    9.70    4.90
  -9  13   0    9.70    4.00
  -9  13   0   14.40    4.80
  -9  13   0   12.50    3.90
   9  13   0    9.90    4.50
   9  13   0   19.40    4.80
   0 -14   0  243.58   18.20
   0 -14   0  277.27   22.30
   0 -14   0  269.77   20.90
   0  14   0  282.37   18.80
   0  14   0  271.17   20.50
   0  14   0  238.88   18.90
  -2 -14   0  225.38   20.00
  -2 -14   0  242.78   19.00
   2 -14   0  240.58   21.40
   2 -14   0  258.57   20.20
   2 -14   0  250.87   17.60
  -2 -14   0  241.88   17.60
  -2  14   0  224.88   17.90
  -2  14   0  223.48   18.50
  -2  14   0  232.68   17.40
   2  14   0  226.78   18.50
   2  14   0  234.38   17.60
   2  14   0  244.18   17.30
   4 -14   0  232.78   17.90
   4 -14   0  269.17   23.10
  -4 -14   0  292.67   20.60
  -4 -14   0  242.28   18.10
  -4 -14   0  252.07   21.80
   4 -14   0  242.18   21.30
   4  14   0  273.37   20.10
  -4  14   0  263.27   19.60
  -4  14   0  300.87   20.40
   4  14   0  225.08   18.30
   4  14   0  287.17   18.60
  -4  14   0  252.67   18.60
  -6 -14   0  128.59   12.60
   6 -14   0   93.29    9.70
   6 -14   0  117.59   12.70
   6 -14   0  110.19   13.90
  -6 -14   0  128.49   12.30
  -6 -14   0   99.79    9.60
  -6  14   0   96.89   10.60
  -6  14   0  106.39   10.40
  -6  14   0  106.99   11.60
   6  14   0  114.69   11.80
   6  14   0   84.29    9.30
   6  14   0  105.69   10.00
  -1 -15   0   38.50    8.10
  -1 -15   0   43.50    6.90
   1 -15   0   53.89    9.60
   1 -15   0   35.20    6.50
   1 -15   0   35.00    9.10
  -1 -15   0   40.40   10.10
   1  15   0   43.90    8.00
  -1  15   0   46.00    8.10
  -1  15   0   46.60    8.00
   1  15   0   31.70    7.30
  -1  15   0   58.19    7.30
   1  15   0   44.90    7.60
 -16   0   1    2.90    2.00
 -16   0   1    4.70    2.90
 -16   0   1   12.10    3.70
  16   0  -1   13.00    3.80
  16   0  -1    5.90    2.90
  16   0  -1    1.10    3.40
  14   0  -1    6.20    2.70
 -14   0   1    4.60    1.90
 -14   0   1    5.60    2.90
 -14   0   1    4.70    2.50
  14   0  -1    4.10    2.40
  14   0  -1    8.10    3.90
 -14   0   1    4.70    2.30
  12   0  -1   10.00    3.10
  12   0  -1   10.30    3.80
 -12   0   1   10.30    2.50
 -12   0   1    9.10    3.00
 -12   0   1    3.30    2.40
  12   0  -1   10.10    2.80
 -12   0   1    6.00    2.70
 -10   0   1    1.00    1.40
 -10   0   1    4.40    2.00
 -10   0   1    2.40    1.80
  10   0  -1    1.30    1.40
  10   0  -1    0.70    0.80
 -10   0   1    2.80    1.30
  10   0  -1    2.30    2.30
 -10   0   1    1.60    1.30
  10   0  -1   -0.10    1.60
   8   0  -1    2.90    2.00
  -8   0   1    5.10    1.90
  -8   0   1    3.60    1.30
   8   0  -1    4.90    1.70
   8   0  -1    1.80    1.40
   8   0  -1    3.90    1.00
  -8   0   1    0.80    0.90
  -8   0   1    1.90    1.30
   8   0  -1    1.70    0.60
  -8   0   1    3.90    1.60
   8   0  -1    1.30    1.30
   6   0  -1    7.50    2.40
   6   0  -1    4.60    1.30
  -6   0   1    3.30    1.10
  -6   0   1    3.80    1.30
   6   0  -1    5.60    1.60
   6   0  -1    1.90    1.30
   6   0  -1    3.30    0.90
  -6   0   1    7.30    1.70
   6   0  -1    4.20    0.70
  -6   0   1    5.10    1.10
  -6   0   1    4.50    1.40
  -4   0   1    1.40    0.60
   4   0  -1    1.90    1.00
  -4   0   1    2.40    0.90
   4   0  -1    2.20    0.70
   4   0  -1    1.40    1.40
  -4   0   1    2.00    0.90
   4   0  -1    2.00    0.80
   4   0  -1    2.40    0.80
  -4   0   1    2.50    1.00
  -4   0   1    2.20    0.90
   4   0  -1    1.50    1.10
  -4   0   1    0.30    1.00
  -4   0   1    0.60    0.60
   4   0  -1    1.60    0.50
  -4   0   1    1.80    0.50
   4   0  -1    2.00    0.90
   2   0  -1    1.00    0.30
  -2   0   1    1.20    0.50
   2   0  -1    1.90    0.60
  -2   0   1    1.40    0.80
   2   0  -1    1.20    0.40
   2   0  -1    1.10    0.70
   2   0  -1    1.80    0.30
  -2   0   1    0.90    0.50
   2   0  -1    1.80    0.50
   2   0  -1    2.00    0.40
  -2   0   1    1.40    0.40
  -2   0   1    1.50    0.70
   2   0  -1    0.80    0.70
  -2   0   1    1.60    0.50
  -2   0   1    2.60    0.60
  -2   0   1    1.20    0.40
   2   0  -1    1.30    0.40
  -2   0  -1    0.60    0.40
  -2   0  -1    1.10    0.60
   2   0   1    0.80    0.40
  -2   0  -1    1.70    0.50
  -2   0  -1    1.20    0.30
  -2   0  -1    0.20    0.40
  -2   0  -1    0.80    0.40
   2   0   1    0.00    0.30
  -2   0  -1    0.00    0.30
   2   0   1    0.70    0.40
   2   0   1    1.20    0.50
   2   0   1    0.60    0.40
  -4   0  -1    7.40    1.20
  -4   0  -1    8.90    1.60
   4   0   1    8.70    1.90
   4   0   1    8.50    1.20
   4   0   1    6.60    1.30
  -4   0  -1    8.40    1.50
  -4   0  -1    6.30    1.40
   4   0   1    7.40    1.30
  -4   0  -1    8.60    1.50
  -4   0  -1    7.80    0.90
   4   0   1   10.80    1.60
   4   0   1    8.00    0.80
  -4   0  -1    8.20    1.30
   6   0   1   15.20    2.90
  -6   0  -1   14.50    2.30
   6   0   1   10.20    1.90
  -6   0  -1   11.50    2.20
  -6   0  -1   13.00    1.20
   6   0   1   11.50    1.20
  -6   0  -1    9.20    1.70
   6   0   1    8.80    1.80
  -6   0  -1    9.80    1.90
   6   0   1   15.60    2.50
   8   0   1   18.80    3.60
  -8   0  -1   11.70    2.10
   8   0   1   13.30    2.50
  -8   0  -1    8.60    1.20
  -8   0  -1   15.00    2.60
   8   0   1   13.80    2.60
  -8   0  -1   16.50    2.80
  -8   0  -1   10.10    2.50
   8   0   1    6.70    2.30
   8   0   1    9.30    1.50
   8   0   1    8.50    1.10
 -10   0  -1   11.40    2.10
  10   0   1    8.20    1.50
 -10   0  -1    9.70    2.60
  10   0   1   11.50    2.60
  10   0   1   12.00    2.80
  10   0   1    5.10    2.90
 -10   0  -1    9.90    2.50
 -10   0  -1   11.90    2.40
 -10   0  -1   10.60    2.70
 -12   0  -1    7.00    2.60
 -12   0  -1    5.10    2.50
  12   0   1    1.70    2.00
 -12   0  -1    8.40    2.20
 -12   0  -1    2.30    1.80
  12   0   1   10.50    2.80
  12   0   1    3.90    2.80
 -12   0  -1    5.00    2.40
 -14   0  -1    5.90    3.00
 -14   0  -1    3.00    2.10
  14   0   1   -1.10    2.50
 -14   0  -1    0.80    1.60
  14   0   1    2.30    2.40
 -14   0  -1    4.80    2.70
 -14   0  -1   -0.60    2.10
  14   0   1    4.20    2.30
  16   0   1    0.90    2.60
  16   0   1    3.20    3.50
 -16   0  -1    1.00    2.20
  16   0   1    2.10    3.30
 -16   0  -1    0.80    2.40
 -16   0  -1    4.70    3.10
  16   0   1   10.30    5.40
 -16   0  -1    0.80    2.30
  16   0   1    4.10    2.70
 -16   0  -1    0.20    1.90
 -17  -1   1  102.29   10.50
 -17  -1   1  129.49   11.70
  17  -1  -1  138.19   14.30
 -17  -1   1  127.89    9.50
  17  -1  -1   99.09   12.20
  17  -1  -1  129.29   11.40
  17  -1  -1  118.79   11.30
 -17  -1   1  126.19   11.70
 -17   1   1  115.59   11.10
 -17   1   1  126.79   10.90
  17   1  -1  152.98   12.20
 -17   1   1  122.89   11.40
 -17   1   1  126.39    9.60
  17   1  -1  109.39   12.60
  17   1  -1  119.19   10.50
 -17   1   1  144.39   11.80
  17   1  -1  110.29   12.90
 -15  -1   1  144.69   11.40
 -15  -1   1  123.19   11.00
  15  -1  -1  142.79   11.50
  15  -1  -1  138.79   12.80
 -15  -1   1  150.88   11.50
  15  -1  -1  143.59   11.40
 -15  -1   1  121.09    9.30
 -15  -1   1  136.39   10.60
 -15   1   1  129.59   10.40
 -15   1   1  125.09    9.20
 -15   1   1  128.99   11.10
 -15   1   1  124.79   10.90
  15   1  -1  140.19   13.10
  15   1  -1  123.59   10.40
 -15   1   1  122.89   10.90
  15   1  -1  135.79   10.90
  13  -1  -1  186.78   12.60
 -13  -1   1  226.18   15.20
  13  -1  -1  213.28   16.60
 -13  -1   1  234.28   14.60
 -13  -1   1  183.18   14.50
 -13  -1   1  214.98   15.10
 -13  -1   1  204.58   13.40
  13  -1  -1  230.98   15.80
  13  -1  -1  203.28   14.60
 -13   1   1  212.78   14.90
 -13   1   1  219.48   15.10
 -13   1   1  221.58   15.10
 -13   1   1  214.68   14.30
 -13   1   1  218.18   13.40
  13   1  -1  236.48   15.00
  13   1  -1  256.37   17.10
  13   1  -1  226.98   14.90
 -11  -1   1  378.06   24.30
 -11  -1   1  423.76   23.30
  11  -1  -1  433.76   24.60
 -11  -1   1  387.96   23.70
 -11  -1   1  381.76   24.30
  11  -1  -1  425.16   23.30
  11  -1  -1  463.55   26.60
 -11  -1   1  381.46   24.40
  11  -1  -1  418.56   25.40
 -11   1   1  413.16   23.90
  11   1  -1  443.26   26.20
 -11   1   1  426.56   24.80
 -11   1   1  384.06   24.40
  11   1  -1  396.46   24.30
 -11   1   1  419.96   23.20
   9  -1  -1   35.00    3.50
  -9  -1   1   40.20    4.30
   9  -1  -1   40.20    4.20
   9  -1  -1   49.10    5.50
  -9  -1   1   38.40    3.80
  -9  -1   1   41.70    4.30
   9  -1  -1   48.10    5.20
  -9  -1   1   47.50    3.80
  -9  -1   1   43.80    4.50
   9   1  -1   42.50    4.20
  -9   1   1   41.40    4.30
   9   1  -1   45.40    5.10
  -9   1   1   55.09    4.70
  -9   1   1   45.50    3.60
  -9   1   1   42.80    3.90
   9   1  -1   45.00    4.50
  -9   1   1   43.70    4.40
   7  -1  -1  462.25   27.10
   7  -1  -1  503.05   28.00
   7  -1  -1  516.95   28.50
  -7  -1   1  495.25   26.70
  -7  -1   1  490.35   26.40
  -7  -1   1  518.45   27.30
  -7  -1   1  471.05   27.10
  -7  -1   1  519.95   27.30
   7  -1  -1  442.26   26.90
   7   1  -1  476.55   27.10
  -7   1   1  464.35   27.00
   7   1  -1  522.05   27.40
   7   1  -1  474.45   27.90
  -7   1   1  492.35   26.10
  -7   1   1  457.05   26.50
  -7   1   1  484.45   26.30
  -7   1   1  483.85   27.20
   7   1  -1  449.36   26.90
  -7   1   1  488.15   26.60
   5  -1  -1  597.34   29.70
   5  -1  -1  555.74   30.20
   5  -1  -1  556.64   31.20
  -5  -1   1  569.44   30.30
  -5  -1   1  526.05   30.20
  -5  -1   1  566.54   29.90
  -5  -1   1  497.05   30.10
   5  -1  -1  526.65   30.30
   5  -1  -1  567.74   31.00
  -5  -1   1  548.05   29.80
  -5   1   1  550.24   30.20
  -5   1   1  575.34   29.70
  -5   1   1  527.15   29.80
   5   1  -1  546.25   30.80
  -5   1   1  595.14   30.30
  -5   1   1  592.34   29.90
   5   1  -1  545.15   30.20
  -5   1   1  596.04   30.30
   5   1  -1  531.15   30.10
  -5   1   1  546.45   29.90
   5   1  -1  580.04   30.40
   5   1  -1  533.75   29.60
   3  -1  -1   25.70    2.10
   3  -1  -1   30.20    2.10
   3  -1  -1   31.00    2.20
   3  -1  -1   25.40    2.20
   3  -1  -1   31.10    2.30
  -3  -1   1   33.10    2.50
  -3  -1   1   31.30    2.30
  -3  -1   1   27.80    2.70
   3  -1  -1   32.30    2.40
  -3  -1   1   31.70    2.50
  -3  -1   1   29.40    2.20
  -3  -1   1   33.60    2.50
  -3   1   1   29.40    2.20
  -3   1   1   36.10    2.50
   3   1  -1   29.70    2.40
   3   1  -1   31.00    2.20
  -3   1   1   28.80    2.20
   3   1  -1   32.20    2.40
   3   1  -1   29.70    2.80
   3   1  -1   30.40    2.50
   3   1  -1   32.00    2.40
  -3   1   1   31.30    2.30
   3   1  -1   30.00    2.40
  -3   1   1   30.60    2.40
  -3   1   1   30.80    2.20
  -1  -1   1 1223.78   59.99
  -1  -1   1 1158.08   59.89
   1  -1  -1 1095.49   60.19
  -1  -1   1 1044.40   59.99
  -1  -1   1 1188.48   60.09
  -1  -1   1 1170.18   59.89
  -1  -1   1 1172.58   60.09
  -1  -1   1 1170.18   59.99
   1   1  -1 1106.09   59.89
  -1   1   1 1179.88   59.99
   1   1  -1 1166.88   59.99
  -1   1   1 1118.29   59.89
   1   1  -1 1095.99   59.99
   1   1  -1 1154.68   59.89
   1   1  -1 1197.88   59.99
   1   1  -1 1181.78   60.09
  -1  -1  -1  542.75   28.10
  -1  -1  -1  560.24   28.20
   1  -1   1  528.15   28.40
  -1  -1  -1  565.34   28.20
  -1  -1  -1  536.15   28.20
   1  -1   1  538.45   28.30
  -1  -1  -1  586.24   28.20
  -1  -1  -1  504.25   28.20
  -1  -1  -1  511.75   28.20
   1   1   1  509.05   28.20
   1   1   1  555.84   28.10
  -1   1  -1  539.95   28.20
  -1   1  -1  495.65   28.10
  -1   1  -1  518.45   28.20
   1   1   1  575.64   28.20
  -1   1  -1  579.54   28.30
   1   1   1  549.15   28.20
  -1   1  -1  507.25   28.10
  -1   1  -1  513.55   28.40
   1   1   1  550.34   28.20
  -1   1  -1  522.55   28.20
   1   1   1  526.45   28.20
   1   1   1  519.85   28.30
   1   1   1  566.34   28.20
   3  -1   1   21.00    1.70
   3  -1   1   22.10    1.90
  -3  -1  -1   17.10    1.90
  -3  -1  -1   23.70    2.30
   3  -1   1   21.20    1.70
  -3  -1  -1   20.80    1.90
   3  -1   1   21.00    1.70
  -3  -1  -1   20.00    1.80
  -3  -1  -1   19.90    1.80
  -3  -1  -1   21.50    2.00
  -3   1  -1   21.10    1.90
  -3   1  -1   18.00    1.70
  -3   1  -1   17.40    1.60
   3   1   1   21.70    1.80
   3   1   1   23.70    1.90
  -3   1  -1   18.80    1.60
  -3   1  -1   20.40    1.70
   3   1   1   17.80    2.20
   3   1   1   22.20    1.90
   3   1   1   20.40    1.80
   3   1   1   18.20    1.70
  -3   1  -1   22.20    1.90
  -3   1  -1   22.70    1.80
  -3   1  -1   19.60    1.80
  -5  -1  -1  221.18   13.10
  -5  -1  -1  251.67   13.20
  -5  -1  -1  233.28   12.80
   5  -1   1  226.38   13.80
   5  -1   1  226.08   13.10
  -5  -1  -1  218.88   12.80
   5  -1   1  221.68   13.00
   5  -1   1  197.48   12.40
   5  -1   1  220.58   13.50
  -5  -1  -1  231.28   13.10
  -5  -1  -1  207.98   13.20
  -5   1  -1  230.28   12.70
  -5   1  -1  205.88   12.40
  -5   1  -1  253.67   12.80
   5   1   1  233.68   12.90
  -5   1  -1  208.98   12.60
  -5   1  -1  251.97   13.20
  -5   1  -1  240.58   13.20
   5   1   1  212.78   13.00
   5   1   1  229.18   13.60
  -5   1  -1  240.88   12.80
   5   1   1  207.28   12.80
  -5   1  -1  218.58   13.00
   7  -1   1   39.60    4.10
   7  -1   1   36.20    3.50
   7  -1   1   38.20    4.30
  -7  -1  -1   36.70    3.60
  -7  -1  -1   39.90    3.70
   7  -1   1   37.00    3.50
  -7  -1  -1   34.30    3.20
  -7  -1  -1   37.20    3.30
  -7  -1  -1   40.20    3.80
   7   1   1   40.90    3.70
   7   1   1   39.80    3.60
  -7   1  -1   42.80    3.70
  -7   1  -1   36.40    3.60
   7   1   1   36.50    4.10
  -7   1  -1   39.60    3.20
  -7   1  -1   35.20    3.10
   7   1   1   37.10    3.40
  -7   1  -1   38.10    3.30
  -7   1  -1   34.80    3.50
  -9  -1  -1   51.49    4.60
   9  -1   1   36.20    4.60
  -9  -1  -1   39.30    3.70
  -9  -1  -1   39.80    4.20
   9  -1   1   45.00    5.10
  -9  -1  -1   42.60    3.90
  -9  -1  -1   42.10    4.30
   9  -1   1   38.80    3.60
   9  -1   1   47.70    4.30
   9   1   1   49.50    5.30
  -9   1  -1   39.90    3.60
   9   1   1   42.00    4.10
  -9   1  -1   38.10    4.10
  -9   1  -1   42.00    3.20
   9   1   1   47.70    4.30
  -9   1  -1   38.30    4.10
  -9   1  -1   40.90    4.30
  -9   1  -1   46.20    4.00
  11  -1   1   -0.10    1.90
 -11  -1  -1    0.30    1.40
  11  -1   1    1.20    1.10
 -11  -1  -1    1.20    1.50
 -11  -1  -1    4.20    1.60
 -11  -1  -1    1.90    1.50
 -11  -1  -1    2.80    1.80
  11  -1   1    2.30    2.00
  11  -1   1    1.30    1.60
 -11   1  -1    3.00    2.10
  11   1   1    1.60    1.50
 -11   1  -1    0.60    1.30
 -11   1  -1    1.40    1.30
  11   1   1    2.20    1.70
  11   1   1    2.80    2.40
 -11   1  -1    1.90    1.50
 -11   1  -1    2.70    1.60
  13  -1   1   28.80    4.60
  13  -1   1   30.30    5.20
 -13  -1  -1   21.30    4.50
 -13  -1  -1   22.90    3.00
  13  -1   1   21.30    2.60
 -13  -1  -1   20.80    3.80
  13  -1   1   11.20    3.90
 -13  -1  -1   26.80    4.80
 -13  -1  -1   24.40    4.70
 -13   1  -1   24.40    4.20
  13   1   1   12.70    4.40
 -13   1  -1   26.00    4.50
 -13   1  -1   21.50    4.40
  13   1   1   20.70    3.70
 -13   1  -1   22.50    3.50
  13   1   1   21.00    3.90
 -13   1  -1   20.30    4.20
  15  -1   1   17.60    6.00
 -15  -1  -1    8.70    2.50
  15  -1   1    8.10    4.10
 -15  -1  -1   11.70    3.10
  15  -1   1   12.10    3.50
 -15  -1  -1   16.30    4.20
  15  -1   1    9.20    3.20
 -15  -1  -1    7.20    3.00
 -15  -1  -1   14.40    3.90
 -15   1  -1    9.10    3.40
  15   1   1   12.20    4.80
 -15   1  -1    7.90    3.10
 -15   1  -1   10.00    3.00
  15   1   1   14.30    4.50
 -15   1  -1    7.50    2.60
 -15   1  -1    8.30    3.00
  15   1   1    8.10    2.90
  15   1   1    5.50    2.60
 -17  -1  -1    3.00    3.10
 -17  -1  -1    7.90    3.50
 -17  -1  -1   11.50    3.70
  17  -1   1    0.00    2.60
  17  -1   1    1.40    2.50
  17  -1   1    3.80    4.00
 -17  -1  -1    5.70    3.50
  17  -1   1   13.80    5.50
  17  -1   1    1.90    3.70
 -17  -1  -1    0.50    2.40
 -17   1  -1    3.50    2.90
  17   1   1    2.90    3.30
  17   1   1    6.20    5.10
 -17   1  -1    6.80    3.20
 -17   1  -1    6.90    3.60
  17   1   1    3.50    3.70
  17   1   1    5.50    2.70
 -17   1  -1    4.40    2.60
 -17   1  -1    7.70    3.10
  17   1   1    2.10    2.40
 -16  -2   1    7.60    3.00
 -16  -2   1    6.50    2.80
 -16  -2   1    6.40    3.10
  16  -2  -1    7.80    3.30
 -16  -2   1    9.50    3.70
  16  -2  -1    5.80    3.50
  16  -2  -1    0.80    3.90
  16  -2  -1   -1.40    2.80
 -16  -2   1    5.30    2.30
  16   2  -1    5.20    3.00
 -16   2   1   10.00    3.60
  16   2  -1   14.90    5.10
  16   2  -1    6.50    2.90
 -16   2   1    5.40    3.20
 -16   2   1    4.20    2.10
 -16   2   1    4.20    3.20
  16   2  -1   10.00    4.50
 -16   2   1    4.30    2.70
 -14  -2   1    9.60    3.20
  14  -2  -1    3.10    2.00
  14  -2  -1    8.30    4.20
 -14  -2   1    5.00    2.90
 -14  -2   1    5.20    1.80
  14  -2  -1    8.60    3.00
  14  -2  -1    5.80    3.10
 -14  -2   1    5.30    2.90
 -14  -2   1    5.90    2.30
 -14   2   1    5.30    2.70
 -14   2   1    6.70    2.50
  14   2  -1    2.20    2.40
 -14   2   1    9.80    2.80
 -14   2   1    3.50    2.90
 -14   2   1    5.40    2.00
  14   2  -1    3.40    3.30
  14   2  -1    5.90    2.50
 -12  -2   1   10.60    2.90
 -12  -2   1    6.60    2.70
  12  -2  -1    8.20    3.30
 -12  -2   1   12.60    3.50
  12  -2  -1    6.60    3.50
 -12  -2   1   13.10    3.10
  12  -2  -1   10.30    2.40
  12  -2  -1   11.90    3.00
 -12  -2   1    9.60    2.20
 -12   2   1    9.00    2.20
 -12   2   1   12.70    3.20
 -12   2   1   14.90    3.50
 -12   2   1   14.30    3.00
 -12   2   1   11.30    2.90
  12   2  -1   11.20    3.70
  12   2  -1   11.10    2.90
  12   2  -1   12.40    2.90
 -10  -2   1   18.10    3.40
 -10  -2   1   17.00    3.40
  10  -2  -1   15.50    3.80
  10  -2  -1   16.00    4.20
  10  -2  -1   13.50    2.90
 -10  -2   1   18.80    3.40
  10  -2  -1   18.40    3.20
 -10  -2   1   15.80    2.70
 -10  -2   1   17.30    3.20
 -10   2   1   18.30    2.20
  10   2  -1   17.80    3.30
 -10   2   1   14.20    2.50
 -10   2   1   17.00    3.30
  10   2  -1   17.60    3.20
 -10   2   1   14.10    3.10
 -10   2   1   18.60    2.90
 -10   2   1   20.60    3.60
 -10   2   1   16.70    2.80
  10   2  -1   22.30    4.60
  -8  -2   1    4.60    1.90
   8  -2  -1    3.20    2.00
  -8  -2   1    5.80    1.80
   8  -2  -1    4.40    1.60
   8  -2  -1    5.90    2.40
   8  -2  -1    4.60    1.90
   8  -2  -1    7.30    1.80
  -8  -2   1    4.40    1.40
  -8  -2   1    5.80    1.70
  -8  -2   1    4.70    1.50
   8   2  -1    5.00    2.10
  -8   2   1    4.40    1.40
  -8   2   1    5.30    1.40
   8   2  -1    5.40    1.70
  -8   2   1    4.10    1.70
  -8   2   1    7.10    1.90
  -8   2   1    4.80    1.50
   8   2  -1    8.50    2.00
  -8   2   1    9.80    2.10
  -8   2   1    5.30    1.40
   6  -2  -1   47.30    4.70
  -6  -2   1   48.80    3.70
  -6  -2   1   44.30    3.60
   6  -2  -1   48.30    3.80
  -6  -2   1   48.00    3.90
  -6  -2   1   44.10    3.80
  -6  -2   1   47.00    3.90
  -6   2   1   45.00    3.80
   6   2  -1   43.00    3.70
  -6   2   1   48.40    3.90
   6   2  -1   49.90    4.00
   6   2  -1   52.09    4.00
  -6   2   1   42.20    3.50
   6   2  -1   44.70    4.50
  -6   2   1   36.90    3.30
  -6   2   1   42.30    3.50
  -6   2   1   42.10    3.40
  -6   2   1   37.50    3.60
  -6   2   1   50.89    3.90
  -4  -2   1    3.10    0.90
   4  -2  -1    4.60    1.10
  -4  -2   1    3.40    1.00
  -4  -2   1    5.10    0.50
  -4  -2   1    7.70    1.30
  -4  -2   1    2.80    1.00
  -4  -2   1    6.00    1.30
   4   2  -1    4.40    1.10
  -4   2   1    4.60    1.10
   4   2  -1    4.90    1.10
  -4   2   1    3.70    1.00
   4   2  -1    4.50    1.40
  -4   2   1    4.70    1.10
   4   2  -1    4.50    0.50
  -4   2   1    5.60    1.10
  -4   2   1    5.10    1.10
   4   2  -1    5.80    1.30
   4   2  -1    4.80    1.00
  -4   2   1    7.10    1.20
  -4   2   1    5.30    1.20
  -4   2   1    7.10    1.30
  -2  -2   1  319.47   16.00
  -2  -2   1  275.57   16.00
  -2  -2   1  296.77   16.40
   2  -2  -1  317.47   16.20
   2  -2  -1  297.77   16.00
   2  -2  -1  302.17   16.20
   2  -2  -1  265.77   15.80
  -2  -2   1  294.97   16.20
  -2  -2   1  303.87   16.20
   2  -2  -1  312.67   15.90
  -2  -2   1  295.87   15.90
  -2  -2   1  290.87   15.80
   2  -2  -1  294.47   15.90
  -2  -2   1  272.77   15.90
  -2   2   1  266.67   16.10
   2   2  -1  259.87   16.00
   2   2  -1  288.77   15.80
   2   2  -1  301.67   15.90
  -2   2   1  304.07   15.90
  -2   2   1  312.87   15.90
  -2   2   1  307.27   16.00
   2   2  -1  293.27   16.00
  -2   2   1  291.47   15.80
  -2   2   1  304.07   16.10
  -2   2   1  297.57   15.90
   2   2  -1  306.27   16.00
   2   2  -1  288.57   16.20
   2   2  -1  309.37   16.20
   0  -2   1    1.10    0.70
   0  -2   1    1.20    0.50
   0  -2   1    0.70    0.50
   0  -2  -1    1.50    0.70
   0  -2  -1    1.20    0.30
   0  -2   1    1.50    0.50
   0  -2   1    1.30    0.50
   0  -2  -1    1.40    0.50
   0  -2  -1    0.40    0.50
   0  -2   1    1.30    0.60
   0  -2   1    1.10    0.40
   0  -2  -1    1.20    0.20
   0  -2  -1    1.70    0.60
   0  -2  -1    1.30    0.20
   0   2  -1    1.40    0.50
   0   2   1    1.90    0.60
   0   2  -1    1.20    0.60
   0   2   1    1.50    0.50
   0   2  -1    0.90    0.50
   0   2   1    2.60    0.90
   0   2  -1    1.20    0.70
   0   2   1    1.70    0.40
   0   2  -1    0.70    0.60
   0   2  -1    1.20    0.50
   0   2   1    0.50    0.50
   0   2  -1    1.20    0.50
   0   2  -1    0.80    0.50
   0   2   1    0.90    0.60
  -2  -2  -1   31.20    2.40
  -2  -2  -1   34.10    2.50
   2  -2   1   33.50    2.50
   2  -2   1   30.70    2.50
  -2  -2  -1   34.50    2.30
  -2  -2  -1   34.40    2.40
   2  -2   1   35.00    2.50
   2  -2   1   35.50    2.80
  -2  -2  -1   32.30    2.20
  -2  -2  -1   31.90    2.60
   2  -2   1   34.50    2.50
  -2  -2  -1   33.40    2.30
   2  -2   1   36.00    2.40
   2  -2   1   33.70    2.30
   2   2   1   32.60    2.40
  -2   2  -1   33.80    2.50
  -2   2  -1   32.80    2.30
  -2   2  -1   36.40    2.60
   2   2   1   32.00    2.50
  -2   2  -1   31.40    2.40
  -2   2  -1   35.70    2.60
   2   2   1   34.80    2.50
   2   2   1   32.30    2.40
   2   2   1   34.20    2.20
   2   2   1   31.40    2.30
   2   2   1   35.00    2.70
  -2   2  -1   35.20    2.30
  -2   2  -1   35.30    2.50
   2   2   1   36.70    2.40
  -4  -2  -1   35.40    2.80
   4  -2   1   37.40    2.80
  -4  -2  -1   35.70    3.00
  -4  -2  -1   39.10    2.90
  -4  -2  -1   33.10    2.10
  -4  -2  -1   34.90    2.00
  -4  -2  -1   33.30    2.80
  -4  -2  -1   35.40    2.90
  -4  -2  -1   33.80    2.80
  -4   2  -1   40.10    2.90
  -4   2  -1   36.50    2.80
   4   2   1   36.40    2.80
   4   2   1   34.10    2.70
  -4   2  -1   31.90    2.80
  -4   2  -1   32.10    2.70
  -4   2  -1   30.60    2.70
   4   2   1   32.40    2.70
  -4   2  -1   32.00    2.70
  -4   2  -1   32.80    2.60
  -6  -2  -1    7.20    1.70
   6  -2   1   12.90    3.10
  -6  -2  -1    8.50    1.70
  -6  -2  -1    7.70    1.70
   6  -2   1    6.70    1.60
  -6  -2  -1    9.30    1.90
   6  -2   1   11.20    2.40
  -6  -2  -1    9.90    1.90
   6   2   1    4.30    1.70
   6   2   1    6.70    1.50
   6   2   1    7.70    1.60
  -6   2  -1   10.00    1.80
  -6   2  -1    8.60    1.90
   6   2   1    8.70    1.70
  -6   2  -1    7.60    1.80
  -6   2  -1    8.60    1.60
  -6   2  -1    5.60    1.40
  -6   2  -1    9.60    1.80
  -6   2  -1   10.80    2.00
  -6   2  -1    8.00    1.60
   8  -2   1    2.10    1.70
   8  -2   1    3.40    1.50
   8  -2   1    2.50    1.40
  -8  -2  -1    2.10    1.10
  -8  -2  -1    1.80    1.10
  -8  -2  -1    0.60    0.90
   8  -2   1    2.40    1.70
  -8  -2  -1    1.00    1.20
  -8  -2  -1    1.70    1.20
  -8   2  -1    1.50    1.00
   8   2   1    2.50    1.10
  -8   2  -1    2.30    1.10
   8   2   1    3.30    1.70
  -8   2  -1    2.50    1.10
  -8   2  -1    3.20    1.40
   8   2   1    2.30    1.20
  -8   2  -1    3.70    1.60
  -8   2  -1    2.80    1.40
  -8   2  -1    2.40    1.00
  10  -2   1    2.00    1.40
 -10  -2  -1    1.20    1.30
  10  -2   1    3.80    2.50
 -10  -2  -1    2.00    1.70
 -10  -2  -1    3.10    1.70
  10  -2   1    3.50    1.70
 -10  -2  -1    1.40    1.30
  10  -2   1    4.10    2.30
 -10  -2  -1    0.40    1.30
 -10   2  -1    1.00    1.00
 -10   2  -1    2.70    1.10
 -10   2  -1    3.70    1.50
 -10   2  -1    4.70    2.00
  10   2   1   -0.70    1.70
 -10   2  -1    1.70    1.50
 -10   2  -1    0.30    1.30
 -10   2  -1    1.90    1.20
  10   2   1    3.00    1.70
  10   2   1    3.50    1.80
 -12  -2  -1   11.20    2.90
  12  -2   1   12.30    3.00
 -12  -2  -1   12.50    3.20
 -12  -2  -1    8.60    2.30
  12  -2   1   11.90    3.70
  12  -2   1    6.60    2.30
 -12  -2  -1   14.00    3.50
 -12  -2  -1    8.60    3.00
  12  -2   1    9.60    3.80
  12   2   1    8.80    2.50
 -12   2  -1   10.60    3.00
 -12   2  -1   13.40    3.30
 -12   2  -1   10.60    1.90
  12   2   1    8.60    3.30
 -12   2  -1   11.30    2.80
 -12   2  -1    9.40    3.00
  12   2   1   10.00    2.70
 -12   2  -1   10.50    2.50
 -14  -2  -1   23.40    3.80
  14  -2   1   22.90    4.40
  14  -2   1   18.70    3.30
  14  -2   1   15.30    4.40
  14  -2   1   18.40    4.60
 -14  -2  -1   20.50    4.40
  14  -2   1   15.20    4.90
 -14  -2  -1   17.20    4.10
 -14  -2  -1   21.60    4.70
 -14  -2  -1   20.90    4.30
 -14   2  -1   18.60    3.80
 -14   2  -1   20.80    4.40
 -14   2  -1   16.40    4.10
  14   2   1   28.10    4.70
  14   2   1   15.20    3.30
  14   2   1   25.20    5.80
  14   2   1   12.10    4.20
 -14   2  -1   26.00    3.90
 -14   2  -1   16.80    4.00
 -16  -2  -1    6.60    2.70
 -16  -2  -1    2.80    2.50
  16  -2   1    5.60    2.80
  16  -2   1   10.70    4.40
  16  -2   1   10.40    4.20
  16  -2   1   15.50    5.60
  16  -2   1    3.30    3.40
 -16  -2  -1    9.20    3.10
 -16  -2  -1    2.00    2.30
 -16  -2  -1    9.10    3.20
 -16   2  -1   11.60    3.90
 -16   2  -1    3.00    2.70
 -16   2  -1    7.70    3.30
 -16   2  -1    1.90    2.20
  16   2   1   10.60    3.40
  16   2   1    6.20    3.90
  16   2   1    9.40    3.20
 -16   2  -1    7.70    3.20
 -17  -3   1   85.89    8.10
  17  -3  -1   91.19    8.90
 -17  -3   1   77.89    8.90
 -17  -3   1   65.49    7.20
  17  -3  -1   73.39    9.30
 -17  -3   1   79.19    8.80
  17  -3  -1   75.49   13.20
 -17  -3   1   72.39    8.10
  17  -3  -1   65.69   11.10
  17   3  -1   75.19    8.50
  17   3  -1   69.29    7.60
 -17   3   1   70.39    8.40
 -17   3   1   77.49    7.30
 -17   3   1   66.89    7.80
 -17   3   1   82.49    8.30
 -17   3   1   65.59    8.10
  17   3  -1   88.19   10.10
  15  -3  -1  199.58   17.30
  15  -3  -1  193.08   16.30
 -15  -3   1  187.18   14.40
 -15  -3   1  188.98   12.50
 -15  -3   1  206.28   14.50
  15  -3  -1  161.98   13.00
  15  -3  -1  181.18   15.30
 -15  -3   1  163.08   13.70
 -15  -3   1  199.48   13.90
  15  -3  -1  199.98   14.40
 -15   3   1  181.58   12.50
 -15   3   1  183.28   14.00
  15   3  -1  187.08   13.50
  15   3  -1  200.88   14.20
 -15   3   1  155.98   13.40
 -15   3   1  208.48   14.50
  15   3  -1  212.18   16.30
 -13  -3   1  493.45   31.80
 -13  -3   1  543.45   32.10
 -13  -3   1  567.04   32.20
  13  -3  -1  578.44   34.50
 -13  -3   1  572.64   31.50
  13  -3  -1  547.45   32.30
  13  -3  -1  493.25   33.40
 -13  -3   1  546.05   30.60
  13  -3  -1  606.94   32.00
  13   3  -1  531.75   31.30
 -13   3   1  481.15   31.60
  13   3  -1  549.15   31.80
  13   3  -1  544.35   33.70
 -13   3   1  510.75   31.70
 -13   3   1  507.85   30.40
 -13   3   1  522.75   31.90
 -13   3   1  571.24   31.70
  11  -3  -1 1106.39   59.49
 -11  -3   1 1082.19   58.09
  11  -3  -1 1091.39   60.79
  11  -3  -1 1000.00   58.69
 -11  -3   1 1030.70   58.29
  11  -3  -1 1069.09   61.19
 -11  -3   1  969.70   58.69
 -11  -3   1 1164.88   59.29
 -11  -3   1 1151.88   59.39
 -11   3   1 1016.90   58.69
  11   3  -1 1076.59   60.29
 -11   3   1 1117.89   57.89
  11   3  -1 1062.09   58.39
 -11   3   1 1116.69   58.59
  11   3  -1 1020.70   58.59
 -11   3   1 1026.70   58.79
 -11   3   1 1058.89   58.09
 -11   3   1 1157.98   59.19
   9  -3  -1  994.70   53.59
  -9  -3   1  899.61   52.99
  -9  -3   1  964.90   53.29
  -9  -3   1  933.41   52.69
   9  -3  -1 1048.20   55.49
   9  -3  -1  927.61   53.39
   9  -3  -1  870.91   54.49
  -9  -3   1  955.60   52.79
  -9  -3   1 1071.79   53.59
  -9   3   1  991.60   52.39
  -9   3   1  991.10   52.79
  -9   3   1 1048.20   53.39
  -9   3   1  967.20   53.09
   9   3  -1 1014.40   52.99
  -9   3   1  930.31   52.29
  -9   3   1  962.60   52.89
   9   3  -1  992.70   54.39
  -9   3   1  990.80   52.69
  -7  -3   1 3078.69  155.18
   7  -3  -1 2646.84  154.78
   7  -3  -1 2946.11  156.58
  -7  -3   1 3076.99  155.08
  -7  -3   1 2831.82  154.78
  -7  -3   1 2957.10  155.18
  -7  -3   1 3025.00  154.78
  -7   3   1 2913.21  154.78
  -7   3   1 2730.83  154.88
  -7   3   1 3275.37  154.68
   7   3  -1 2922.31  155.08
  -7   3   1 2923.41  154.78
  -7   3   1 3084.49  155.08
   7   3  -1 2801.42  154.88
   7   3  -1 2930.71  155.98
   7   3  -1 2953.80  154.88
  -7   3   1 3112.09  155.18
  -7   3   1 2973.40  154.78
  -5  -3   1 2917.61  151.18
  -5  -3   1 2905.21  149.99
  -5  -3   1 2877.61  150.88
   5  -3  -1 2881.91  150.98
  -5  -3   1 2893.61  150.98
  -5  -3   1 2856.31  151.08
  -5  -3   1 2978.90  151.08
   5   3  -1 2974.90  151.08
  -5   3   1 2889.61  151.18
  -5   3   1 2783.12  150.88
   5   3  -1 2830.62  151.08
   5   3  -1 2697.73  150.98
  -5   3   1 2756.32  150.98
  -5   3   1 2851.41  150.88
   5   3  -1 2801.92  149.99
  -5   3   1 2890.51  150.88
  -5   3   1 3038.50  151.08
  -5   3   1 3167.58  151.08
   3  -3  -1 2342.97  121.99
  -3  -3   1 2287.07  121.99
  -3  -3   1 2189.08  122.19
   3  -3  -1 2446.36  121.99
   3  -3  -1 2333.27  122.59
   3  -3  -1 2353.96  122.89
  -3  -3   1 2412.46  122.19
  -3  -3   1 2311.77  122.39
  -3  -3   1 2359.26  122.19
  -3  -3   1 2279.67  121.89
  -3   3   1 2380.56  122.09
   3   3  -1 2313.07  122.19
  -3   3   1 2461.55  121.99
  -3   3   1 2270.97  122.29
  -3   3   1 2232.38  122.39
   3   3  -1 2422.56  122.39
  -3   3   1 2478.55  121.99
  -3   3   1 2165.88  122.39
   3   3  -1 2405.46  122.19
   1  -3  -1 1523.95   81.29
  -1  -3   1 1556.34   81.69
   1  -3  -1 1584.14   80.69
   1  -3  -1 1616.34   80.79
  -1  -3   1 1456.75   81.19
  -1  -3   1 1603.74   80.79
  -1  -3   1 1429.56   81.19
  -1  -3   1 1709.63   80.59
   1  -3  -1 1548.55   80.59
  -1  -3   1 1578.34   80.89
   1  -3  -1 1575.64   80.59
   1  -3  -1 1613.34   80.89
  -1   3   1 1488.45   81.39
   1   3  -1 1486.35   80.99
  -1   3   1 1371.26   81.29
   1   3  -1 1650.03   81.39
   1   3  -1 1548.74   80.89
   1   3  -1 1535.65   80.69
   1   3  -1 1646.04   80.89
   1   3  -1 1529.85   80.59
  -1   3   1 1506.55   80.69
   1  -3   1 2289.77  120.89
   1  -3   1 2193.48  121.79
   1  -3   1 2431.66  121.39
  -1  -3  -1 2147.09  121.09
  -1  -3  -1 2427.16  121.09
  -1  -3  -1 2375.76  121.99
  -1  -3  -1 2334.97  120.99
  -1  -3  -1 2421.06  121.59
   1  -3   1 2387.96  121.09
   1  -3   1 2380.86  121.49
   1  -3   1 2447.76  122.59
  -1  -3  -1 2202.58  121.39
  -1   3  -1 2428.36  121.79
  -1   3  -1 2354.66  121.49
   1   3   1 2261.87  121.09
   1   3   1 2162.98  120.99
  -1   3  -1 2250.47  121.29
  -1   3  -1 2356.36  121.29
  -1   3  -1 2361.66  120.89
   1   3   1 2112.29  121.49
   1   3   1 2467.85  121.69
   1   3   1 2385.86  120.99
  -1   3  -1 2402.06  121.59
   1   3   1 2334.67  120.99
  -3  -3  -1  276.47   15.50
  -3  -3  -1  286.77   15.70
  -3  -3  -1  305.57   15.70
  -3  -3  -1  276.77   15.80
   3  -3   1  282.67   16.60
  -3  -3  -1  286.97   15.70
   3  -3   1  277.27   16.30
  -3  -3  -1  286.67   16.00
   3  -3   1  262.47   15.60
  -3   3  -1  291.27   15.80
   3   3   1  274.27   15.40
   3   3   1  303.27   15.90
  -3   3  -1  296.97   16.10
   3   3   1  281.07   15.80
  -3   3  -1  287.77   15.90
  -3   3  -1  293.87   15.60
   3   3   1  286.77   15.70
  -3   3  -1  291.57   15.70
   3   3   1  271.07   15.90
  -3   3  -1  280.07   15.80
  -5  -3  -1    3.30    1.20
  -5  -3  -1    2.70    1.20
  -5  -3  -1    2.30    1.10
  -5  -3  -1    4.70    0.90
  -5  -3  -1    4.00    0.70
   5  -3   1    2.40    1.00
  -5  -3  -1    2.90    1.30
  -5  -3  -1    4.30    1.40
   5  -3   1    4.50    1.80
   5   3   1    5.20    1.40
  -5   3  -1    4.30    1.40
  -5   3  -1    2.90    1.20
  -5   3  -1    4.70    1.30
  -5   3  -1    3.90    1.20
   5   3   1    3.90    1.40
  -5   3  -1    3.90    1.20
  -5   3  -1    1.30    1.10
  -5   3  -1    3.20    1.20
   5   3   1    2.20    1.10
  -7  -3  -1   25.30    2.90
  -7  -3  -1   28.90    3.10
   7  -3   1   27.90    3.00
  -7  -3  -1   27.90    3.20
  -7  -3  -1   34.90    3.30
  -7  -3  -1   29.70    3.20
  -7   3  -1   25.80    3.00
  -7   3  -1   31.70    3.20
  -7   3  -1   27.70    2.80
  -7   3  -1   22.20    2.60
  -7   3  -1   34.70    3.30
   7   3   1   22.60    3.00
  -7   3  -1   26.10    2.90
  -7   3  -1   33.00    3.20
   7   3   1   27.00    3.00
  -7   3  -1   27.90    2.90
   7   3   1   25.00    2.80
   9  -3   1   89.19    8.00
  -9  -3  -1   77.59    6.60
  -9  -3  -1   94.79    7.20
  -9  -3  -1   94.39    7.00
  -9  -3  -1   98.69    7.10
  -9  -3  -1   90.19    6.60
   9  -3   1   88.79    7.10
   9  -3   1   90.59    8.30
   9   3   1   86.99    6.60
  -9   3  -1   83.49    6.60
  -9   3  -1   88.69    6.90
  -9   3  -1   82.89    6.20
  -9   3  -1   70.79    6.50
  -9   3  -1   94.89    6.40
   9   3   1   86.89    6.40
  -9   3  -1   89.59    6.40
  -9   3  -1   78.99    6.70
  -9   3  -1   81.89    6.50
  11  -3   1  180.98   13.10
 -11  -3  -1  171.88   11.60
 -11  -3  -1  159.88   11.00
  11  -3   1  151.48   13.20
 -11  -3  -1  170.18   11.60
  11  -3   1  164.88   13.10
 -11  -3  -1  149.69   11.30
  11  -3   1  159.48   11.40
 -11  -3  -1  156.48   10.90
  11  -3   1  133.39   11.00
 -11   3  -1  163.18   10.60
 -11   3  -1  165.08   11.40
 -11   3  -1  163.88   10.30
  11   3   1  163.38   10.80
  11   3   1  161.48   11.20
 -11   3  -1  162.48   11.40
 -11   3  -1  167.28   11.10
 -11   3  -1  146.59   10.60
  13  -3   1  231.28   17.80
  13  -3   1  220.28   16.80
  13  -3   1  221.08   14.60
 -13  -3  -1  202.88   14.90
 -13  -3  -1  215.18   14.10
  13  -3   1  191.28   15.90
 -13  -3  -1  186.08   14.60
  13  -3   1  220.38   15.00
 -13  -3  -1  236.68   15.30
 -13  -3  -1  232.68   14.80
 -13   3  -1  239.98   15.30
  13   3   1  192.38   13.90
  13   3   1  228.98   16.60
  13   3   1  208.28   14.70
 -13   3  -1  192.88   14.30
 -13   3  -1  204.68   14.90
 -13   3  -1  240.48   15.30
 -13   3  -1  245.88   13.60
 -13   3  -1  202.58   13.80
 -15  -3  -1  182.98   13.10
  15  -3   1  179.18   16.90
 -15  -3  -1  205.88   14.00
 -15  -3  -1  197.08   14.50
 -15  -3  -1  205.78   14.80
  15  -3   1  187.18   14.30
  15  -3   1  183.88   16.30
  15  -3   1  169.98   14.80
 -15  -3  -1  182.58   14.30
  15   3   1  212.38   14.60
 -15   3  -1  216.18   13.40
 -15   3  -1  189.88   14.30
  15   3   1  159.08   12.80
  15   3   1  218.68   16.60
 -15   3  -1  200.08   14.40
 -15   3  -1  190.28   14.00
 -15   3  -1  189.38   14.40
  17  -3   1  105.49   10.10
 -17  -3  -1   90.49    9.90
  17  -3   1   92.69   10.00
 -17  -3  -1   88.69    9.80
 -17  -3  -1   83.59    8.40
  17  -3   1  105.79   11.40
  17  -3   1  100.19   12.70
 -17  -3  -1   92.99    9.60
 -17  -3  -1  110.29    9.50
  17  -3   1  108.69   12.10
 -17   3  -1   89.59    9.60
  17   3   1   96.69    8.70
  17   3   1  113.09   10.00
 -17   3  -1   92.69    9.70
 -17   3  -1  102.99    9.60
 -17   3  -1  101.49    9.10
  17   3   1  106.49   11.50
 -17   3  -1  117.29   10.10
  16  -4  -1   39.10    6.30
 -16  -4   1   24.50    5.80
 -16  -4   1   25.70    5.70
 -16  -4   1   30.40    5.70
 -16  -4   1   28.50    5.80
  16  -4  -1   21.10    6.10
  16  -4  -1   35.10    8.60
 -16  -4   1   23.20    4.20
  16  -4  -1   33.00    5.60
 -16   4   1   28.40    5.60
 -16   4   1   28.20    5.40
 -16   4   1   35.10    5.10
  16   4  -1   25.40    6.50
 -16   4   1   36.00    6.30
 -16   4   1   30.20    5.90
  16   4  -1   23.10    4.50
  16   4  -1   33.80    6.10
 -14  -4   1   24.80    4.70
  14  -4  -1   35.60    7.40
 -14  -4   1   34.70    5.70
 -14  -4   1   30.10    5.10
 -14  -4   1   31.30    5.50
  14  -4  -1   34.90    5.90
 -14  -4   1   32.90    4.20
  14  -4  -1   31.70    6.40
  14  -4  -1   30.40    5.30
  14  -4  -1   31.30    6.70
 -14   4   1   28.40    4.90
 -14   4   1   29.10    5.20
 -14   4   1   33.30    3.90
  14   4  -1   36.40    7.00
 -14   4   1   26.40    5.30
  14   4  -1   27.40    4.90
  14   4  -1   27.30    4.70
 -14   4   1   39.80    6.10
 -14   4   1   30.50    4.90
 -12  -4   1   65.29    6.60
  12  -4  -1   72.19    6.90
 -12  -4   1   72.99    6.40
  12  -4  -1   65.09    6.70
 -12  -4   1   70.29    6.80
  12  -4  -1   63.89    8.30
  12  -4  -1   63.69    8.20
 -12  -4   1   57.69    6.30
  12  -4  -1   63.39    7.90
 -12  -4   1   66.39    6.20
 -12   4   1   57.69    6.20
 -12   4   1   69.39    6.50
  12   4  -1   79.89    7.00
 -12   4   1   64.39    5.60
  12   4  -1   65.09    6.20
 -12   4   1   74.29    6.00
 -12   4   1   61.29    6.10
 -12   4   1   55.79    6.20
 -12   4   1   70.99    6.10
 -10  -4   1  107.19    8.40
 -10  -4   1  101.59    8.60
  10  -4  -1   97.69   10.10
  10  -4  -1  112.09   10.30
  10  -4  -1  108.59   10.20
 -10  -4   1  103.69    8.40
 -10  -4   1  125.49    9.00
 -10  -4   1  121.49    8.80
  10  -4  -1  126.59    9.50
  10   4  -1  116.99    8.80
 -10   4   1  123.59    8.80
 -10   4   1  128.39    8.90
 -10   4   1  112.79    8.60
 -10   4   1  112.29    8.10
  10   4  -1  113.39    8.50
 -10   4   1  116.49    8.50
 -10   4   1  110.49    8.10
 -10   4   1  130.29    9.00
 -10   4   1  129.49    8.50
  -8  -4   1  102.29    7.60
  -8  -4   1  104.89    7.30
  -8  -4   1  103.69    7.60
  -8  -4   1  102.19    7.40
   8  -4  -1  104.69    7.80
  -8  -4   1   97.59    7.20
  -8   4   1  102.99    7.10
  -8   4   1   97.99    7.20
  -8   4   1  104.09    7.40
   8   4  -1  101.29    7.30
  -8   4   1   98.49    7.20
  -8   4   1   87.49    7.20
  -8   4   1  105.19    7.40
   8   4  -1  110.49    7.60
  -8   4   1   90.79    7.20
  -6  -4   1   86.39    6.00
  -6  -4   1   83.49    6.10
  -6  -4   1   86.39    6.10
  -6  -4   1   85.49    6.00
  -6  -4   1   76.39    6.00
   6  -4  -1   82.69    5.90
   6  -4  -1   81.09    6.90
  -6  -4   1   81.69    5.30
  -6  -4   1   80.39    4.90
  -6   4   1   99.29    6.50
  -6   4   1   73.59    5.80
  -6   4   1   81.89    5.90
  -6   4   1   83.19    6.00
   6   4  -1   89.79    6.10
  -6   4   1   83.39    5.90
  -6   4   1   86.49    6.00
  -6   4   1   92.99    6.10
   6   4  -1   91.89    6.20
   6   4  -1   77.19    6.00
   6   4  -1   83.99    5.00
   4  -4  -1   98.89    6.30
   4  -4  -1  109.29    8.00
  -4  -4   1  103.19    6.40
  -4  -4   1  102.89    6.50
  -4  -4   1   98.59    6.80
  -4  -4   1   95.99    6.40
   4  -4  -1   87.69    6.80
  -4  -4   1  100.29    6.60
  -4  -4   1  102.09    6.10
   4  -4  -1  108.49    7.40
  -4   4   1   95.89    6.30
  -4   4   1   91.19    6.80
  -4   4   1  103.19    6.30
   4   4  -1   96.09    6.10
  -4   4   1  112.89    6.50
  -4   4   1   98.19    6.60
   4   4  -1   96.29    6.70
   4   4  -1  100.39    6.60
  -4   4   1  102.79    7.00
  -4   4   1  102.29    6.30
   4   4  -1  100.79    6.50
  -4   4   1  103.69    6.70
  -2  -4   1  237.98   13.20
  -2  -4   1  238.28   13.10
   2  -4  -1  223.68   13.10
   2  -4  -1  238.68   13.30
  -2  -4   1  229.58   13.60
   2  -4  -1  225.78   12.90
   2  -4  -1  234.08   14.60
   2  -4  -1  239.68   12.90
  -2  -4   1  249.78   14.20
   2  -4  -1  245.98   13.90
  -2  -4   1  252.97   13.00
   2   4  -1  248.58   13.60
  -2   4   1  262.17   14.10
   2   4  -1  233.68   13.80
   2   4  -1  229.68   13.10
   2   4  -1  230.28   13.20
   2   4  -1  233.08   13.40
   2   4  -1  220.58   13.10
  -2   4   1  252.37   14.00
  -2   4   1  247.18   12.90
  -2   4   1  238.38   13.50
  -2   4   1  240.78   13.00
  -2   4   1  234.18   13.60
   0  -4   1  161.38    8.90
   0  -4  -1  155.38    8.60
   0  -4  -1  151.08    8.60
   0  -4  -1  163.58    9.40
   0  -4  -1  153.08    8.60
   0  -4   1  178.08   10.50
   0  -4   1  171.28    9.70
   0  -4   1  172.98    9.00
   0  -4  -1  170.78   10.30
   0   4   1  160.18    9.70
   0   4   1  144.09    8.60
   0   4  -1  161.58    9.70
   0   4   1  164.58    8.80
   0   4  -1  163.98    9.30
   0   4  -1  162.88    9.20
   0   4   1  161.18    9.30
   0   4   1  152.88    8.70
   0   4  -1  158.58    9.10
   2  -4   1   71.39    5.20
  -2  -4  -1   71.29    4.20
   2  -4   1   75.79    5.90
  -2  -4  -1   66.69    4.10
   2  -4   1   67.79    4.20
   2  -4   1   61.69    4.10
   2  -4   1   58.29    4.50
  -2  -4  -1   72.89    5.20
  -2  -4  -1   64.79    4.50
   2  -4   1   64.39    4.40
   2   4   1   65.79    4.70
  -2   4  -1   61.59    4.50
   2   4   1   64.89    4.10
  -2   4  -1   65.69    4.90
   2   4   1   65.19    4.20
   2   4   1   64.99    4.20
  -2   4  -1   71.49    4.60
   2   4   1   76.19    4.70
  -2   4  -1   75.49    4.80
  -2   4  -1   60.09    4.80
   2   4   1   72.09    4.60
  -2   4  -1   65.09    4.00
  -4  -4  -1  169.78    9.70
  -4  -4  -1  151.58    9.40
  -4  -4  -1  167.48   10.20
   4  -4   1  166.98   10.30
  -4  -4  -1  179.58    9.90
   4  -4   1  163.98   10.50
  -4  -4  -1  152.98    9.80
   4  -4   1  161.28   10.90
  -4  -4  -1  167.18    9.80
   4  -4   1  167.78    9.70
  -4   4  -1  156.58    9.80
  -4   4  -1  180.78    9.70
   4   4   1  157.98   10.00
  -4   4  -1  170.88   10.10
  -4   4  -1  146.09    9.60
   4   4   1  171.88   10.10
   4   4   1  163.98    9.80
   4   4   1  164.98    9.90
  -4   4  -1  161.18   10.20
   4   4   1  164.48    9.40
  -4   4  -1  168.98    9.90
  -6  -4  -1   33.90    3.30
  -6  -4  -1   31.40    3.20
   6  -4   1   33.90    4.10
  -6  -4  -1   36.00    3.30
  -6  -4  -1   35.20    2.40
  -6  -4  -1   31.30    2.50
   6  -4   1   28.00    3.10
  -6  -4  -1   28.10    3.20
  -6  -4  -1   32.70    3.40
   6   4   1   31.50    3.20
  -6   4  -1   33.00    3.20
  -6   4  -1   34.50    3.50
  -6   4  -1   30.30    3.20
  -6   4  -1   34.00    3.10
  -6   4  -1   35.10    3.30
  -6   4  -1   37.30    3.60
  -6   4  -1   36.20    3.30
   6   4   1   24.90    3.10
   6   4   1   28.10    3.10
  -6   4  -1   30.90    3.10
  -8  -4  -1   26.70    3.10
  -8  -4  -1   16.00    2.80
  -8  -4  -1   16.10    3.00
   8  -4   1   19.50    4.00
  -8  -4  -1   18.30    3.10
  -8  -4  -1   16.30    3.00
  -8   4  -1   18.30    2.90
  -8   4  -1   19.60    3.10
  -8   4  -1   20.70    2.80
  -8   4  -1   18.20    3.10
  -8   4  -1   17.90    3.00
   8   4   1   23.20    2.90
  -8   4  -1   22.70    2.90
   8   4   1   23.50    3.10
  -8   4  -1   19.30    2.60
  -8   4  -1   22.80    2.90
  10  -4   1    5.10    2.90
 -10  -4  -1    3.50    2.10
 -10  -4  -1    8.10    2.50
  10  -4   1    1.90    2.50
 -10  -4  -1    5.00    2.20
 -10  -4  -1    3.70    2.00
  10  -4   1    3.90    2.00
 -10  -4  -1    6.10    1.90
  10  -4   1    5.60    3.10
 -10   4  -1    4.00    2.10
 -10   4  -1    6.60    2.10
 -10   4  -1    5.00    1.70
 -10   4  -1    6.70    2.00
 -10   4  -1    7.80    2.40
 -10   4  -1    7.50    2.40
 -10   4  -1    3.80    1.80
 -10   4  -1    4.70    1.90
  10   4   1    4.10    1.80
  10   4   1    4.00    2.30
  10   4   1    8.00    2.40
  12  -4   1   39.20    5.80
 -12  -4  -1   45.10    5.50
 -12  -4  -1   40.50    4.80
  12  -4   1   43.90    7.70
 -12  -4  -1   32.80    5.30
  12  -4   1   31.10    6.70
  12  -4   1   41.30    7.10
 -12  -4  -1   31.20    4.90
 -12  -4  -1   36.90    4.80
  12  -4   1   41.80    5.30
  12   4   1   40.20    6.70
 -12   4  -1   48.30    5.00
 -12   4  -1   33.40    4.60
 -12   4  -1   35.40    4.30
 -12   4  -1   50.19    4.60
 -12   4  -1   45.40    5.20
 -12   4  -1   38.70    4.90
  12   4   1   42.00    4.90
  12   4   1   44.30    4.80
 -12   4  -1   39.90    4.40
 -14  -4  -1    2.00    2.40
  14  -4   1   -1.20    1.90
 -14  -4  -1    2.70    2.10
  14  -4   1   -0.70    3.40
  14  -4   1    2.20    2.70
  14  -4   1   -1.30    2.20
 -14  -4  -1    4.30    2.50
 -14  -4  -1    4.70    2.90
 -14  -4  -1    4.50    2.20
  14  -4   1    0.30    2.60
 -14   4  -1    1.80    2.10
 -14   4  -1    4.10    2.10
 -14   4  -1    2.10    2.00
  14   4   1    2.50    2.20
 -14   4  -1    1.10    2.10
 -14   4  -1    5.00    2.20
  14   4   1    2.70    2.30
  14   4   1    3.60    3.10
 -14   4  -1    3.20    2.40
 -16  -4  -1   14.90    4.20
  16  -4   1   11.80    4.90
  16  -4   1   18.60    5.50
  16  -4   1   12.70    5.20
 -16  -4  -1   13.80    3.60
  16  -4   1   14.70    3.90
 -16  -4  -1   12.70    3.40
  16  -4   1   15.70    5.60
 -16  -4  -1   13.00    4.10
 -16  -4  -1   18.90    4.50
  16  -4   1   17.40    4.60
  16   4   1   16.70    3.80
 -16   4  -1   10.80    3.30
 -16   4  -1   17.90    4.30
 -16   4  -1   17.20    4.70
  16   4   1   19.30    5.70
  16   4   1   18.10    4.70
 -16   4  -1    9.10    3.80
 -16   4  -1    6.20    3.50
 -15  -5   1   90.89    8.90
 -15  -5   1   90.29    8.70
  15  -5  -1   70.39    8.50
  15  -5  -1   71.69    9.80
 -15  -5   1   80.09    7.90
 -15  -5   1   92.69    8.50
 -15  -5   1   82.69    8.40
  15  -5  -1   82.99    8.70
  15  -5  -1   91.89   11.30
  15  -5  -1   90.69   10.50
 -15   5   1   95.79    8.00
 -15   5   1   82.49    7.40
  15   5  -1   86.69    8.20
 -15   5   1   88.39    8.60
  15   5  -1   99.49   10.50
 -15   5   1   83.69    8.10
 -15   5   1   86.69    8.50
  15   5  -1   80.59    8.30
 -15   5   1   87.99    8.50
  13  -5  -1   43.20    7.90
  13  -5  -1   36.20    6.20
 -13  -5   1   38.30    4.90
 -13  -5   1   33.50    5.60
 -13  -5   1   36.10    5.00
  13  -5  -1   37.00    6.10
  13  -5  -1   28.80    6.30
 -13  -5   1   34.20    4.90
  13  -5  -1   38.00    7.20
 -13  -5   1   31.70    4.40
 -13   5   1   26.40    4.60
 -13   5   1   31.20    4.20
  13   5  -1   39.50    5.80
  13   5  -1   36.80    4.60
  13   5  -1   33.20    6.50
 -13   5   1   42.80    4.30
 -13   5   1   37.90    5.80
 -13   5   1   49.20    5.40
 -13   5   1   37.50    4.90
 -13   5   1   32.90    4.10
 -11  -5   1   22.70    4.00
 -11  -5   1   24.50    4.20
 -11  -5   1   17.60    3.50
  11  -5  -1   18.20    4.70
 -11  -5   1   13.90    3.30
  11  -5  -1   21.70    4.60
 -11  -5   1   21.20    3.90
  11  -5  -1   11.00    3.90
  11  -5  -1   23.90    5.50
 -11   5   1   25.30    4.10
 -11   5   1   22.80    4.10
 -11   5   1   15.20    3.30
 -11   5   1   24.40    3.60
 -11   5   1   25.30    4.20
 -11   5   1   24.40    4.10
  11   5  -1   22.60    3.60
 -11   5   1   20.90    3.50
  11   5  -1   13.50    3.30
  11   5  -1   23.90    4.90
 -11   5   1   17.30    3.20
  -9  -5   1   84.39    7.00
  -9  -5   1   79.69    7.00
   9  -5  -1   81.49    8.20
  -9  -5   1   96.19    7.10
  -9  -5   1   98.19    7.10
  -9  -5   1   84.59    6.90
  -9   5   1   88.29    6.80
   9   5  -1   83.09    6.80
  -9   5   1   91.89    7.00
   9   5  -1   90.39    7.00
  -9   5   1   88.09    6.90
  -9   5   1   87.29    6.80
  -9   5   1   87.49    7.10
  -9   5   1   84.09    6.60
  -9   5   1   94.09    7.00
  -7  -5   1   30.50    2.60
  -7  -5   1   33.20    3.30
  -7  -5   1   29.30    3.40
   7  -5  -1   30.80    3.10
   7  -5  -1   32.50    4.20
  -7  -5   1   29.40    2.30
  -7  -5   1   30.40    3.40
  -7  -5   1   28.20    3.30
  -7  -5   1   31.70    3.20
  -7   5   1   26.30    3.00
  -7   5   1   33.00    3.20
   7   5  -1   31.80    3.40
  -7   5   1   28.30    3.10
  -7   5   1   29.10    3.10
  -7   5   1   36.60    3.70
  -7   5   1   31.30    3.20
   7   5  -1   29.60    3.30
   7   5  -1   30.10    3.30
  -7   5   1   27.80    3.40
   7   5  -1   28.40    2.30
  -7   5   1   33.70    3.40
  -5  -5   1  100.19    6.60
  -5  -5   1   86.79    6.70
   5  -5  -1  103.59    7.60
   5  -5  -1  100.19    7.20
  -5  -5   1   98.29    6.60
   5  -5  -1   91.59    6.30
  -5  -5   1   92.69    6.30
   5  -5  -1   91.39    8.00
  -5  -5   1  100.99    6.80
   5   5  -1   96.39    6.80
  -5   5   1  103.09    7.10
  -5   5   1  105.09    6.50
  -5   5   1   95.19    6.70
  -5   5   1  104.49    6.40
  -5   5   1   95.19    6.30
   5   5  -1   94.59    6.10
   5   5  -1   94.49    6.60
  -5   5   1  105.09    6.90
  -5   5   1   90.99    6.90
  -5   5   1   87.59    6.20
   5   5  -1   94.79    6.80
   5   5  -1  101.89    6.60
   3  -5  -1  228.18   13.80
   3  -5  -1  204.28   11.90
  -3  -5   1  202.68   11.70
  -3  -5   1  217.48   11.50
  -3  -5   1  199.98   12.20
   3  -5  -1  224.48   12.70
  -3  -5   1  212.68   11.80
  -3  -5   1  202.58   12.70
   3  -5  -1  210.38   12.10
   3  -5  -1  201.88   11.50
   3   5  -1  195.88   12.40
  -3   5   1  181.58   12.40
   3   5  -1  203.48   11.70
   3   5  -1  208.98   12.10
   3   5  -1  203.88   12.00
  -3   5   1  196.28   11.40
   3   5  -1  204.68   11.80
  -3   5   1  204.88   12.60
  -3   5   1  198.58   12.10
  -3   5   1  217.08   12.30
  -3   5   1  195.68   11.50
  -1  -5   1   50.69    4.70
   1  -5  -1   49.70    3.10
   1  -5  -1   57.89    3.30
  -1  -5   1   49.60    4.00
   1  -5  -1   50.99    4.00
   1  -5  -1   56.49    3.40
   1  -5  -1   53.29    5.00
  -1  -5   1   50.79    3.40
  -1  -5   1   52.79    3.40
   1  -5  -1   50.49    3.10
   1   5  -1   54.59    4.20
   1   5  -1   52.19    3.80
  -1   5   1   46.30    3.80
  -1   5   1   50.79    3.40
   1   5  -1   52.49    4.30
  -1   5   1   45.90    3.00
  -1   5   1   52.49    4.40
   1   5  -1   53.19    3.00
   1   5  -1   55.29    3.70
   1   5  -1   55.79    3.80
  -1   5   1   55.29    4.40
   1  -5   1   35.30    2.30
   1  -5   1   38.20    2.70
   1  -5   1   30.00    3.00
   1  -5   1   37.60    4.10
  -1  -5  -1   31.90    2.20
  -1  -5  -1   31.30    2.20
  -1  -5  -1   36.10    3.70
  -1  -5  -1   25.00    2.60
   1   5   1   30.30    3.00
  -1   5  -1   29.00    1.80
  -1   5  -1   33.20    3.20
   1   5   1   28.70    2.70
  -1   5  -1   33.10    2.50
  -1   5  -1   31.90    2.60
  -1   5  -1   28.60    3.00
  -1   5  -1   28.70    2.70
   1   5   1   34.70    2.50
   1   5   1   32.60    2.20
   1   5   1   31.30    2.10
   1   5   1   30.80    3.10
   3  -5   1   67.69    6.50
   3  -5   1   74.79    5.80
  -3  -5  -1   77.69    4.70
  -3  -5  -1   69.29    5.10
  -3  -5  -1   74.49    4.70
   3  -5   1   72.29    5.20
   3  -5   1   62.39    4.50
  -3  -5  -1   70.99    5.60
   3  -5   1   70.29    5.00
   3   5   1   69.09    4.90
  -3   5  -1   64.39    5.00
  -3   5  -1   76.09    5.60
  -3   5  -1   79.59    5.40
   3   5   1   73.59    5.40
   3   5   1   62.69    4.90
   3   5   1   74.19    4.70
   3   5   1   73.29    4.80
  -5  -5  -1  118.69    8.30
  -5  -5  -1  137.69    8.30
  -5  -5  -1  121.19    8.40
  -5  -5  -1  127.69    8.70
   5  -5   1  126.29    9.40
  -5  -5  -1  143.19    8.30
   5  -5   1  136.99    8.90
  -5  -5  -1  136.69    8.40
   5  -5   1  131.99    9.10
   5  -5   1  142.89    8.30
  -5   5  -1  138.39    8.60
   5   5   1  133.69    8.50
   5   5   1  123.09    7.80
  -5   5  -1  127.19    8.10
  -5   5  -1  111.19    8.60
   5   5   1  127.39    8.50
  -5   5  -1  128.19    8.40
   5   5   1  127.19    8.50
  -5   5  -1  134.99    8.80
   5   5   1  134.29    8.30
  -5   5  -1  126.59    8.30
  -5   5  -1  133.39    8.10
   7  -5   1  188.18   11.80
   7  -5   1  183.48   13.10
  -7  -5  -1  198.48   11.90
  -7  -5  -1  189.98   12.00
  -7  -5  -1  184.08   11.90
  -7  -5  -1  185.08   11.00
  -7  -5  -1  197.48   12.20
  -7  -5  -1  185.08   11.90
  -7  -5  -1  168.98   10.60
  -7   5  -1  191.18   11.80
  -7   5  -1  218.08   12.50
  -7   5  -1  200.78   11.90
   7   5   1  173.68   12.30
  -7   5  -1  206.28   12.10
  -7   5  -1  198.38   11.80
  -7   5  -1  181.68   11.80
   7   5   1  196.38   12.10
  -7   5  -1  189.68   11.80
   7   5   1  196.68   12.00
   7   5   1  194.18   11.90
  -9  -5  -1  415.76   24.80
   9  -5   1  454.15   27.10
  -9  -5  -1  446.66   25.00
  -9  -5  -1  425.16   25.10
  -9  -5  -1  415.86   25.10
  -9  -5  -1  421.46   25.10
  -9   5  -1  423.46   24.70
   9   5   1  426.96   24.60
   9   5   1  460.85   26.10
  -9   5  -1  423.16   24.80
  -9   5  -1  423.36   24.50
  -9   5  -1  421.36   25.00
   9   5   1  428.66   25.00
  -9   5  -1  419.06   24.80
  -9   5  -1  435.96   24.90
  -9   5  -1  396.36   24.50
  -9   5  -1  475.55   25.20
  11  -5   1  235.38   15.80
 -11  -5  -1  231.98   14.60
 -11  -5  -1  212.88   14.70
  11  -5   1  216.78   16.60
 -11  -5  -1  210.78   14.40
 -11  -5  -1  197.08   14.40
 -11  -5  -1  211.08   14.70
  11  -5   1  241.18   17.30
  11  -5   1  218.18   15.10
  11  -5   1  195.88   16.30
 -11   5  -1  236.68   14.30
 -11   5  -1  219.18   14.50
  11   5   1  229.58   15.80
  11   5   1  210.68   14.00
 -11   5  -1  227.18   14.20
 -11   5  -1  211.68   14.40
  11   5   1  233.68   14.70
 -11   5  -1  223.88   14.60
 -11   5  -1  224.08   14.10
 -11   5  -1  218.08   14.40
  13  -5   1  133.39   12.80
  13  -5   1  147.99   13.80
 -13  -5  -1  145.99   11.30
  13  -5   1  133.99   12.90
  13  -5   1  159.78   12.20
 -13  -5  -1  138.19   11.30
 -13  -5  -1  142.69   11.10
 -13  -5  -1  124.09   10.90
  13  -5   1  160.78   11.80
 -13   5  -1  163.38   10.60
 -13   5  -1  153.28   11.30
  13   5   1  171.68   13.10
  13   5   1  147.49   11.30
 -13   5  -1  156.48   11.40
  13   5   1  137.49   10.50
 -13   5  -1  134.59   10.80
 -13   5  -1  137.89   11.00
 -13   5  -1  154.68   10.70
 -13   5  -1  134.49   10.40
 -15  -5  -1   68.69    6.90
  15  -5   1   50.79    7.80
  15  -5   1   58.19    9.40
  15  -5   1   60.79    7.00
 -15  -5  -1   48.80    7.50
 -15  -5  -1   55.79    6.60
  15  -5   1   60.79    9.70
  15  -5   1   47.40    9.00
 -15  -5  -1   65.29    6.70
 -15  -5  -1   51.69    6.30
 -15   5  -1   53.59    6.20
 -15   5  -1   59.49    6.60
 -15   5  -1   49.80    5.70
  15   5   1   58.29    6.80
  15   5   1   65.39    7.90
  15   5   1   52.39    5.90
 -15   5  -1   51.59    6.40
 -15   5  -1   45.00    6.30
 -16  -6   1    1.30    1.90
  16  -6  -1    1.50    2.50
 -16  -6   1    2.70    2.80
 -16  -6   1   -1.00    2.70
 -16  -6   1    0.80    2.70
  16  -6  -1    5.20    4.30
  16  -6  -1    2.00    3.90
  16  -6  -1    4.90    4.10
  16  -6  -1    7.30    5.10
  16  -6  -1    1.80    2.80
 -16   6   1   -1.20    2.50
  16   6  -1    5.60    3.30
  16   6  -1    4.60    4.00
  16   6  -1    5.30    3.20
 -16   6   1    7.40    3.30
 -16   6   1    3.10    2.30
 -16   6   1    4.20    3.00
 -16   6   1   -1.80    2.30
 -14  -6   1    7.90    2.90
 -14  -6   1    1.20    2.00
  14  -6  -1    2.60    3.70
  14  -6  -1    0.30    3.70
  14  -6  -1    1.50    2.90
 -14  -6   1    6.20    2.60
  14  -6  -1    0.60    3.30
 -14  -6   1    6.30    3.10
 -14  -6   1    3.10    2.30
  14  -6  -1    3.00    3.00
  14  -6  -1    2.60    2.80
 -14   6   1    5.50    2.30
  14   6  -1    7.00    3.00
  14   6  -1   10.70    3.80
 -14   6   1    5.10    2.80
 -14   6   1    2.90    2.10
  14   6  -1    1.80    2.10
 -14   6   1    2.20    2.20
 -14   6   1    3.80    2.10
 -14   6   1    5.20    2.60
 -14   6   1    4.50    2.40
 -12  -6   1    6.40    2.30
 -12  -6   1    5.60    2.60
 -12  -6   1    8.70    2.80
 -12  -6   1    5.40    3.10
  12  -6  -1    4.70    2.90
  12  -6  -1    1.90    3.10
 -12  -6   1    3.30    2.20
  12  -6  -1    0.30    2.90
  12  -6  -1   10.40    3.80
  12  -6  -1    9.80    4.30
 -12   6   1    6.00    2.40
 -12   6   1    4.10    2.30
 -12   6   1   10.80    2.70
 -12   6   1    7.70    2.60
 -12   6   1    5.50    2.30
  12   6  -1    6.30    3.20
  12   6  -1    3.50    2.30
  12   6  -1    6.60    2.60
 -12   6   1    4.00    2.20
 -12   6   1    4.90    2.20
 -12   6   1    4.50    2.20
 -10  -6   1    9.90    2.60
 -10  -6   1    5.50    2.40
 -10  -6   1   12.40    2.80
  10  -6  -1   10.70    3.20
 -10  -6   1    6.90    2.40
  10  -6  -1   12.30    3.60
 -10  -6   1    7.30    2.50
  10  -6  -1    9.60    3.30
 -10   6   1    4.80    2.10
 -10   6   1   11.30    2.90
  10   6  -1   15.10    3.80
  10   6  -1    6.40    2.20
 -10   6   1    9.00    2.40
 -10   6   1    7.80    2.40
 -10   6   1   11.40    2.70
  10   6  -1    7.50    2.30
 -10   6   1    7.20    2.40
 -10   6   1   11.50    2.70
 -10   6   1   11.00    2.70
   8  -6  -1    8.80    3.00
   8  -6  -1   13.20    3.70
  -8  -6   1   13.50    2.50
  -8  -6   1    8.90    2.10
  -8  -6   1   16.40    3.20
  -8  -6   1   14.00    1.90
   8  -6  -1   14.70    3.60
  -8  -6   1   12.80    2.90
  -8  -6   1    9.60    2.40
  -8  -6   1   12.10    2.70
  -8   6   1   16.80    2.80
  -8   6   1   15.10    2.80
  -8   6   1   14.80    2.70
  -8   6   1   11.90    2.50
  -8   6   1   11.30    2.50
   8   6  -1    9.30    2.40
   8   6  -1   13.10    2.70
  -8   6   1   12.80    3.00
   8   6  -1   15.10    3.20
  -8   6   1   13.30    2.90
  -8   6   1   14.20    2.70
  -6  -6   1   40.90    4.10
   6  -6  -1   38.90    4.30
  -6  -6   1   39.20    3.50
  -6  -6   1   46.30    3.90
   6  -6  -1   41.80    5.30
   6  -6  -1   32.10    3.80
  -6  -6   1   33.30    3.60
  -6  -6   1   39.10    3.70
   6  -6  -1   35.10    3.40
   6  -6  -1   42.00    4.60
   6   6  -1   39.00    3.80
   6   6  -1   34.60    3.20
   6   6  -1   42.30    4.10
  -6   6   1   38.30    3.50
  -6   6   1   38.70    3.50
   6   6  -1   42.70    4.00
  -6   6   1   38.50    4.10
  -6   6   1   49.70    4.40
   6   6  -1   36.70    3.70
  -6   6   1   37.70    3.80
  -6   6   1   39.90    3.90
  -6   6   1   38.60    3.40
  -4  -6   1   17.10    2.10
  -4  -6   1   20.90    2.20
   4  -6  -1   22.40    4.20
  -4  -6   1   18.00    3.10
   4  -6  -1   17.50    1.90
   4  -6  -1   20.30    2.30
  -4  -6   1   21.20    2.70
   4  -6  -1   25.80    3.20
  -4  -6   1   16.60    1.90
   4  -6  -1   20.80    2.50
   4   6  -1   21.50    2.30
   4   6  -1   21.70    2.40
  -4   6   1   23.00    2.60
   4   6  -1   19.20    3.10
  -4   6   1   20.30    2.00
  -4   6   1   17.50    2.00
  -4   6   1   24.70    3.10
   4   6  -1   21.70    2.30
  -4   6   1   22.90    2.90
   4   6  -1   23.80    2.60
  -4   6   1   21.70    2.70
   2  -6  -1    7.30    1.10
  -2  -6   1   14.00    2.30
   2  -6  -1    8.00    1.90
  -2  -6   1    9.20    2.40
   2  -6  -1    9.80    1.60
   2  -6  -1    8.30    1.50
   2  -6  -1    5.50    2.30
   2  -6  -1    8.00    1.00
  -2  -6   1    9.80    1.30
  -2  -6   1    9.70    1.30
  -2   6   1   11.60    2.10
  -2   6   1   10.30    2.10
   2   6  -1    7.10    1.80
   2   6  -1   11.50    1.70
   2   6  -1    9.70    1.00
   2   6  -1   10.30    1.80
   2   6  -1   10.60    2.00
  -2   6   1    9.70    2.10
  -2   6   1    8.50    1.00
   0  -6  -1   56.99    4.40
   0  -6  -1   54.59    3.20
   0  -6   1   51.19    3.40
   0  -6  -1   52.99    3.20
   0  -6   1   57.79    4.50
   0  -6  -1   59.09    5.40
   0  -6   1   56.69    5.40
   0  -6  -1   47.10    3.10
   0  -6   1   60.79    3.60
   0   6  -1   64.99    5.00
   0   6   1   49.70    3.00
   0   6   1   60.79    4.70
   0   6   1   54.19    4.70
   0   6  -1   57.09    3.90
   0   6  -1   52.59    4.10
   0   6  -1   47.70    3.60
   0   6   1   51.99    4.10
   0   6   1   50.59    3.40
   0   6   1   52.29    3.00
   0   6   1   50.99    3.40
  -2  -6  -1    1.00    0.60
   2  -6   1   -1.10    1.40
   2  -6   1    2.00    0.90
  -2  -6  -1    2.20    0.70
   2  -6   1    2.60    1.10
   2  -6   1    1.00    0.70
   2  -6   1    1.90    0.70
  -2  -6  -1    1.80    1.00
  -2  -6  -1    1.30    1.30
   2  -6   1    1.60    1.10
   2   6   1    1.20    0.90
  -2   6  -1    1.40    0.90
   2   6   1    2.60    1.40
  -2   6  -1    1.20    0.50
   2   6   1    2.00    0.90
  -2   6  -1    0.80    1.30
   2   6   1    2.10    0.80
  -2   6  -1    1.30    1.10
   2   6   1    0.40    0.80
  -2   6  -1    0.10    0.90
   2   6   1    0.90    0.70
  -2   6  -1    2.40    1.20
   4  -6   1    9.70    2.50
   4  -6   1    8.20    1.50
  -4  -6  -1    9.80    1.70
  -4  -6  -1    8.20    2.10
  -4  -6  -1    9.90    2.00
  -4  -6  -1    8.20    1.60
   4  -6   1   12.40    3.40
   4  -6   1    6.20    1.80
   4   6   1    5.30    1.40
  -4   6  -1    8.70    2.00
   4   6   1    6.50    1.60
  -4   6  -1    7.70    1.90
  -4   6  -1    5.80    1.70
   4   6   1    7.20    1.60
  -4   6  -1    8.20    2.20
   4   6   1    9.10    1.70
  -4   6  -1    9.90    1.30
   4   6   1    8.60    2.00
  -6  -6  -1   29.00    3.20
   6  -6   1   36.00    5.30
   6  -6   1   30.20    5.60
  -6  -6  -1   30.90    3.00
   6  -6   1   31.90    3.60
  -6  -6  -1   32.60    3.30
  -6  -6  -1   26.20    3.20
   6  -6   1   31.30    3.90
  -6  -6  -1   30.20    3.20
  -6  -6  -1   30.70    3.70
   6  -6   1   27.50    3.00
   6   6   1   33.20    3.60
   6   6   1   30.60    3.40
   6   6   1   30.60    3.40
  -6   6  -1   24.60    4.10
  -6   6  -1   33.60    3.10
  -6   6  -1   34.20    3.80
   6   6   1   27.00    2.70
  -6   6  -1   32.70    3.30
  -6   6  -1   35.20    3.30
  -6   6  -1   29.20    2.90
  -6   6  -1   38.20    3.70
   6   6   1   26.40    3.10
  -8  -6  -1   10.30    2.30
   8  -6   1    3.90    2.00
   8  -6   1   14.70    3.30
   8  -6   1    8.80    2.70
  -8  -6  -1   12.50    2.60
  -8  -6  -1    9.50    2.30
  -8  -6  -1    7.90    2.50
  -8  -6  -1    8.90    1.50
  -8  -6  -1    9.30    2.10
  -8  -6  -1   10.10    1.70
  -8   6  -1   11.30    2.50
  -8   6  -1   11.10    2.30
  -8   6  -1    9.50    2.50
  -8   6  -1    6.40    2.10
   8   6   1    7.80    2.30
   8   6   1   13.20    3.00
  -8   6  -1    6.80    2.00
   8   6   1    9.10    2.30
  -8   6  -1    9.30    2.20
  -8   6  -1    9.60    2.30
 -10  -6  -1   17.70    3.40
 -10  -6  -1   18.30    3.40
 -10  -6  -1   23.90    4.20
  10  -6   1   19.40    4.60
 -10  -6  -1   18.40    3.60
 -10  -6  -1   16.90    3.30
 -10   6  -1   15.50    3.10
  10   6   1   14.50    3.30
 -10   6  -1   15.60    3.10
 -10   6  -1   21.30    3.80
 -10   6  -1   27.90    4.40
 -10   6  -1   24.60    3.80
  10   6   1   20.80    4.30
 -10   6  -1   19.60    3.70
  10   6   1   15.60    3.20
 -10   6  -1   19.00    3.50
 -10   6  -1   18.70    3.60
  12  -6   1   15.90    4.60
 -12  -6  -1   22.50    4.50
  12  -6   1   14.20    5.00
 -12  -6  -1   16.70    3.80
  12  -6   1   17.00    4.20
  12  -6   1   16.10    3.90
 -12  -6  -1   26.20    4.60
 -12  -6  -1   17.80    3.80
  12  -6   1   20.80    5.20
 -12  -6  -1   12.50    3.60
  12   6   1   17.90    3.40
 -12   6  -1   20.50    3.90
 -12   6  -1   11.70    3.20
 -12   6  -1   20.20    3.60
 -12   6  -1   16.20    3.60
 -12   6  -1   16.60    3.70
 -12   6  -1   17.30    3.50
 -12   6  -1   15.00    3.50
  12   6   1   18.50    3.70
  12   6   1   20.80    4.90
 -12   6  -1   20.70    3.80
  14  -6   1    7.50    3.40
 -14  -6  -1    2.60    2.90
  14  -6   1    4.40    3.40
 -14  -6  -1    7.10    2.90
 -14  -6  -1    5.60    2.40
  14  -6   1   -0.20    3.90
  14  -6   1    9.80    4.40
  14  -6   1    8.70    4.00
 -14  -6  -1    4.30    2.90
 -14  -6  -1    6.40    2.90
 -14   6  -1    8.10    3.10
 -14   6  -1   10.90    3.10
 -14   6  -1    6.20    2.50
 -14   6  -1    8.30    3.10
  14   6   1    4.70    2.90
 -14   6  -1    8.50    3.20
  14   6   1    8.40    2.80
 -14   6  -1    2.80    2.10
  14   6   1    8.00    2.90
 -14   6  -1    8.00    2.70
  16  -6   1   10.00    4.70
 -16  -6  -1    0.40    2.60
  16  -6   1    1.80    3.30
  16  -6   1    8.40    4.70
  16  -6   1    6.70    4.70
 -16  -6  -1    5.20    3.50
 -16  -6  -1    1.50    3.20
 -16  -6  -1   10.70    3.60
  16  -6   1    4.10    3.00
 -16  -6  -1    5.20    3.30
  16  -6   1    4.40    4.30
  16  -6   1    6.00    3.80
  16  -6   1    4.80    4.90
 -16   6  -1    6.50    3.10
  16   6   1    3.00    2.80
 -16   6  -1    5.70    2.90
  16   6   1    4.90    3.50
 -16   6  -1    4.00    2.70
 -16   6  -1    2.80    2.90
  16   6   1    3.80    2.80
  15  -7  -1  108.69   11.50
 -15  -7   1  120.69   11.00
 -15  -7   1  132.99   10.90
 -15  -7   1  121.79   10.80
  15  -7  -1  115.19   12.60
 -15  -7   1  130.79   10.80
  15  -7  -1  140.59   14.10
  15  -7  -1  120.19   13.50
 -15  -7   1  136.19   11.40
  15  -7  -1  123.99   11.70
  15  -7  -1  134.19   14.40
  15  -7  -1  103.99   12.30
 -15   7   1  129.89   11.50
 -15   7   1  127.69   10.40
 -15   7   1  123.59   10.10
  15   7  -1  123.69   11.10
 -15   7   1  119.49   10.30
  15   7  -1  142.49   12.90
 -15   7   1  134.49   11.50
  13  -7  -1  309.27   22.90
  13  -7  -1  276.97   21.30
  13  -7  -1  278.47   20.40
  13  -7  -1  285.87   21.50
  13  -7  -1  285.57   22.00
  13  -7  -1  298.27   23.00
 -13  -7   1  286.37   19.30
  13  -7  -1  284.37   21.30
 -13  -7   1  289.07   19.60
 -13  -7   1  291.67   19.30
 -13  -7   1  288.47   19.70
 -13  -7   1  298.07   19.70
 -13   7   1  286.07   18.80
 -13   7   1  340.37   19.70
 -13   7   1  286.27   18.70
 -13   7   1  314.57   19.50
  13   7  -1  295.37   20.90
  13   7  -1  298.67   19.50
 -13   7   1  297.27   19.30
 -13   7   1  306.87   19.20
 -13   7   1  305.07   19.10
  13   7  -1  296.17   19.40
 -13   7   1  293.97   19.70
 -11  -7   1  747.33   44.20
  11  -7  -1  787.82   46.50
 -11  -7   1  810.72   44.10
  11  -7  -1  697.83   46.40
  11  -7  -1  742.23   46.10
 -11  -7   1  788.72   44.50
  11  -7  -1  816.22   46.90
 -11  -7   1  695.03   44.00
 -11  -7   1  786.42   44.50
 -11   7   1  837.02   44.00
  11   7  -1  738.33   44.10
 -11   7   1  794.32   43.90
 -11   7   1  739.13   44.50
  11   7  -1  802.02   45.30
 -11   7   1  787.42   43.90
 -11   7   1  849.41   44.20
 -11   7   1  824.12   44.50
 -11   7   1  796.62   43.80
  11   7  -1  833.12   44.70
   9  -7  -1 1012.60   56.89
  -9  -7   1 1041.60   55.39
   9  -7  -1 1002.20   56.09
   9  -7  -1 1109.99   58.29
  -9  -7   1 1011.10   55.09
  -9  -7   1 1036.50   55.39
  -9  -7   1  971.20   54.99
   9  -7  -1  947.71   56.49
  -9  -7   1 1051.49   54.79
  -9  -7   1  973.90   53.59
   9   7  -1 1052.49   55.39
  -9   7   1  925.31   55.29
   9   7  -1 1041.20   55.79
  -9   7   1 1022.40   54.69
   9   7  -1 1052.79   55.29
  -9   7   1  973.20   54.49
  -9   7   1  950.40   55.39
  -9   7   1  933.71   54.49
  -9   7   1  946.21   54.79
  -9   7   1 1050.79   55.19
  -7  -7   1 1805.22   97.29
  -7  -7   1 1920.21   96.49
   7  -7  -1 1960.00   97.69
  -7  -7   1 1718.33   96.59
  -7  -7   1 1797.42   96.99
   7  -7  -1 1637.24   96.19
   7  -7  -1 1880.41   99.69
  -7  -7   1 1859.71   96.79
   7  -7  -1 1847.12   98.39
  -7  -7   1 1961.20   96.89
   7  -7  -1 1756.72   97.79
  -7   7   1 1750.32   97.49
   7   7  -1 1936.51   97.49
   7   7  -1 1775.72   96.99
   7   7  -1 1817.62   96.99
  -7   7   1 1688.63   96.09
  -7   7   1 1854.71   97.19
   7   7  -1 1824.42   97.69
   7   7  -1 1678.73   95.79
  -7   7   1 1975.30   97.19
   5  -7  -1 1882.91  102.09
  -5  -7   1 1929.81  101.79
   5  -7  -1 2018.90  104.89
  -5  -7   1 1956.90  102.99
  -5  -7   1 1906.51  102.49
   5  -7  -1 1993.00  101.49
   5  -7  -1 1788.12  102.89
   5  -7  -1 1957.60  102.59
  -5  -7   1 1968.80  101.79
   5   7  -1 1886.41  101.89
  -5   7   1 1833.92  102.49
   5   7  -1 1888.11  102.19
  -5   7   1 2019.30  103.19
  -5   7   1 1956.40  102.49
   5   7  -1 1916.31  101.79
   5   7  -1 2027.80  102.89
  -5   7   1 1942.31  101.39
   5   7  -1 1890.11  101.89
   3  -7  -1 2148.58  109.09
   3  -7  -1 2128.79  111.79
  -3  -7   1 2062.19  110.69
  -3  -7   1 1965.30  109.59
  -3  -7   1 2114.29  108.79
  -3  -7   1 2152.98  108.79
   3  -7  -1 2067.39  109.99
   3  -7  -1 2181.78  108.89
   3  -7  -1 2164.88  108.39
  -3   7   1 1927.61  110.19
   3   7  -1 2082.29  109.09
   3   7  -1 2120.59  109.59
  -3   7   1 2183.88  110.49
   3   7  -1 2054.29  109.69
  -3   7   1 1985.60  109.59
   3   7  -1 2011.60  108.39
  -3   7   1 1859.71  108.19
   3   7  -1 2155.38  110.29
   1  -7  -1 1097.39   63.89
  -1  -7   1 1164.38   66.79
  -1  -7   1 1272.97   64.29
   1  -7  -1 1265.17   63.89
   1  -7  -1 1240.68   65.59
   1  -7  -1 1236.58   67.19
   1  -7  -1 1172.08   63.89
  -1  -7   1 1247.08   64.29
   1  -7  -1 1226.78   63.89
  -1  -7   1 1221.88   65.59
   1   7  -1 1326.87   66.29
  -1   7   1 1218.08   65.39
   1   7  -1 1231.58   65.89
  -1   7   1 1264.87   66.19
   1   7  -1 1211.88   64.99
   1   7  -1 1232.08   65.29
  -1   7   1 1201.08   65.99
   1   7  -1 1225.18   64.79
   1  -7   1  984.60   54.09
   1  -7   1 1008.40   51.09
  -1  -7  -1  877.71   51.99
   1  -7   1 1059.99   52.69
  -1  -7  -1  946.21   50.69
  -1  -7  -1  861.61   50.59
   1  -7   1 1015.80   50.99
  -1  -7  -1 1010.30   53.59
   1   7   1 1021.10   52.79
   1   7   1  879.81   50.39
   1   7   1  905.61   50.39
  -1   7  -1  936.71   51.29
  -1   7  -1 1063.19   52.99
  -1   7  -1  982.50   51.99
   1   7   1  959.10   51.19
   1   7   1 1023.20   52.59
   1   7   1  973.80   51.99
  -1   7  -1  943.81   52.69
   1   7   1  963.90   50.99
   3  -7   1  145.69    9.60
   3  -7   1  136.39    8.60
   3  -7   1  133.59   10.80
  -3  -7  -1  119.99    8.70
  -3  -7  -1  135.09    7.90
  -3  -7  -1  136.89    9.70
   3  -7   1  148.69    8.50
   3  -7   1  120.99    7.80
  -3  -7  -1  137.29    7.90
   3   7   1  119.49    7.70
   3   7   1  140.69    9.40
  -3   7  -1  122.79    8.70
  -3   7  -1  130.79    9.00
  -3   7  -1  118.49    9.20
   3   7   1  120.19    8.60
   3   7   1  142.79    8.90
   3   7   1  127.89    8.00
  -3   7  -1  118.49    9.20
  -5  -7  -1   20.10    2.60
  -5  -7  -1   22.80    3.90
   5  -7   1   28.30    5.40
   5  -7   1   27.20    4.30
  -5  -7  -1   24.50    3.00
   5  -7   1   28.80    3.50
  -5  -7  -1   22.40    2.70
   5  -7   1   20.60    3.20
   5  -7   1   20.90    2.50
  -5  -7  -1   24.10    3.80
  -5   7  -1   22.40    3.50
   5   7   1   16.10    2.70
   5   7   1   16.70    2.90
  -5   7  -1   24.20    4.00
   5   7   1   14.50    2.50
   5   7   1   24.60    2.80
  -5   7  -1   15.70    3.40
  -5   7  -1   20.40    2.20
  -5   7  -1   24.80    3.10
   5   7   1   21.60    3.50
   7  -7   1   65.69    7.10
   7  -7   1   89.49    9.00
   7  -7   1   82.19    7.20
  -7  -7  -1   89.29    6.70
   7  -7   1   96.89    8.30
  -7  -7  -1   74.89    6.30
  -7  -7  -1   97.29    6.80
  -7  -7  -1   81.49    6.80
  -7  -7  -1   82.19    7.10
   7   7   1   98.09    7.00
  -7   7  -1   78.99    6.10
  -7   7  -1   90.49    7.50
  -7   7  -1   84.89    6.30
   7   7   1   79.99    6.80
   7   7   1   79.69    6.40
  -7   7  -1   85.79    6.50
  -7   7  -1   88.49    6.80
   7   7   1   93.09    7.20
   7   7   1   79.39    5.80
   9  -7   1  204.28   14.80
  -9  -7  -1  204.88   12.80
  -9  -7  -1  192.58   13.30
  -9  -7  -1  197.28   13.20
   9  -7   1  195.38   14.60
  -9  -7  -1  179.38   11.50
   9  -7   1  214.58   15.80
  -9  -7  -1  182.48   12.90
   9  -7   1  178.08   13.70
  -9  -7  -1  205.78   13.10
  -9   7  -1  204.68   13.60
   9   7   1  188.98   13.00
  -9   7  -1  193.28   12.80
  -9   7  -1  193.18   12.80
  -9   7  -1  210.98   12.90
  -9   7  -1  201.78   13.00
   9   7   1  221.88   13.80
  -9   7  -1  181.58   12.40
   9   7   1  185.18   13.00
  -9   7  -1  193.48   13.40
  11  -7   1  317.57   22.40
 -11  -7  -1  327.57   20.50
  11  -7   1  323.37   22.70
 -11  -7  -1  332.67   19.80
  11  -7   1  339.77   22.50
 -11  -7  -1  326.37   20.20
 -11  -7  -1  289.67   19.80
  11  -7   1  311.97   21.50
 -11  -7  -1  304.17   20.00
 -11   7  -1  283.37   19.80
 -11   7  -1  351.26   19.80
 -11   7  -1  271.47   19.20
  11   7   1  321.47   19.80
 -11   7  -1  348.17   20.00
 -11   7  -1  308.47   20.20
  11   7   1  329.77   20.20
 -11   7  -1  323.87   19.80
 -11   7  -1  330.47   19.90
  11   7   1  319.97   21.10
 -13  -7  -1  271.77   18.10
  13  -7   1  246.98   19.50
  13  -7   1  252.27   19.50
  13  -7   1  248.58   19.90
 -13  -7  -1  264.97   17.60
  13  -7   1  244.78   20.50
  13  -7   1  270.77   20.10
 -13  -7  -1  238.78   17.40
 -13  -7  -1  290.37   18.00
  13  -7   1  238.28   20.20
  13  -7   1  225.58   19.20
  13  -7   1  245.18   18.20
 -13  -7  -1  249.78   17.20
 -13   7  -1  270.37   17.20
  13   7   1  257.57   17.00
 -13   7  -1  239.38   17.00
 -13   7  -1  260.47   17.20
 -13   7  -1  273.97   17.30
  13   7   1  276.17   18.00
 -13   7  -1  250.17   17.30
 -13   7  -1  294.47   17.30
  13   7   1  287.87   19.10
 -13   7  -1  225.28   17.00
 -15  -7  -1  232.08   16.50
 -15  -7  -1  220.08   16.60
  15  -7   1  222.68   18.80
  15  -7   1  234.48   19.90
  15  -7   1  233.98   18.30
  15  -7   1  232.08   18.30
 -15  -7  -1  246.68   17.00
 -15  -7  -1  213.58   16.60
  15  -7   1  196.58   18.60
  15  -7   1  199.28   19.00
  15  -7   1  219.38   17.30
 -15  -7  -1  246.78   16.90
  15  -7   1  212.18   19.20
  15   7   1  257.97   18.80
 -15   7  -1  261.87   16.40
  15   7   1  235.28   17.00
  15   7   1  196.08   16.00
 -15   7  -1  239.28   16.10
 -15   7  -1  210.38   15.90
 -15   7  -1  233.78   16.50
 -15   7  -1  255.97   16.30
 -15   7  -1  226.28   16.50
  14  -8  -1   45.10    8.80
 -14  -8   1   43.00    6.80
  14  -8  -1   46.90    8.30
  14  -8  -1   44.40    7.70
  14  -8  -1   47.90    8.40
 -14  -8   1   42.00    6.90
 -14  -8   1   44.10    7.30
  14  -8  -1   29.00    8.10
 -14  -8   1   33.70    5.70
 -14  -8   1   48.80    6.20
  14  -8  -1   54.59    9.20
  14  -8  -1   39.50    9.20
  14  -8  -1   38.50    7.60
 -14   8   1   36.60    5.90
 -14   8   1   48.30    6.20
 -14   8   1   45.30    5.80
  14   8  -1   44.40    6.70
 -14   8   1   33.10    5.40
 -14   8   1   39.60    5.20
  14   8  -1   44.20    7.40
 -14   8   1   50.39    5.80
  14   8  -1   39.20    6.30
 -14   8   1   42.50    5.30
 -12  -8   1   54.59    6.10
  12  -8  -1   56.19    7.40
  12  -8  -1   58.89    7.70
  12  -8  -1   48.20    9.30
 -12  -8   1   60.59    6.60
  12  -8  -1   56.39    7.90
  12  -8  -1   58.69    9.20
 -12  -8   1   59.99    5.90
  12  -8  -1   53.19    7.00
 -12  -8   1   45.10    5.90
 -12  -8   1   50.39    6.40
 -12   8   1   47.90    5.50
 -12   8   1   56.99    5.90
 -12   8   1   61.89    6.80
 -12   8   1   61.89    6.10
 -12   8   1   53.49    5.70
  12   8  -1   65.09    7.00
  12   8  -1   56.79    6.50
 -12   8   1   53.49    6.00
 -12   8   1   62.59    6.50
  12   8  -1   51.29    5.90
 -10  -8   1   26.00    2.70
  10  -8  -1   32.30    5.70
 -10  -8   1   33.80    4.30
  10  -8  -1   30.80    5.30
 -10  -8   1   29.90    3.90
 -10  -8   1   31.70    5.00
  10  -8  -1   25.40    5.70
 -10  -8   1   33.40    4.30
  10  -8  -1   39.20    7.40
  10  -8  -1   26.30    5.20
 -10  -8   1   24.40    4.30
 -10   8   1   35.00    5.50
 -10   8   1   28.10    3.70
 -10   8   1   33.80    4.20
 -10   8   1   32.40    4.60
 -10   8   1   31.60    3.80
  10   8  -1   20.80    4.00
  10   8  -1   31.00    5.20
 -10   8   1   25.50    4.00
 -10   8   1   32.40    4.30
  10   8  -1   31.00    4.90
  -8  -8   1   62.09    5.80
   8  -8  -1   66.59    6.90
  -8  -8   1   72.19    5.80
  -8  -8   1   72.59    6.30
  -8  -8   1   71.39    6.10
   8  -8  -1   59.89    7.90
   8  -8  -1   75.69    7.10
  -8  -8   1   76.29    6.20
  -8  -8   1   70.89    6.70
  -8   8   1   74.69    7.00
  -8   8   1   73.49    6.50
   8   8  -1   71.99    6.60
   8   8  -1   80.59    6.40
  -8   8   1   81.09    6.60
  -8   8   1   72.39    7.00
  -8   8   1   72.49    5.60
  -8   8   1   65.89    5.50
   8   8  -1   61.59    6.10
   8   8  -1   61.99    5.10
   6  -8  -1   45.00    7.00
  -6  -8   1   35.20    3.80
  -6  -8   1   41.90    4.90
   6  -8  -1   37.20    4.00
  -6  -8   1   46.50    4.60
  -6  -8   1   38.10    3.90
   6  -8  -1   39.80    3.50
   6  -8  -1   45.40    5.00
   6  -8  -1   33.20    4.30
   6   8  -1   41.90    4.00
  -6   8   1   49.00    4.70
   6   8  -1   45.40    4.10
   6   8  -1   44.10    3.90
   6   8  -1   42.20    4.70
  -6   8   1   31.70    4.50
   6   8  -1   40.60    4.20
  -6   8   1   42.60    4.90
  -6   8   1   40.50    3.50
  -6   8   1   40.20    4.40
  -4  -8   1   49.40    4.60
   4  -8  -1   46.20    3.90
   4  -8  -1   51.09    7.40
   4  -8  -1   47.20    3.50
  -4  -8   1   43.90    3.80
   4  -8  -1   49.30    4.20
  -4  -8   1   46.30    3.80
  -4  -8   1   42.30    5.10
   4  -8  -1   52.99    4.90
   4   8  -1   46.00    3.50
  -4   8   1   41.50    3.30
   4   8  -1   48.50    4.90
   4   8  -1   49.70    4.50
  -4   8   1   54.39    5.40
   4   8  -1   45.30    4.00
   4   8  -1   48.60    4.50
  -4   8   1   51.79    5.20
  -4   8   1   47.40    4.70
   2  -8  -1   54.89    4.80
  -2  -8   1   46.30    3.60
  -2  -8   1   58.39    5.90
   2  -8  -1   52.99    3.30
   2  -8  -1   50.89    3.40
  -2  -8   1   55.19    4.90
   2  -8  -1   61.69    6.40
   2  -8  -1   52.89    3.40
  -2  -8   1   48.40    3.70
  -2   8   1   49.20    3.00
  -2   8   1   51.89    5.10
   2   8  -1   51.29    4.30
   2   8  -1   55.19    5.00
  -2   8   1   54.59    4.80
   2   8  -1   49.30    5.10
  -2   8   1   49.80    5.10
   2   8  -1   59.59    4.80
   0  -8  -1   39.90    2.60
   0  -8  -1   34.40    2.50
   0  -8   1   40.40    2.90
   0  -8   1   44.40    4.20
   0  -8   1   43.80    5.20
   0  -8  -1   44.20    5.30
   0  -8  -1   41.60    4.00
   0  -8   1   38.10    2.80
   0  -8  -1   42.20    2.60
   0   8  -1   50.89    4.80
   0   8  -1   38.10    3.20
   0   8  -1   46.30    4.50
   0   8   1   47.40    4.60
   0   8   1   40.40    4.40
   0   8   1   40.90    2.80
   0   8  -1   39.20    3.20
   0   8   1   45.20    4.10
   0   8  -1   37.20    3.80
  -2  -8  -1   51.89    4.80
  -2  -8  -1   61.39    5.90
   2  -8   1   49.20    6.00
   2  -8   1   58.79    5.20
  -2  -8  -1   58.59    3.70
   2  -8   1   50.39    3.60
  -2  -8  -1   51.89    3.60
   2  -8   1   50.29    3.90
   2  -8   1   51.29    3.80
  -2   8  -1   49.80    5.20
   2   8   1   57.49    4.90
  -2   8  -1   60.09    5.00
   2   8   1   50.19    4.10
   2   8   1   57.89    5.10
   2   8   1   55.19    5.20
   2   8   1   50.69    4.20
   2   8   1   54.49    3.30
  -2   8  -1   62.49    5.60
   4  -8   1   51.69    4.20
   4  -8   1   65.69    5.90
  -4  -8  -1   70.39    6.40
  -4  -8  -1   62.89    4.60
   4  -8   1   61.09    5.20
   4  -8   1   77.49    7.70
   4  -8   1   58.99    4.90
  -4  -8  -1   65.19    4.50
  -4  -8  -1   54.89    5.10
  -4   8  -1   53.99    3.90
  -4   8  -1   62.79    6.00
   4   8   1   58.49    4.30
   4   8   1   66.39    5.30
   4   8   1   70.59    5.90
  -4   8  -1   53.49    5.20
  -4   8  -1   61.39    5.40
   4   8   1   68.89    5.40
  -4   8  -1   73.09    6.30
   4   8   1   59.39    4.60
  -6  -8  -1   55.39    4.90
   6  -8   1   59.79    5.80
  -6  -8  -1   56.19    4.90
  -6  -8  -1   66.19    6.20
  -6  -8  -1   61.79    5.90
   6  -8   1   56.59    4.70
  -6  -8  -1   65.29    5.70
   6  -8   1   66.69    5.60
   6  -8   1   72.09    7.80
   6  -8   1   71.99    6.50
   6   8   1   60.19    5.10
   6   8   1   62.69    5.50
  -6   8  -1   52.69    5.90
   6   8   1   53.99    5.00
  -6   8  -1   56.59    5.50
   6   8   1   63.39    5.10
  -6   8  -1   57.59    5.90
   6   8   1   77.19    6.20
  -6   8  -1   66.29    5.80
  -6   8  -1   62.89    4.60
   8  -8   1   36.60    4.80
  -8  -8  -1   37.30    4.10
   8  -8   1   31.30    5.10
  -8  -8  -1   36.60    4.10
   8  -8   1   41.00    7.40
  -8  -8  -1   42.20    5.90
   8  -8   1   36.10    6.10
  -8  -8  -1   36.30    4.20
  -8  -8  -1   41.30    4.60
   8   8   1   35.90    4.30
   8   8   1   35.60    4.20
  -8   8  -1   39.30    4.90
  -8   8  -1   36.90    4.90
   8   8   1   35.80    4.40
  -8   8  -1   37.20    3.80
  -8   8  -1   45.40    4.70
  -8   8  -1   34.40    4.20
  -8   8  -1   36.70    3.70
 -10  -8  -1    8.30    1.70
  10  -8   1   13.60    3.60
  10  -8   1    4.40    3.40
 -10  -8  -1   12.10    3.50
  10  -8   1    8.00    3.40
 -10  -8  -1   11.10    2.90
 -10  -8  -1   10.40    2.80
  10  -8   1    9.00    3.70
 -10  -8  -1   11.20    3.00
 -10   8  -1   10.60    2.70
 -10   8  -1   11.30    2.80
  10   8   1    7.10    2.40
 -10   8  -1   11.60    3.10
  10   8   1    7.10    2.80
 -10   8  -1    8.50    2.80
  10   8   1    7.00    2.80
 -10   8  -1    8.30    2.40
 -10   8  -1   11.50    3.20
  12  -8   1   -1.60    3.20
  12  -8   1   -3.30    2.80
 -12  -8  -1    1.80    2.30
  12  -8   1    3.30    2.90
 -12  -8  -1    2.60    2.00
  12  -8   1   -3.80    2.30
 -12  -8  -1    1.10    2.10
  12  -8   1   -0.10    2.70
 -12  -8  -1    0.90    1.90
  12  -8   1    3.40    3.30
  12  -8   1    1.70    3.00
  12   8   1    4.70    2.50
 -12   8  -1   -0.30    1.80
 -12   8  -1    0.80    1.50
 -12   8  -1    0.30    1.70
 -12   8  -1    4.20    2.10
 -12   8  -1    1.60    2.40
  12   8   1   -1.90    2.30
 -12   8  -1    2.30    2.40
 -12   8  -1   -0.80    1.80
  12   8   1    1.50    1.90
  14  -8   1   -2.60    2.70
 -14  -8  -1   -0.60    2.40
 -14  -8  -1   -0.50    2.20
  14  -8   1   -2.00    3.40
 -14  -8  -1    0.50    3.00
  14  -8   1   -1.00    2.90
  14  -8   1    4.80    3.50
  14  -8   1    4.00    3.60
 -14  -8  -1    3.70    2.60
  14  -8   1    0.00    2.20
  14  -8   1   -1.00    3.10
  14  -8   1   -1.70    3.30
  14  -8   1    3.30    3.80
 -14   8  -1    2.00    2.40
  14   8   1    6.80    3.50
 -14   8  -1    3.70    2.60
 -14   8  -1    0.00    2.10
 -14   8  -1   -0.60    1.90
 -14   8  -1   -0.40    1.90
 -14   8  -1    4.40    2.20
  14   8   1    5.10    2.80
 -14   8  -1   -1.60    1.60
  14   8   1   -0.50    2.20
  13  -9  -1   11.50    4.70
 -13  -9   1   11.60    3.60
 -13  -9   1    8.80    3.40
 -13  -9   1   14.10    4.30
 -13  -9   1   14.40    3.80
  13  -9  -1   11.40    5.40
  13  -9  -1    6.00    4.10
  13  -9  -1   10.80    4.00
  13  -9  -1   10.10    4.30
  13  -9  -1    7.00    5.10
  13  -9  -1   22.60    7.10
  13   9  -1   12.80    4.00
 -13   9   1   14.00    3.90
 -13   9   1    7.40    3.10
 -13   9   1   13.60    3.40
 -13   9   1    9.40    3.90
 -13   9   1   10.80    3.30
 -13   9   1   18.40    4.80
  13   9  -1    7.50    3.20
 -13   9   1    8.70    3.00
  13   9  -1   17.00    4.40
  11  -9  -1    5.20    3.30
 -11  -9   1    4.60    2.50
  11  -9  -1    3.90    3.30
  11  -9  -1    3.30    3.10
  11  -9  -1   10.60    3.60
  11  -9  -1    5.10    2.90
 -11  -9   1    3.20    2.30
 -11  -9   1    5.90    2.70
 -11  -9   1    1.10    2.40
 -11   9   1    6.80    2.30
 -11   9   1    0.80    1.80
  11   9  -1    1.90    2.20
 -11   9   1   14.00    3.30
 -11   9   1    7.50    2.60
  11   9  -1    0.70    2.00
 -11   9   1    6.10    2.80
 -11   9   1    9.40    3.30
  11   9  -1    3.40    2.70
  -9  -9   1   38.40    4.30
   9  -9  -1   40.40    8.00
  -9  -9   1   31.60    4.10
   9  -9  -1   28.10    5.20
  -9  -9   1   39.00    4.90
  -9  -9   1   34.90    4.60
  -9  -9   1   29.60    4.00
   9  -9  -1   41.70    5.10
   9  -9  -1   48.50    7.70
   9  -9  -1   24.00    5.10
  -9   9   1   36.10    4.40
   9   9  -1   28.30    5.00
  -9   9   1   24.60    4.80
   9   9  -1   29.20    4.70
  -9   9   1   29.50    3.60
  -9   9   1   32.50    4.30
  -9   9   1   34.60    4.90
   9   9  -1   34.90    5.20
  -7  -9   1   37.30    5.50
   7  -9  -1   38.70    4.90
   7  -9  -1   33.10    4.20
   7  -9  -1   35.90    6.80
  -7  -9   1   30.30    3.60
  -7  -9   1   28.70    3.90
   7  -9  -1   43.00    4.40
  -7  -9   1   36.20    4.50
  -7  -9   1   31.90    3.80
   7   9  -1   37.60    3.80
  -7   9   1   34.30    5.60
   7   9  -1   31.10    3.60
  -7   9   1   30.30    4.10
   7   9  -1   33.80    5.20
  -7   9   1   37.50    3.40
   7   9  -1   34.90    4.10
  -7   9   1   37.10    5.00
  -5  -9   1   89.29    6.30
   5  -9  -1   82.59    7.30
   5  -9  -1   87.39    5.80
   5  -9  -1   81.69    6.60
   5  -9  -1   92.89    6.50
  -5  -9   1   83.59    6.20
  -5  -9   1   82.89    7.70
  -5  -9   1   89.79    7.20
   5  -9  -1   82.89    8.80
  -5   9   1   91.89    5.70
   5   9  -1   94.99    7.80
   5   9  -1   85.59    6.60
   5   9  -1   93.79    7.00
  -5   9   1   94.49    8.00
   5   9  -1   82.89    5.90
  -5   9   1   84.99    7.30
  -5   9   1   86.89    7.70
   5   9  -1   86.39    7.00
  -3  -9   1  108.99    7.00
  -3  -9   1  118.29    8.40
   3  -9  -1  113.19    6.80
  -3  -9   1  125.29    9.70
   3  -9  -1  117.79   10.30
  -3  -9   1  117.19    7.10
   3  -9  -1  125.09    8.70
   3  -9  -1  106.59    6.50
   3  -9  -1  101.09    6.60
  -3   9   1  123.49    8.50
   3   9  -1   97.69    7.70
   3   9  -1  110.29    8.30
  -3   9   1  105.39    6.30
   3   9  -1  113.69    8.90
  -3   9   1  110.69    9.00
   3   9  -1  117.79    8.30
  -1  -9   1   27.90    3.60
   1  -9  -1   29.20    5.30
   1  -9  -1   26.50    3.50
  -1  -9   1   29.70    5.30
  -1  -9   1   31.60    2.50
  -1  -9   1   30.90    2.40
  -1   9   1   36.80    4.20
   1   9  -1   29.10    3.50
   1   9  -1   25.50    3.70
   1   9  -1   29.10    4.00
  -1   9   1   31.50    4.20
   1   9  -1   26.30    3.70
  -1   9   1   29.90    3.50
   1   9  -1   32.80    2.90
   1  -9   1    2.20    0.80
  -1  -9  -1    3.20    1.60
   1  -9   1    3.60    0.80
   1  -9   1    3.70    1.80
   1  -9   1    3.10    2.50
   1  -9   1    2.80    0.80
  -1  -9  -1    1.80    0.70
  -1  -9  -1    3.20    2.10
  -1   9  -1    0.50    0.90
   1   9   1    3.10    0.80
  -1   9  -1    2.90    2.10
  -1   9  -1    2.30    1.60
   1   9   1   -0.10    1.40
   1   9   1    1.90    1.80
  -1   9  -1    3.70    1.70
   1   9   1    4.80    1.70
   3  -9   1   21.60    3.70
  -3  -9  -1   29.10    5.00
   3  -9   1   18.30    1.90
   3  -9   1   20.00    2.30
  -3  -9  -1   17.20    2.00
   3  -9   1   12.40    4.20
   3  -9   1   18.20    2.20
  -3  -9  -1   21.00    3.50
  -3  -9  -1   20.90    2.00
   3   9   1   18.40    1.90
  -3   9  -1   22.70    3.50
  -3   9  -1   17.70    3.60
  -3   9  -1   24.10    4.20
   3   9   1   21.60    3.50
   3   9   1   20.30    3.00
   3   9   1   15.10    3.10
   3   9   1   26.60    4.40
  -5  -9  -1   93.99    7.40
  -5  -9  -1   78.99    7.90
  -5  -9  -1   94.49    6.40
   5  -9   1   89.69    9.20
   5  -9   1  100.39    7.00
   5  -9   1   90.99    7.10
  -5  -9  -1   86.39    8.00
  -5  -9  -1   93.79    6.40
   5  -9   1   85.09    6.10
   5  -9   1   92.29    7.90
   5  -9   1   77.59    6.00
   5   9   1   90.19    7.10
  -5   9  -1   94.59    8.10
   5   9   1   85.39    6.10
   5   9   1  103.99    8.10
  -5   9  -1   86.29    7.40
  -5   9  -1   94.99    8.00
   5   9   1   90.19    6.60
  -5   9  -1   97.19    5.80
   5   9   1   92.39    7.00
  -7  -9  -1  203.18   14.10
   7  -9   1  224.68   14.70
  -7  -9  -1  212.98   13.30
   7  -9   1  200.08   16.40
  -7  -9  -1  222.58   13.40
  -7  -9  -1  210.78   14.00
   7  -9   1  191.68   13.80
  -7  -9  -1  211.58   14.70
   7  -9   1  213.98   15.00
  -7   9  -1  196.18   13.80
   7   9   1  209.18   13.20
   7   9   1  209.68   14.50
  -7   9  -1  217.58   12.70
  -7   9  -1  206.08   14.70
  -7   9  -1  231.78   14.40
   7   9   1  209.38   14.10
   7   9   1  218.88   13.50
  -9  -9  -1  187.58   13.00
  -9  -9  -1  185.68   12.80
  -9  -9  -1  196.68   13.90
   9  -9   1  202.78   14.00
   9  -9   1  169.38   14.00
   9  -9   1  181.28   14.40
  -9  -9  -1  187.88   12.80
  -9  -9  -1  210.08   13.80
   9  -9   1  182.48   16.00
  -9   9  -1  206.68   14.20
   9   9   1  187.38   13.20
  -9   9  -1  195.18   13.00
   9   9   1  200.88   13.80
  -9   9  -1  195.28   12.30
   9   9   1  198.08   13.40
  -9   9  -1  187.08   13.40
  11  -9   1  113.39    9.80
  11  -9   1   97.49   10.40
  11  -9   1  114.19   12.30
 -11  -9  -1  127.29    9.90
 -11  -9  -1  101.19    8.90
 -11  -9  -1  101.19    8.90
 -11  -9  -1  112.49    9.70
  11  -9   1  109.29    9.90
  11  -9   1  120.59   10.80
  11  -9   1  122.49   12.10
 -11   9  -1  129.99    9.60
 -11   9  -1  108.99    9.70
 -11   9  -1  105.99    8.70
 -11   9  -1   99.39    9.50
  11   9   1  131.49    9.80
 -11   9  -1  111.39    8.50
  11   9   1  112.29    9.60
  11   9   1  103.59    9.10
 -11   9  -1  103.69    9.10
  13  -9   1   84.69   10.70
  13  -9   1   95.79   12.40
 -13  -9  -1   97.29    9.80
 -13  -9  -1  102.79    9.50
 -13  -9  -1   93.99    8.80
  13  -9   1   80.29   10.10
  13  -9   1   92.79    9.90
  13  -9   1   99.29   11.50
  13  -9   1   93.19   12.10
 -13  -9  -1  113.99   10.00
  13  -9   1   73.29   12.60
  13  -9   1  119.59   10.40
 -13   9  -1  115.39    9.30
 -13   9  -1  100.59    8.90
  13   9   1   91.99    9.00
  13   9   1  110.99    9.90
 -13   9  -1  112.59    9.10
 -13   9  -1  103.69    9.70
 -13   9  -1  107.79    8.80
 -13   9  -1   96.79    8.80
  13   9   1  109.69   10.00
  12 -10  -1   37.50    8.30
 -12 -10   1   27.90    6.10
  12 -10  -1   34.90    6.90
  12 -10  -1   31.40    6.10
 -12 -10   1   48.10    5.80
  12 -10  -1   26.90    6.90
  12 -10  -1   35.10    6.60
  12 -10  -1   40.00    7.20
 -12 -10   1   45.10    6.00
 -12  10   1   40.10    6.80
  12  10  -1   46.90    6.20
  12  10  -1   33.30    6.00
 -12  10   1   40.20    6.80
 -12  10   1   40.30    5.00
  12  10  -1   42.00    6.40
 -12  10   1   53.59    6.20
 -10 -10   1   69.39    6.50
  10 -10  -1   59.29    6.90
  10 -10  -1   83.59    9.80
  10 -10  -1   57.09    7.50
  10 -10  -1   60.99    7.20
 -10 -10   1   59.59    6.20
  10 -10  -1   60.29    9.70
 -10 -10   1   63.99    6.20
 -10 -10   1   57.69    7.00
 -10 -10   1   76.69    7.60
 -10  10   1   67.39    7.50
 -10  10   1   58.19    5.70
  10  10  -1   74.79    6.80
  10  10  -1   65.89    6.80
 -10  10   1   69.09    6.80
 -10  10   1   70.99    7.60
  10  10  -1   58.39    7.20
  -8 -10   1  151.88   11.00
  -8 -10   1  140.69   11.00
   8 -10  -1  169.88   14.40
   8 -10  -1  137.69   10.60
  -8 -10   1  125.69    9.70
   8 -10  -1  155.38   13.60
   8 -10  -1  131.49   11.00
  -8 -10   1  134.79    9.80
  -8 -10   1  154.28   11.60
   8 -10  -1  115.29   10.00
   8  10  -1  159.28   11.10
   8  10  -1  131.79   11.00
  -8  10   1  120.49   11.00
   8  10  -1  128.59    9.50
   8  10  -1  144.39    9.90
  -8  10   1  145.79   10.90
  -8  10   1  142.59   11.50
  -8  10   1  128.29    9.10
  -6 -10   1  178.48   13.30
  -6 -10   1  161.08   11.10
   6 -10  -1  153.58   11.20
  -6 -10   1  178.08   12.60
  -6 -10   1  180.38   11.30
  -6 -10   1  183.98   13.50
   6 -10  -1  176.58   14.90
   6 -10  -1  197.68   13.10
   6 -10  -1  175.98   11.70
  -6  10   1  183.88   10.60
  -6  10   1  179.88   13.40
  -6  10   1  179.28   12.60
   6  10  -1  185.78   12.50
   6  10  -1  173.48   11.90
   6  10  -1  178.28   10.90
   6  10  -1  166.88   11.80
   6  10  -1  172.88   12.80
   4 -10  -1  217.68   13.40
  -4 -10   1  208.68   13.20
  -4 -10   1  182.18   11.30
   4 -10  -1  198.98   15.20
  -4 -10   1  185.18   14.00
   4 -10  -1  184.48   10.90
   4 -10  -1  183.78   10.70
   4 -10  -1  191.38   10.70
   4 -10  -1  168.78   10.80
  -4 -10   1  199.78   11.40
   4  10  -1  196.88   13.80
   4  10  -1  204.58   12.90
  -4  10   1  184.08   13.00
  -4  10   1  184.38   13.70
   4  10  -1  205.68   13.00
   4  10  -1  169.98   10.40
  -4  10   1  176.28   10.30
  -4  10   1  195.98   13.90
   4  10  -1  171.38   12.20
  -2 -10   1  109.79    8.80
  -2 -10   1  107.89    9.90
   2 -10  -1  117.49    8.90
  -2 -10   1   98.39    6.70
   2 -10  -1  105.49   10.40
  -2  10   1  113.19    9.40
   2  10  -1  116.09    9.00
   2  10  -1  117.09    9.50
  -2  10   1  109.09    9.40
   2  10  -1  115.49    8.60
   2  10  -1  117.59    7.60
  -2  10   1  126.29    9.00
   0 -10   1   67.19    4.20
   0 -10   1   64.69    4.20
   0 -10  -1   77.19    8.10
   0 -10  -1   74.99    6.40
   0 -10   1   71.69    6.40
   0 -10   1   59.39    7.40
   0  10   1   65.19    7.00
   0  10   1   68.29    6.70
   0  10   1   65.79    6.10
   0  10  -1   66.39    6.80
   0  10  -1   69.99    6.30
   0  10  -1   63.59    4.60
   0  10  -1   71.49    6.80
   2 -10   1   29.90    2.40
  -2 -10  -1   28.20    2.30
  -2 -10  -1   36.80    6.30
   2 -10   1   28.10    2.40
  -2 -10  -1   33.00    2.40
  -2 -10  -1   42.70    4.50
   2 -10   1   32.20    2.50
   2 -10   1   30.60    5.90
   2  10   1   31.10    2.70
  -2  10  -1   26.30    4.80
   2  10   1   43.90    5.00
  -2  10  -1   37.00    4.40
   2  10   1   31.00    2.80
  -2  10  -1   39.40    5.00
   4 -10   1   22.70    6.10
  -4 -10  -1   18.60    2.30
   4 -10   1   20.50    2.60
  -4 -10  -1   21.90    2.50
   4 -10   1   18.30    2.50
   4 -10   1   25.20    2.40
  -4 -10  -1   29.90    5.80
  -4 -10  -1   22.30    4.00
   4 -10   1   28.10    4.60
   4  10   1   18.30    2.30
   4  10   1   24.70    4.10
  -4  10  -1   21.40    4.60
   4  10   1   12.70    3.60
  -4  10  -1   31.30    4.60
  -4  10  -1   24.70    4.70
   4  10   1   20.70    3.40
   4  10   1   25.10    4.30
   6 -10   1   21.00    2.80
  -6 -10  -1   25.60    4.20
   6 -10   1   20.40    3.70
   6 -10   1   26.40    4.80
   6 -10   1   22.10    3.80
  -6 -10  -1   27.80    5.20
  -6 -10  -1   21.30    2.90
  -6 -10  -1   30.90    5.30
   6 -10   1   34.40    7.10
  -6 -10  -1   30.60    3.20
   6  10   1   27.10    4.60
  -6  10  -1   31.00    5.30
   6  10   1   25.80    3.00
  -6  10  -1   30.70    4.80
  -6  10  -1   21.00    2.50
   6  10   1   26.30    3.50
  -6  10  -1   21.20    4.40
   6  10   1   32.50    5.30
   6  10   1   25.40    4.00
   8 -10   1   23.60    5.10
  -8 -10  -1   27.20    4.80
   8 -10   1   22.30    3.80
  -8 -10  -1   27.50    4.70
  -8 -10  -1   34.90    5.90
   8 -10   1   22.50    4.40
  -8 -10  -1   34.00    4.10
  -8 -10  -1   22.00    3.60
   8 -10   1   27.40    4.70
   8 -10   1   30.00    7.00
  -8  10  -1   29.80    4.80
   8  10   1   27.30    3.80
  -8  10  -1   29.00    3.20
   8  10   1   31.10    4.90
  -8  10  -1   25.60    4.90
  -8  10  -1   27.40    5.20
  10 -10   1   40.80    6.80
 -10 -10  -1   46.00    5.90
 -10 -10  -1   40.80    6.70
 -10 -10  -1   40.60    4.70
 -10 -10  -1   33.70    4.60
  10 -10   1   48.20    7.60
  10 -10   1   35.20    8.20
 -10 -10  -1   40.50    4.90
  10 -10   1   47.20    5.30
  10 -10   1   39.60    6.30
 -10  10  -1   39.10    5.20
 -10  10  -1   49.60    6.30
 -10  10  -1   36.80    6.20
 -10  10  -1   45.10    5.50
 -10  10  -1   40.90    4.70
  10  10   1   43.80    5.30
  10  10   1   39.40    6.10
  10  10   1   36.60    6.20
 -12 -10  -1   56.69    6.70
  12 -10   1   51.39    9.90
  12 -10   1   53.89    7.30
 -12 -10  -1   54.19    6.70
 -12 -10  -1   53.69    6.40
  12 -10   1   64.49    9.40
 -12 -10  -1   55.09    7.40
  12 -10   1   64.39    8.20
  12 -10   1   62.89    7.20
  12 -10   1   56.09   10.00
  12  10   1   65.59    7.30
 -12  10  -1   50.99    6.90
 -12  10  -1   70.49    7.80
 -12  10  -1   54.49    7.10
 -12  10  -1   66.79    6.70
  12  10   1   56.69    7.30
 -12  10  -1   63.29    6.40
  12  10   1   63.99    7.30
 -11 -11   1  175.78   12.70
 -11 -11   1  178.48   13.90
  11 -11  -1  178.68   14.30
 -11 -11   1  181.88   12.90
  11 -11  -1  194.58   17.90
  11 -11  -1  145.69   13.10
  11 -11  -1  179.78   14.40
  11 -11  -1  146.39   15.30
 -11 -11   1  163.28   13.60
  11 -11  -1  183.48   14.10
 -11  11   1  146.59   13.50
  11  11  -1  160.88   13.90
  11  11  -1  166.28   13.00
 -11  11   1  151.78   11.50
  11  11  -1  185.58   13.90
 -11  11   1  195.88   13.40
  -9 -11   1  285.47   18.40
   9 -11  -1  294.97   23.10
   9 -11  -1  280.37   20.00
   9 -11  -1  301.37   19.00
   9 -11  -1  296.87   19.40
  -9 -11   1  286.37   18.00
   9 -11  -1  297.57   18.40
  -9 -11   1  300.67   20.10
  -9 -11   1  268.67   18.90
   9 -11  -1  297.17   23.40
  -9 -11   1  267.07   19.20
   9  11  -1  319.07   19.50
  -9  11   1  291.77   19.10
  -9  11   1  270.27   17.20
  -9  11   1  291.17   20.20
  -9  11   1  298.37   20.10
   9  11  -1  284.37   18.00
   9  11  -1  269.77   19.80
   7 -11  -1  377.26   22.00
  -7 -11   1  366.96   23.80
  -7 -11   1  366.66   21.50
   7 -11  -1  357.86   25.80
   7 -11  -1  361.36   26.80
  -7 -11   1  367.66   21.50
  -7 -11   1  383.46   23.20
   7 -11  -1  334.87   21.10
   7 -11  -1  369.76   21.60
  -7 -11   1  373.66   23.90
   7 -11  -1  347.17   23.20
   7  11  -1  369.86   22.70
   7  11  -1  346.47   20.90
  -7  11   1  355.56   23.70
  -7  11   1  354.06   20.50
   7  11  -1  400.56   24.10
  -7  11   1  393.16   24.30
   7  11  -1  365.86   22.00
  -7  11   1  349.57   22.80
  -5 -11   1  443.26   27.30
  -5 -11   1  458.45   26.40
   5 -11  -1  433.76   23.60
   5 -11  -1  410.16   23.30
  -5 -11   1  418.56   24.10
   5 -11  -1  452.55   23.80
   5 -11  -1  493.45   29.80
  -5 -11   1  443.36   24.20
   5 -11  -1  422.96   26.50
   5 -11  -1  420.36   23.50
  -5 -11   1  457.85   28.00
   5  11  -1  405.56   25.30
   5  11  -1  463.55   27.40
   5  11  -1  420.96   25.70
   5  11  -1  437.16   25.90
   5  11  -1  385.66   23.10
  -5  11   1  410.66   26.90
  -5  11   1  427.86   26.30
  -5  11   1  427.96   27.10
  -3 -11   1  439.26   28.30
  -3 -11   1  423.06   26.70
   3 -11  -1  456.55   26.90
  -3 -11   1  432.66   24.40
   3 -11  -1  480.25   29.90
  -3 -11   1  436.76   24.40
   3  11  -1  483.25   27.20
  -3  11   1  430.66   26.80
   3  11  -1  430.96   26.50
   3  11  -1  429.86   25.20
  -3  11   1  479.25   28.30
   3  11  -1  459.85   27.70
  -1 -11   1  352.66   24.70
   1 -11  -1  388.66   23.20
   1 -11  -1  413.06   26.00
  -1 -11   1  373.16   20.30
  -1 -11   1  347.67   23.00
  -1  11   1  357.36   23.10
   1  11  -1  376.76   23.20
   1  11  -1  346.57   23.80
   1  11  -1  379.76   23.70
  -1  11   1  427.36   24.70
  -1  11   1  435.06   24.40
  -1 -11  -1  155.38   11.90
   1 -11   1  162.38   14.20
  -1 -11  -1  178.88   14.00
   1 -11   1  172.48   12.30
   1  11   1  184.48   12.90
  -1  11  -1  185.38   13.50
  -1  11  -1  161.48   12.70
   1  11   1  171.08   13.00
  -1  11  -1  168.18   12.30
   1  11   1  171.48   12.10
  -3 -11  -1   66.19    4.30
   3 -11   1   61.29    4.00
  -3 -11  -1   55.59    5.90
   3 -11   1   57.99    4.10
   3 -11   1   67.49    8.60
  -3 -11  -1   73.59    8.50
   3 -11   1   67.89    4.20
  -3 -11  -1   61.59    4.20
  -3 -11  -1   62.79    7.80
   3 -11   1   71.19    6.90
   3  11   1   59.49    4.70
  -3  11  -1   70.79    7.30
  -3  11  -1   63.69    6.60
   3  11   1   77.99    6.80
  -3  11  -1   69.19    7.60
   3  11   1   67.89    7.50
   3  11   1   75.29    6.90
  -5 -11  -1   15.10    4.40
   5 -11   1   14.20    2.60
  -5 -11  -1   19.90    2.60
  -5 -11  -1   16.60    4.50
   5 -11   1   19.50    4.20
   5 -11   1   14.50    2.10
  -5 -11  -1   17.10    2.40
  -5 -11  -1   19.10    3.90
   5 -11   1   23.10    5.80
   5 -11   1   12.00    2.40
  -5  11  -1   16.10    3.80
  -5  11  -1   29.10    5.50
   5  11   1   12.90    2.20
   5  11   1   20.10    3.90
   5  11   1   23.90    4.10
   5  11   1   14.60    3.30
  -5  11  -1   24.80    5.30
   5  11   1   27.30    5.10
  -7 -11  -1   15.90    2.90
   7 -11   1   15.50    3.40
   7 -11   1   11.00    3.30
  -7 -11  -1   14.70    4.40
  -7 -11  -1   18.90    3.10
   7 -11   1   14.90    2.70
   7 -11   1   19.20    3.50
  -7 -11  -1   15.80    3.70
   7 -11   1   16.20    4.20
   7 -11   1   10.40    5.10
  -7 -11  -1   19.70    4.60
   7  11   1   12.70    2.80
   7  11   1   24.40    4.40
   7  11   1   18.20    4.30
   7  11   1   24.50    3.90
  -7  11  -1   15.80    3.80
  -7  11  -1   23.50    5.20
  -7  11  -1   26.70    5.40
  -7  11  -1   18.00    2.40
  -9 -11  -1   52.39    5.40
  -9 -11  -1   48.40    6.20
   9 -11   1   45.10    8.50
   9 -11   1   51.69    5.50
   9 -11   1   50.79    6.70
  -9 -11  -1   46.10    5.20
  -9 -11  -1   47.20    7.40
   9 -11   1   43.80    6.20
  -9 -11  -1   57.89    6.70
   9 -11   1   49.00    5.90
   9  11   1   61.29    7.50
  -9  11  -1   44.40    6.50
   9  11   1   47.10    5.30
  -9  11  -1   59.09    6.10
   9  11   1   59.79    6.30
  -9  11  -1   61.49    7.60
  -9  11  -1   45.90    4.70
 -11 -11  -1  108.09    9.30
 -11 -11  -1   77.89    9.10
  11 -11   1   99.39   12.10
  11 -11   1   87.99    9.10
 -11 -11  -1   87.89    8.20
  11 -11   1   92.09    9.80
  11 -11   1   98.29    9.10
  11 -11   1   99.99   10.10
  11 -11   1  113.19   13.20
 -11 -11  -1   92.79    8.20
  11  11   1   90.99   10.10
 -11  11  -1   88.99    7.70
  11  11   1  112.49    9.70
  11  11   1   92.39    8.60
 -11  11  -1   79.39    9.50
 -11  11  -1   96.19    8.60
 -11  11  -1  104.19   10.00
  10 -12  -1    4.40    3.40
 -10 -12   1    2.30    2.40
  10 -12  -1   -1.70    2.80
 -10 -12   1    1.00    2.30
  10 -12  -1   -0.30    2.50
 -10 -12   1    5.00    2.70
  10 -12  -1    2.10    4.30
  10 -12  -1    6.80    2.90
  10 -12  -1    4.90    3.00
 -10 -12   1    4.40    3.70
 -10  12   1    5.10    2.70
  10  12  -1    5.20    2.80
  10  12  -1    3.90    3.40
 -10  12   1    5.50    2.30
 -10  12   1    5.70    3.40
 -10  12   1    3.40    3.20
  10  12  -1    4.10    2.40
   8 -12  -1    6.90    4.40
   8 -12  -1    2.80    3.30
  -8 -12   1    4.10    1.90
   8 -12  -1    1.50    2.40
  -8 -12   1    7.70    3.40
  -8 -12   1    2.20    2.40
  -8 -12   1    3.40    3.20
   8 -12  -1    4.30    2.40
   8 -12  -1    2.50    2.30
  -8 -12   1    4.90    2.60
  -8  12   1    2.90    2.50
  -8  12   1    1.30    2.40
   8  12  -1    1.70    2.00
   8  12  -1    3.50    2.90
   8  12  -1    1.70    2.30
  -8  12   1    1.00    2.50
  -8  12   1    2.80    1.70
   8  12  -1    2.80    2.20
   6 -12  -1    3.00    1.30
  -6 -12   1    2.10    1.50
  -6 -12   1    5.70    3.20
   6 -12  -1    5.00    3.60
   6 -12  -1    3.50    1.90
  -6 -12   1    1.70    1.50
   6 -12  -1    1.00    2.20
   6 -12  -1    4.60    3.70
  -6 -12   1    2.80    3.10
  -6 -12   1    2.70    2.40
   6  12  -1    8.60    3.30
  -6  12   1   -0.20    2.60
   6  12  -1    0.90    1.90
   6  12  -1    0.90    1.90
  -6  12   1    1.80    2.30
  -6  12   1    2.50    2.40
   4 -12  -1    2.30    3.20
  -4 -12   1    4.20    2.30
  -4 -12   1    3.60    3.10
  -4 -12   1   -1.60    2.20
  -4 -12   1    1.90    1.10
  -4 -12   1    1.50    1.10
   4 -12  -1    5.10    2.60
  -4  12   1    4.10    2.40
  -4  12   1    4.90    2.50
   4  12  -1    5.60    2.80
   4  12  -1    5.20    2.40
  -4  12   1    2.60    2.30
   4  12  -1    2.20    2.10
  -2 -12   1   12.20    3.10
  -2 -12   1    6.60    3.50
   2 -12  -1    9.60    2.80
   2 -12  -1    6.80    4.10
   2  12  -1   10.30    3.40
   2  12  -1    8.30    2.90
  -2  12   1    9.90    3.60
  -2  12   1    8.20    3.30
   2  12  -1   13.10    3.20
  -2  12   1   10.80    3.40
   0 -12  -1    0.10    1.70
   0 -12   1   -2.60    2.30
   0 -12   1    2.70    1.80
   0 -12  -1   -0.20    2.40
   0  12   1    4.20    2.80
   0  12  -1    0.40    1.80
   0  12   1    2.20    2.00
   0  12  -1    1.80    2.10
   0  12   1   -0.40    1.80
   0  12  -1    3.00    2.60
  -2 -12  -1    4.90    2.10
  -2 -12  -1    0.90    2.60
  -2 -12  -1    8.20    3.60
   2 -12   1    0.50    2.80
   2 -12   1    6.00    2.30
  -2  12  -1    0.80    2.40
  -2  12  -1    3.60    2.40
   2  12   1    6.30    2.60
   2  12   1    5.90    2.60
  -2  12  -1    3.60    2.20
   2  12   1    5.90    3.10
  -4 -12  -1   28.60    6.10
   4 -12   1   26.40    2.20
  -4 -12  -1   32.00    2.60
  -4 -12  -1   28.40    5.80
  -4 -12  -1   30.10    2.60
   4 -12   1   26.10    6.30
  -4 -12  -1   30.60    5.20
   4 -12   1   21.80    4.50
   4  12   1   25.40    4.50
   4  12   1   29.10    5.50
  -4  12  -1   32.20    6.10
  -4  12  -1   28.90    4.90
   4  12   1   21.80    3.20
  -4  12  -1   27.10    5.50
   4  12   1   29.00    4.90
   6 -12   1   21.20    3.00
   6 -12   1   26.50    5.10
  -6 -12  -1   19.50    2.70
  -6 -12  -1   24.20    4.50
  -6 -12  -1   17.80    4.80
   6 -12   1   20.00    2.90
  -6 -12  -1   16.40    5.00
  -6 -12  -1   25.20    2.90
   6  12   1   14.20    4.10
  -6  12  -1   18.60    4.70
   6  12   1   21.80    4.00
   6  12   1   23.10    4.10
  -6  12  -1   27.50    5.40
  -6  12  -1   25.60    4.90
  -8 -12  -1   62.59    6.70
   8 -12   1   45.80    5.60
   8 -12   1   57.39    6.90
  -8 -12  -1   56.39    7.20
  -8 -12  -1   50.89    5.30
  -8 -12  -1   56.79    7.10
  -8 -12  -1   54.29    5.20
   8 -12   1   52.89    5.90
   8 -12   1   64.19   11.00
   8 -12   1   66.29   11.30
  -8  12  -1   55.09    6.10
   8  12   1   47.80    4.90
  -8  12  -1   52.99    6.70
  -8  12  -1   58.09    7.10
   8  12   1   34.50    6.50
   8  12   1   49.10    6.20
 -10 -12  -1   28.60    5.50
  10 -12   1   29.10    5.90
  10 -12   1   17.30    4.80
 -10 -12  -1   31.00    5.80
 -10 -12  -1   31.10    4.90
  10 -12   1   29.10    7.30
 -10 -12  -1   26.10    5.90
  10 -12   1   39.20    6.60
 -10 -12  -1   33.00    4.10
  10 -12   1   38.00    9.20
  10 -12   1   24.10    4.80
  10  12   1   39.10    6.10
 -10  12  -1   29.30    6.30
  10  12   1   30.30    4.20
 -10  12  -1   26.30    4.90
  10  12   1   22.70    5.70
 -10  12  -1   31.70    6.00
  -9 -13   1   13.00    3.90
   9 -13  -1   18.50    4.80
  -9 -13   1   14.10    5.40
  -9 -13   1   21.80    4.70
   9 -13  -1   21.10    5.80
   9 -13  -1   28.80    8.20
  -9 -13   1   17.30    5.00
  -9  13   1   21.70    5.70
  -9  13   1   18.60    4.40
  -9  13   1   22.80    5.70
   9  13  -1   18.60    5.10
  -7 -13   1    2.30    2.00
   7 -13  -1    1.60    3.20
  -7 -13   1   -5.30    2.90
   7 -13  -1    2.10    2.00
  -7 -13   1    2.00    1.70
  -7 -13   1    4.50    3.30
   7 -13  -1    6.70    4.30
  -7 -13   1    1.40    1.90
   7  13  -1    4.00    2.20
   7  13  -1   -3.30    2.30
  -7  13   1    8.90    3.80
  -7  13   1    3.30    3.20
   7  13  -1    5.10    2.30
  -7  13   1    3.60    2.60
   5 -13  -1   15.60    5.20
  -5 -13   1   -1.00    2.50
   5 -13  -1    0.90    3.20
  -5 -13   1    1.50    1.50
  -5 -13   1    0.10    2.00
  -5 -13   1   -2.60    2.80
   5 -13  -1    1.90    2.00
  -5  13   1    1.30    2.00
  -5  13   1    1.40    2.20
  -5  13   1    4.10    3.00
   5  13  -1   -2.00    2.30
   5  13  -1    2.20    1.90
   3 -13  -1    5.60    2.80
   3 -13  -1    1.80    3.50
  -3 -13   1    5.90    4.10
   3 -13  -1    5.20    4.10
  -3 -13   1   10.00    3.20
  -3 -13   1    4.20    3.50
   3  13  -1    7.60    3.00
  -3  13   1    9.50    3.70
   3  13  -1    4.90    2.90
   3  13  -1    6.90    2.90
  -3  13   1    9.20    3.40
  -3  13   1    5.60    2.70
  -1 -13   1   -0.60    1.70
   1 -13  -1   -1.50    2.80
   1 -13  -1    4.90    2.50
  -1 -13   1    2.50    3.00
   1 -13  -1    5.30    4.00
  -1  13   1    4.20    2.90
   1  13  -1    3.50    2.40
  -1  13   1    5.00    3.00
  -1  13   1    1.80    2.30
   1  13  -1    0.50    2.20
   1  13  -1    3.20    2.90
  -1 -13  -1    3.40    3.00
  -1 -13  -1    5.60    4.10
   1 -13   1    5.40    2.60
  -1 -13  -1    4.40    2.40
   1 -13   1    9.00    4.30
  -1  13  -1   -1.00    2.20
   1  13   1    4.70    2.60
  -1  13  -1    0.60    2.50
   1  13   1    0.70    2.30
  -1  13  -1    7.50    3.30
  -3 -13  -1   16.70    3.90
   3 -13   1   14.80    3.70
   3 -13   1   18.50    5.60
  -3 -13  -1   13.50    4.60
  -3 -13  -1   14.00    4.90
   3  13   1   19.60    4.20
  -3  13  -1   15.00    4.20
  -3  13  -1   11.10    3.70
   3  13   1   19.20    5.00
  -3  13  -1   13.30    3.90
   3  13   1   24.70    4.80
   5 -13   1   21.60    4.60
  -5 -13  -1   22.80    5.80
  -5 -13  -1   16.50    4.80
   5 -13   1   29.70    6.90
  -5 -13  -1   15.50    4.30
   5  13   1   18.70    4.70
   5  13   1   19.00    3.20
   5  13   1   17.80    4.10
  -5  13  -1   25.90    5.10
   5  13   1   30.20    5.50
  -5  13  -1   21.70    5.10
  -5  13  -1   20.40    5.30
   7 -13   1   31.30    5.80
   7 -13   1   50.39   10.10
  -7 -13  -1   29.60    5.30
  -7 -13  -1   31.50    6.50
   7 -13   1   38.90    8.00
  -7 -13  -1   32.50    6.70
  -7  13  -1   34.80    6.80
   7  13   1   31.20    6.10
   7  13   1   36.90    5.90
  -7  13  -1   33.00    5.90
  -7  13  -1   27.40    6.20
   9 -13   1   28.20    7.20
  -9 -13  -1   11.70    4.90
  -9 -13  -1   21.30    5.30
  -9 -13  -1   24.90    5.80
   9 -13   1   17.70    6.70
   9 -13   1   16.30    4.50
  -9 -13  -1   17.90    4.20
  -9  13  -1   19.20    5.20
  -9  13  -1   22.70    5.80
   9  13   1   17.30    4.50
  -9  13  -1    8.60    3.40
   9  13   1   12.20    4.50
   6 -14  -1  237.78   20.50
   6 -14  -1  198.28   18.30
   6 -14  -1  201.68   15.50
  -6 -14   1  168.28   15.90
  -6 -14   1  211.58   15.60
  -6 -14   1  194.98   17.40
  -6  14   1  211.68   16.40
  -6  14   1  211.08   15.80
  -6  14   1  196.08   16.50
   6  14  -1  195.58   15.20
   6  14  -1  170.58   14.50
   6  14  -1  175.58   16.10
  -4 -14   1  150.78   15.30
   4 -14  -1  212.08   19.00
  -4 -14   1  169.28   15.30
  -4 -14   1  171.48   14.00
   4 -14  -1  180.18   13.50
   4 -14  -1  150.78   15.40
  -4  14   1  170.58   15.30
   4  14  -1  174.78   13.90
  -4  14   1  174.38   14.00
   4  14  -1  161.78   15.20
  -4  14   1  171.08   14.80
   2 -14  -1  183.38   16.60
  -2 -14   1  141.79   14.80
   2 -14  -1  165.78   12.90
   2 -14  -1  194.18   17.50
  -2 -14   1  169.28   13.00
  -2 -14   1  162.68   16.10
   2  14  -1  142.49   13.60
  -2  14   1  161.48   14.80
  -2  14   1  175.48   13.60
   2  14  -1  134.69   12.80
   2  14  -1  169.98   13.20
  -2  14   1  148.29   13.70
   0 -14  -1  117.09   13.30
   0 -14   1  122.59   13.60
   0 -14  -1  113.59   12.60
   0 -14   1  106.29   10.00
   0 -14   1  106.89   12.80
   0 -14  -1  126.19   10.60
   0  14  -1   98.99   10.40
   0  14   1  121.49   10.70
   0  14   1  114.09   10.90
   0  14   1   91.79   10.60
   0  14  -1   96.29   11.30
   0  14  -1  112.09   10.30
  -2 -14  -1   39.70    8.60
   2 -14   1   48.90    6.50
   2 -14   1   40.00    8.80
  -2 -14  -1   54.79   10.00
  -2 -14  -1   45.60    5.90
   2 -14   1   34.90    8.40
  -2  14  -1   37.90    6.60
   2  14   1   29.80    6.20
  -2  14  -1   35.40    7.40
   2  14   1   36.80    7.00
  -2  14  -1   53.09    6.90
   2  14   1   42.90    7.20
   4 -14   1   37.90    9.50
   4 -14   1   27.70    7.40
   4 -14   1   22.40    5.60
  -4 -14  -1   34.80    7.80
  -4 -14  -1   42.00    7.90
  -4 -14  -1   24.60    5.40
  -4  14  -1   37.50    7.40
   4  14   1   21.30    6.10
   4  14   1   25.60    5.50
   4  14   1   28.50    5.70
  -4  14  -1   38.80    6.80
  -4  14  -1   36.10    6.80
  -6 -14  -1   17.10    6.10
  -6 -14  -1   17.50    4.60
   6 -14   1   24.40    8.10
  -6 -14  -1   11.80    4.90
   6 -14   1   19.60    6.40
   6 -14   1   20.10    4.60
  -6  14  -1   21.70    5.30
   6  14   1   13.50    5.40
  -6  14  -1   12.20    4.40
   6  14   1    7.50    3.20
  -6  14  -1   13.00    4.80
   6  14   1   17.30    4.30
  -1 -15   1   10.30    3.90
   1 -15  -1   20.70    4.60
   1 -15  -1   10.30    5.80
  -1 -15   1   14.00    6.30
   1 -15  -1   28.30    8.10
  -1 -15   1   29.60    7.10
   1  15  -1   10.70    4.00
  -1  15   1   19.90    5.40
  -1  15   1   10.20    4.60
   1  15  -1    8.30    4.00
   1  15  -1   12.50    4.80
  -1  15   1   21.50    6.50
   1 -15   1   -3.30    4.20
  -1 -15  -1   12.30    5.30
  -1 -15  -1    2.90    4.80
   1 -15   1   16.80    5.80
   1 -15   1    9.70    3.80
  -1 -15  -1    6.70    3.10
  -1  15  -1   12.80    4.10
  -1  15  -1    5.60    3.50
   1  15   1    0.50    3.30
  -1  15  -1   17.30    5.30
   1  15   1   10.50    4.50
   1  15   1    6.60    3.60
  16   0  -2  448.36   30.90
 -16   0   2  451.95   26.40
  16   0  -2  397.66   27.70
 -16   0   2  483.45   29.10
 -16   0   2  460.85   28.60
 -16   0   2  436.46   28.50
  16   0  -2  461.55   28.60
 -16   0   2  464.95   28.00
 -14   0   2  730.13   40.30
  14   0  -2  721.33   42.30
 -14   0   2  714.33   41.70
 -14   0   2  751.62   42.70
  14   0  -2  703.73   42.40
 -14   0   2  764.92   42.80
  14   0  -2  765.22   45.00
  12   0  -2 2107.39  109.69
 -12   0   2 1960.00  107.79
  12   0  -2 1966.60  111.19
 -12   0   2 2067.69  108.89
 -12   0   2 1932.21  109.49
  12   0  -2 1991.00  110.09
 -12   0   2 2128.89  109.89
 -12   0   2 2213.58  110.09
 -10   0   2 1247.78   67.09
 -10   0   2 1333.77   67.99
 -10   0   2 1332.77   68.09
 -10   0   2 1186.48   66.29
  10   0  -2 1239.88   69.29
  10   0  -2 1278.17   67.79
 -10   0   2 1148.79   67.59
  10   0  -2 1243.78   68.39
   8   0  -2 1279.47   72.49
   8   0  -2 1391.46   74.09
   8   0  -2 1494.55   75.59
  -8   0   2 1255.47   74.09
   8   0  -2 1414.86   74.99
   8   0  -2 1379.86   74.59
  -8   0   2 1377.36   73.59
  -8   0   2 1463.05   74.29
  -8   0   2 1439.26   73.09
  -8   0   2 1387.26   74.19
   6   0  -2  788.42   44.50
  -6   0   2  903.51   44.70
  -6   0   2  807.62   44.10
   6   0  -2  820.32   45.20
   6   0  -2  840.62   45.60
   6   0  -2  865.51   43.80
   6   0  -2  874.21   43.50
   6   0  -2  823.12   44.60
  -6   0   2  782.22   44.50
  -6   0   2  802.92   44.10
  -6   0   2  826.72   43.80
  -6   0   2  792.42   44.60
   4   0  -2  496.15   26.50
  -4   0   2  448.86   25.60
   4   0  -2  480.85   25.70
   4   0  -2  486.25   25.10
  -4   0   2  476.15   25.70
  -4   0   2  472.45   25.40
   4   0  -2  500.25   26.30
   4   0  -2  464.65   25.10
  -4   0   2  451.15   25.20
  -4   0   2  478.15   26.20
   4   0  -2  423.56   24.90
   4   0  -2  496.25   25.70
  -4   0   2  479.45   25.00
   2   0  -2   42.10    2.60
   2   0  -2   46.50    3.40
   2   0  -2   42.80    2.50
   2   0  -2   48.70    2.90
   2   0  -2   45.60    2.90
  -2   0   2   43.30    2.60
  -2   0   2   46.80    2.90
  -2   0   2   42.40    2.70
  -2   0   2   44.20    2.90
  -2   0   2   49.20    3.30
  -2   0   2   43.40    2.50
   2   0  -2   42.30    2.70
   2   0  -2   48.30    3.30
  -2   0   2   37.80    2.80
  -2   0  -2  779.92   41.70
  -2   0  -2  768.02   41.80
   2   0   2  839.52   42.00
   2   0   2  803.52   41.80
  -2   0  -2  848.52   41.60
   2   0   2  746.13   41.70
   2   0   2  841.32   41.50
   2   0   2  707.43   41.70
   2   0   2  799.32   41.70
  -2   0  -2  804.42   41.80
  -2   0  -2  742.93   42.00
  -2   0  -2  772.42   41.80
   2   0   2  851.91   41.90
   2   0   2  837.22   41.60
  -2   0  -2  780.82   41.90
  -2   0  -2  825.82   41.90
   4   0   2 3831.12  201.88
   4   0   2 3912.31  202.08
   4   0   2 4021.10  202.48
  -4   0  -2 3759.52  201.98
  -4   0  -2 3544.55  201.38
  -4   0  -2 3716.33  201.98
   4   0   2 3897.31  202.08
   4   0   2 4171.58  201.58
   4   0   2 4072.99  201.38
   6   0   2 3473.15  187.88
  -6   0  -2 3564.14  187.48
   6   0   2 3376.16  186.68
   6   0   2 3757.42  187.98
   6   0   2 3904.31  188.68
   6   0   2 3336.47  187.48
  -6   0  -2 3949.20  188.08
  -6   0  -2 3397.86  187.48
  -6   0  -2 3602.84  186.68
  -8   0  -2 3026.20  160.88
   8   0   2 2995.30  161.68
  -8   0  -2 3171.28  160.28
   8   0   2 2924.81  160.58
  -8   0  -2 3156.28  159.28
  -8   0  -2 2801.42  160.28
   8   0   2 3144.99  160.98
   8   0   2 3283.27  162.08
 -10   0  -2 1850.21   99.29
  10   0   2 1907.81   97.39
 -10   0  -2 1801.42   98.29
 -10   0  -2 1874.51   98.69
  10   0   2 1845.12  100.39
 -10   0  -2 1727.53   99.09
  10   0   2 1837.72   99.09
 -10   0  -2 1937.01   99.39
  10   0   2 1940.11   99.09
 -12   0  -2  865.11   48.60
 -12   0  -2  871.71   48.00
 -12   0  -2  856.01   47.30
 -12   0  -2  807.82   48.50
  12   0   2  880.61   50.09
  12   0   2  927.31   48.50
 -12   0  -2  924.31   49.00
  12   0   2  815.42   48.00
 -14   0  -2  387.96   24.10
  14   0   2  407.86   25.90
 -14   0  -2  375.66   22.60
 -14   0  -2  368.06   23.90
 -14   0  -2  398.26   24.30
  14   0   2  345.37   23.10
 -14   0  -2  386.16   23.60
  14   0   2  397.26   23.80
 -16   0  -2  286.97   18.40
 -16   0  -2  261.07   18.30
  16   0   2  262.37   20.40
 -16   0  -2  232.48   18.30
 -16   0  -2  261.27   16.90
  16   0   2  235.88   17.20
  16   0   2  280.57   18.40
  16   0   2  252.07   20.10
 -16   0  -2  278.67   18.60
  16   0   2  281.77   22.40
 -17  -1   2    9.20    3.50
 -17  -1   2    6.80    3.20
  17  -1  -2   10.50    4.80
  17  -1  -2    5.40    3.20
  17  -1  -2    7.80    4.30
  17  -1  -2    5.30    3.20
 -17  -1   2    7.80    3.80
 -17  -1   2    4.40    3.00
 -17   1   2    5.40    3.30
  17   1  -2    7.50    3.30
 -17   1   2    6.70    2.70
  17   1  -2   10.20    5.30
  17   1  -2    0.90    3.60
 -17   1   2    8.40    2.70
 -17   1   2   11.70    4.10
  17   1  -2    1.60    2.50
 -15  -1   2    3.00    2.20
 -15  -1   2    6.20    3.00
 -15  -1   2    7.70    3.00
  15  -1  -2    0.50    2.00
  15  -1  -2    2.50    3.20
  15  -1  -2    9.50    3.50
 -15  -1   2    8.70    3.20
 -15  -1   2    3.50    1.90
 -15   1   2    3.80    2.70
 -15   1   2   10.40    2.80
  15   1  -2    3.00    3.20
  15   1  -2    4.60    2.50
  15   1  -2    7.60    2.90
 -15   1   2    3.50    2.70
 -15   1   2    5.90    2.20
 -15   1   2    5.00    2.90
  13  -1  -2   -1.10    2.40
 -13  -1   2    3.50    1.50
 -13  -1   2    5.30    2.30
  13  -1  -2    8.80    2.80
 -13  -1   2    1.70    2.00
  13  -1  -2    6.10    2.80
  13  -1  -2    1.00    1.30
 -13  -1   2    3.30    2.10
 -13  -1   2    3.30    2.10
  13   1  -2    4.90    3.20
  13   1  -2    1.40    2.10
 -13   1   2    3.70    2.10
 -13   1   2    0.60    1.40
  13   1  -2    2.60    2.30
 -13   1   2    5.20    2.10
 -13   1   2    4.20    2.30
 -13   1   2    1.60    1.80
 -11  -1   2    3.30    1.70
 -11  -1   2    3.80    1.50
  11  -1  -2    4.70    1.50
 -11  -1   2    3.80    2.10
  11  -1  -2    7.80    2.40
 -11  -1   2    5.50    2.20
  11  -1  -2    4.40    2.50
 -11  -1   2    7.50    2.50
  11  -1  -2    4.10    2.80
 -11   1   2    6.90    2.40
 -11   1   2    2.60    1.40
  11   1  -2    0.30    2.00
 -11   1   2    2.70    1.60
 -11   1   2    3.30    2.00
  11   1  -2    4.90    2.20
  11   1  -2    6.00    2.40
 -11   1   2    6.70    2.40
  -9  -1   2    7.30    2.20
   9  -1  -2    4.50    1.50
   9  -1  -2   10.10    2.80
   9  -1  -2    6.90    2.10
  -9  -1   2    9.30    1.70
  -9  -1   2    6.90    2.00
  -9  -1   2   12.70    2.50
  -9  -1   2    4.80    1.50
   9  -1  -2    8.60    2.80
  -9   1   2    8.90    2.50
  -9   1   2   12.20    2.60
   9   1  -2   10.60    2.60
   9   1  -2    8.30    2.20
  -9   1   2    5.70    2.00
  -9   1   2    9.50    2.00
  -9   1   2    8.30    1.90
  -9   1   2    8.80    1.70
   9   1  -2   10.30    3.00
  -7  -1   2    8.70    2.00
   7  -1  -2    4.30    1.70
   7  -1  -2    7.10    1.60
   7  -1  -2   13.90    3.10
   7  -1  -2    5.80    2.30
  -7  -1   2   10.60    1.60
   7  -1  -2    8.40    1.90
  -7  -1   2    6.60    1.70
  -7  -1   2    7.60    1.90
  -7  -1   2    5.30    1.40
   7   1  -2    9.90    2.30
   7   1  -2    6.10    1.70
  -7   1   2   11.60    2.20
   7   1  -2    8.60    2.50
  -7   1   2    9.80    1.30
  -7   1   2    8.60    1.40
  -7   1   2    6.50    1.70
  -7   1   2   12.50    2.30
   7   1  -2    6.50    1.70
  -7   1   2    6.30    1.50
  -7   1   2    8.80    1.70
  -5  -1   2    0.90    0.70
   5  -1  -2    3.00    0.80
   5  -1  -2    0.10    0.80
   5  -1  -2    1.70    1.40
  -5  -1   2    0.80    0.80
  -5  -1   2    1.20    0.60
   5  -1  -2    1.70    0.90
   5  -1  -2    0.70    0.50
  -5  -1   2    1.00    0.80
   5  -1  -2    1.50    1.40
  -5  -1   2    1.10    0.90
  -5   1   2    1.50    0.80
  -5   1   2    1.70    0.90
  -5   1   2   -0.20    0.50
  -5   1   2    0.80    0.60
   5   1  -2    0.40    0.70
   5   1  -2    3.10    1.40
   5   1  -2    1.20    0.60
  -5   1   2    0.90    0.70
  -5   1   2    1.50    0.90
  -5   1   2    1.40    0.70
   5   1  -2    2.30    0.90
  -5   1   2    1.20    0.80
   5   1  -2    1.40    1.20
   5   1  -2    1.70    0.40
   3  -1  -2   17.60    1.60
  -3  -1   2   10.80    1.20
   3  -1  -2   10.60    1.50
  -3  -1   2   13.80    2.10
   3  -1  -2   11.70    1.20
  -3  -1   2   15.50    1.30
   3  -1  -2   14.50    1.20
  -3  -1   2   14.50    1.60
   3  -1  -2   13.70    1.40
  -3  -1   2   13.60    1.00
  -3  -1   2   11.40    1.50
  -3  -1   2   13.50    1.50
   3  -1  -2   12.70    1.30
   3  -1  -2   13.80    2.10
  -3   1   2   12.70    1.50
  -3   1   2   14.90    1.50
   3   1  -2   16.80    1.90
  -3   1   2   13.30    1.20
  -3   1   2   14.10    1.30
   3   1  -2   14.20    2.20
   3   1  -2   14.20    1.20
  -3   1   2   12.20    1.20
   3   1  -2   10.80    1.20
   3   1  -2   12.70    0.90
  -3   1   2   14.20    1.50
  -3   1   2   11.30    1.40
   3   1  -2   11.60    1.50
   3   1  -2   14.80    1.60
   1  -1  -2    2.80    0.70
   1  -1  -2    2.40    0.40
  -1  -1   2    2.90    0.50
   1  -1  -2    2.30    0.40
   1  -1  -2    3.30    0.70
  -1  -1   2    2.90    0.50
  -1  -1   2    3.40    0.60
  -1  -1   2    3.40    0.60
  -1  -1   2    2.70    0.50
  -1  -1   2    2.30    0.50
   1  -1  -2    2.90    0.60
   1  -1  -2    3.70    0.40
  -1  -1   2    2.40    0.50
  -1  -1   2    3.20    0.40
  -1   1   2    2.50    0.40
  -1   1   2    2.70    0.60
  -1   1   2    3.60    0.40
   1   1  -2    3.10    0.60
   1   1  -2    2.40    0.50
   1   1  -2    3.50    0.50
   1   1  -2    3.30    0.50
   1   1  -2    2.60    0.60
  -1   1   2    4.30    0.70
  -1   1   2    3.10    0.40
   1   1  -2    2.70    0.40
  -1   1   2    3.40    0.50
   1   1  -2    3.20    0.60
   1   1  -2    2.10    0.50
  -1   1   2    2.80    0.60
  -1   1   2    3.00    0.60
   1  -1   2    1.10    0.30
   1  -1   2    1.70    0.60
  -1  -1  -2    2.00    0.40
   1  -1   2    0.90    0.30
  -1  -1  -2    1.80    0.40
   1  -1   2    0.90    0.30
   1  -1   2    1.50    0.40
  -1  -1  -2    1.90    0.50
   1  -1   2    1.00    0.40
  -1  -1  -2    1.40    0.30
   1  -1   2    2.00    0.60
   1  -1   2    1.20    0.40
  -1  -1  -2    1.80    0.40
  -1  -1  -2    1.40    0.30
   1  -1   2    1.50    0.30
  -1  -1  -2    1.70    0.50
  -1   1  -2    1.80    0.40
   1   1   2    1.60    0.40
  -1   1  -2    1.90    0.50
  -1   1  -2    1.70    0.50
   1   1   2    1.00    0.30
   1   1   2    2.10    0.40
   1   1   2    1.10    0.30
  -1   1  -2    1.70    0.40
   1   1   2    2.00    0.40
  -1   1  -2    1.50    0.50
  -1   1  -2    1.40    0.30
  -1   1  -2    1.90    0.50
  -1   1  -2    1.80    0.40
  -1   1  -2    1.60    0.50
   1   1   2    1.80    0.50
   1   1   2    1.80    0.40
  -3  -1  -2   47.90    3.30
   3  -1   2   53.09    3.80
   3  -1   2   48.90    3.30
   3  -1   2   51.29    3.10
  -3  -1  -2   48.20    3.30
  -3  -1  -2   45.80    3.60
  -3  -1  -2   50.49    3.40
  -3  -1  -2   44.20    3.10
   3  -1   2   47.80    3.20
  -3  -1  -2   50.59    3.30
  -3  -1  -2   42.30    2.70
  -3   1  -2   42.00    3.20
  -3   1  -2   48.90    3.30
   3   1   2   50.29    3.70
   3   1   2   48.80    3.30
   3   1   2   46.10    3.20
  -3   1  -2   45.50    3.00
  -3   1  -2   53.79    3.10
  -3   1  -2   53.99    3.40
  -3   1  -2   50.39    3.30
   3   1   2   39.40    3.10
   3   1   2   44.40    2.70
   3   1   2   49.40    3.10
   3   1   2   47.40    3.30
   5  -1   2   18.90    2.40
  -5  -1  -2   16.40    2.00
   5  -1   2   23.20    3.20
  -5  -1  -2   15.90    2.20
   5  -1   2   18.70    2.10
  -5  -1  -2   18.70    2.10
  -5  -1  -2   22.90    2.20
   5  -1   2   15.00    1.60
  -5  -1  -2   19.30    2.00
   5  -1   2   14.80    1.90
  -5  -1  -2   16.00    1.80
  -5   1  -2   20.10    2.20
  -5   1  -2   18.40    1.80
   5   1   2   19.00    2.50
   5   1   2   20.60    1.90
  -5   1  -2   17.90    1.90
  -5   1  -2   15.10    2.00
  -5   1  -2   17.00    1.70
  -5   1  -2   12.50    1.70
   5   1   2   18.80    2.00
  -5   1  -2   18.70    2.00
   5   1   2   16.20    1.90
  -7  -1  -2   22.70    2.70
   7  -1   2   17.30    3.40
   7  -1   2   21.20    2.40
   7  -1   2   22.10    2.90
  -7  -1  -2   20.80    2.40
  -7  -1  -2   19.40    2.30
  -7  -1  -2   19.80    2.60
   7  -1   2   16.00    2.20
  -7  -1  -2   15.00    2.60
  -7   1  -2   18.10    2.40
   7   1   2   17.30    2.30
  -7   1  -2   19.80    2.10
  -7   1  -2   17.80    2.20
  -7   1  -2   17.30    2.10
  -7   1  -2   18.40    1.90
  -7   1  -2   17.50    2.40
   7   1   2   14.20    2.90
   7   1   2   20.10    2.60
  -7   1  -2   17.60    2.40
   7   1   2   14.50    2.40
  -9  -1  -2    1.70    1.40
  -9  -1  -2    1.40    1.10
   9  -1   2    1.10    1.70
  -9  -1  -2    4.40    1.40
  -9  -1  -2    3.90    1.80
  -9  -1  -2    0.80    1.30
   9  -1   2    0.90    1.30
   9  -1   2    3.40    1.90
  -9   1  -2    3.60    1.40
  -9   1  -2    2.30    1.40
   9   1   2    5.20    2.40
   9   1   2    4.00    1.60
  -9   1  -2    3.30    1.00
  -9   1  -2    1.40    1.20
   9   1   2    2.30    1.30
  -9   1  -2    4.20    1.70
  -9   1  -2    2.40    1.30
 -11  -1  -2   32.30    4.30
 -11  -1  -2   40.60    4.00
  11  -1   2   39.30    3.60
  11  -1   2   35.90    5.90
  11  -1   2   38.90    4.90
 -11  -1  -2   37.80    4.20
  11  -1   2   41.20    4.40
 -11  -1  -2   42.70    4.80
 -11  -1  -2   37.70    4.50
 -11   1  -2   37.40    3.80
 -11   1  -2   39.30    3.10
 -11   1  -2   32.60    4.20
 -11   1  -2   38.50    4.50
  11   1   2   34.60    4.00
  11   1   2   37.50    5.10
 -11   1  -2   38.10    4.40
 -11   1  -2   32.20    4.00
  11   1   2   36.40    4.20
  13  -1   2   36.30    3.60
  13  -1   2   35.30    6.30
  13  -1   2   41.50    5.30
 -13  -1  -2   38.00    4.20
 -13  -1  -2   41.20    4.80
  13  -1   2   38.60    4.80
 -13  -1  -2   46.00    5.20
 -13  -1  -2   48.20    5.50
 -13  -1  -2   36.70    4.90
  13   1   2   38.00    4.60
 -13   1  -2   42.40    5.10
 -13   1  -2   40.00    4.20
  13   1   2   54.59    7.90
 -13   1  -2   37.30    5.10
  13   1   2   40.30    4.50
 -13   1  -2   37.40    5.00
 -13   1  -2   38.00    4.70
 -15  -1  -2   25.20    4.50
 -15  -1  -2   27.60    5.10
  15  -1   2   23.00    4.50
  15  -1   2   30.60    6.50
 -15  -1  -2   27.60    5.10
  15  -1   2   24.20    4.50
 -15  -1  -2   24.50    5.00
  15  -1   2   27.50    6.00
  15  -1   2   21.00    6.20
 -15  -1  -2   23.90    4.10
  15   1   2   27.00    4.40
 -15   1  -2   23.60    4.70
  15   1   2   31.90    6.50
 -15   1  -2   30.80    4.40
 -15   1  -2   21.80    5.00
 -15   1  -2   29.70    5.30
 -15   1  -2   19.70    4.50
  15   1   2   27.30    6.40
  15   1   2   30.60    5.30
 -17  -1  -2   44.60    6.90
  17  -1   2   39.50    9.10
  17  -1   2   47.50    8.80
 -17  -1  -2   39.10    6.90
  17  -1   2   34.50    5.60
 -17  -1  -2   32.20    5.10
 -17  -1  -2   38.30    6.80
  17  -1   2   28.80    7.00
  17  -1   2   37.20    6.00
 -17  -1  -2   34.60    6.50
 -17   1  -2   35.20    6.10
  17   1   2   41.90    5.60
  17   1   2   37.80    6.50
 -17   1  -2   39.80    5.60
 -17   1  -2   35.60    6.50
  17   1   2   42.30    9.00
  17   1   2   35.50    8.10
  17   1   2   39.90    7.60
 -17   1  -2   30.60    5.90
 -17   1  -2   37.00    6.30
 -16  -2   2    5.50    3.10
 -16  -2   2    2.40    2.00
 -16  -2   2    1.50    2.30
  16  -2  -2   18.60    6.00
 -16  -2   2    4.00    2.60
  16  -2  -2   10.00    3.60
  16  -2  -2    5.40    3.60
  16  -2  -2    7.40    3.90
 -16  -2   2    6.80    3.40
  16   2  -2    4.70    2.80
 -16   2   2    6.20    3.20
 -16   2   2    7.10    3.30
 -16   2   2    6.10    2.40
  16   2  -2    2.90    3.50
  16   2  -2    5.60    3.00
 -16   2   2   11.90    4.10
 -16   2   2    7.50    3.20
 -14  -2   2   67.09    5.80
  14  -2  -2   67.59    8.60
 -14  -2   2   67.79    7.20
 -14  -2   2   64.59    7.10
 -14  -2   2   70.69    7.50
  14  -2  -2   79.29    7.50
 -14  -2   2   80.69    7.10
  14  -2  -2   70.69    6.20
  14  -2  -2   73.09    8.30
 -14   2   2   77.39    7.60
 -14   2   2   80.49    7.50
 -14   2   2   88.69    7.30
 -14   2   2   67.19    7.20
 -14   2   2   64.49    5.80
  14   2  -2   64.39    8.20
  14   2  -2   71.89    6.90
  14   2  -2   68.09    7.10
  12  -2  -2   41.80    7.20
 -12  -2   2   37.60    4.60
  12  -2  -2   32.90    3.90
 -12  -2   2   38.50    4.40
 -12  -2   2   37.80    4.80
 -12  -2   2   33.10    3.60
  12  -2  -2   39.70    4.90
 -12  -2   2   36.00    4.60
  12  -2  -2   29.60    5.90
 -12   2   2   33.50    3.50
  12   2  -2   39.70    4.80
 -12   2   2   27.80    4.80
 -12   2   2   38.90    4.70
  12   2  -2   26.90    5.80
 -12   2   2   35.20    4.50
 -12   2   2   39.60    4.30
  12   2  -2   37.10    4.60
 -10  -2   2  319.57   18.50
  10  -2  -2  313.87   20.20
 -10  -2   2  267.37   17.50
  10  -2  -2  292.27   19.50
 -10  -2   2  292.37   17.10
 -10  -2   2  307.47   18.30
  10  -2  -2  277.67   18.20
  10  -2  -2  308.27   17.90
  10   2  -2  276.77   17.90
  10   2  -2  294.47   18.10
 -10   2   2  298.27   17.10
 -10   2   2  300.47   17.60
 -10   2   2  283.77   17.50
 -10   2   2  324.27   18.40
 -10   2   2  288.47   18.10
  10   2  -2  285.77   19.30
  -8  -2   2  495.15   28.00
   8  -2  -2  507.75   27.80
  -8  -2   2  465.75   27.10
  -8  -2   2  540.05   28.10
   8  -2  -2  503.45   29.30
  -8  -2   2  432.76   27.70
   8  -2  -2  502.65   29.60
   8  -2  -2  469.55   28.10
  -8  -2   2  479.05   27.40
   8   2  -2  466.05   28.80
  -8   2   2  517.25   28.00
  -8   2   2  501.95   27.00
  -8   2   2  540.35   28.10
  -8   2   2  465.55   27.30
  -8   2   2  519.85   27.10
  -8   2   2  496.55   27.40
   8   2  -2  483.95   27.80
  -8   2   2  499.65   27.90
  -6  -2   2  229.58   13.20
   6  -2  -2  239.38   13.60
   6  -2  -2  216.18   13.80
  -6  -2   2  238.48   13.80
  -6  -2   2  226.48   13.70
   6  -2  -2  241.18   14.90
  -6  -2   2  237.18   13.40
  -6  -2   2  234.18   13.70
  -6   2   2  220.78   13.50
  -6   2   2  220.68   13.00
   6   2  -2  260.67   14.70
  -6   2   2  250.07   13.80
  -6   2   2  232.88   13.20
  -6   2   2  238.18   13.30
   6   2  -2  225.98   13.70
   6   2  -2  213.48   13.60
  -6   2   2  219.68   13.30
  -6   2   2  241.38   13.60
  -6   2   2  210.38   13.50
   4  -2  -2  147.39    8.80
  -4  -2   2  143.89    8.80
  -4  -2   2  129.09    8.70
  -4  -2   2  152.08    8.90
  -4  -2   2  159.38    8.60
  -4  -2   2  145.39    8.70
  -4  -2   2  144.49    8.00
   4   2  -2  146.69    8.00
  -4   2   2  150.48    8.80
  -4   2   2  133.49    8.70
  -4   2   2  151.18    8.80
   4   2  -2  143.89    8.60
   4   2  -2  153.48    9.00
  -4   2   2  166.38    8.70
   4   2  -2  156.88    9.50
   4   2  -2  156.38    9.00
  -4   2   2  142.99    8.80
  -4   2   2  159.48    8.60
  -4   2   2  147.49    8.80
   2  -2  -2    4.60    1.30
  -2  -2   2    2.90    0.90
   2  -2  -2    4.00    0.70
  -2  -2   2    3.70    0.90
  -2  -2   2    2.40    0.90
  -2  -2   2    4.70    0.90
   2  -2  -2    4.60    1.00
   2  -2  -2    4.50    0.70
   2  -2  -2    4.60    0.90
  -2  -2   2    3.40    0.70
   2  -2  -2    4.30    0.80
   2  -2  -2    6.60    1.10
  -2  -2   2    3.30    0.90
  -2  -2   2    3.60    0.70
  -2  -2   2    2.60    0.80
   2   2  -2    4.70    1.00
  -2   2   2    5.00    0.80
  -2   2   2    5.80    0.90
   2   2  -2    4.50    0.90
  -2   2   2    4.80    0.80
   2   2  -2    3.50    0.90
  -2   2   2    4.60    1.10
   2   2  -2    4.30    0.90
  -2   2   2    4.70    1.00
   2   2  -2    3.40    1.10
   2   2  -2    3.00    0.90
   2   2  -2    4.00    0.80
  -2   2   2    5.50    1.10
  -2   2   2    4.60    0.90
  -2   2   2    3.50    0.70
   0  -2  -2   17.30    1.40
   0  -2   2   18.50    1.90
   0  -2   2   16.90    1.50
   0  -2  -2   20.20    1.60
   0  -2  -2   21.60    1.70
   0  -2   2   21.20    1.60
   0  -2  -2   17.30    1.30
   0  -2   2   18.60    1.60
   0  -2  -2   17.60    1.80
   0  -2   2   17.60    1.70
   0  -2   2   20.00    1.60
   0   2   2   20.00    1.90
   0   2  -2   17.20    1.50
   0   2   2   15.30    1.40
   0   2   2   19.40    1.50
   0   2  -2   16.20    1.70
   0   2   2   21.70    1.70
   0   2  -2   15.60    1.50
   0   2  -2   21.40    1.60
   0   2   2   18.00    1.30
   0   2  -2   20.70    1.70
   0   2  -2   17.90    1.40
  -2  -2  -2  476.05   24.00
  -2  -2  -2  444.96   24.00
   2  -2   2  447.66   24.20
  -2  -2  -2  428.06   23.80
  -2  -2  -2  423.86   24.10
   2  -2   2  501.45   24.10
  -2  -2  -2  444.96   24.00
   2  -2   2  448.06   24.50
  -2  -2  -2  463.45   24.00
  -2  -2  -2  449.76   24.30
   2  -2   2  454.45   24.20
   2  -2   2  472.15   24.40
   2  -2   2  485.35   24.10
  -2  -2  -2  412.76   24.00
   2   2   2  441.36   24.30
  -2   2  -2  428.26   24.40
   2   2   2  428.86   24.10
  -2   2  -2  497.05   23.90
  -2   2  -2  436.36   24.00
   2   2   2  461.25   23.90
   2   2   2  402.56   24.00
   2   2   2  491.15   24.10
  -2   2  -2  468.35   24.20
   2   2   2  438.46   24.00
   2   2   2  455.05   23.90
   2   2   2  444.06   23.90
  -2   2  -2  439.86   24.00
  -2   2  -2  440.16   24.10
   4  -2   2  551.84   31.90
  -4  -2  -2  533.05   31.10
  -4  -2  -2  604.44   31.20
  -4  -2  -2  593.34   30.40
   4  -2   2  605.14   31.20
  -4  -2  -2  544.15   31.00
  -4  -2  -2  599.14   31.10
  -4  -2  -2  549.85   30.20
  -4  -2  -2  588.14   31.20
  -4   2  -2  586.94   31.10
  -4   2  -2  552.34   31.00
  -4   2  -2  601.24   31.00
  -4   2  -2  604.54   31.20
   4   2   2  558.64   31.00
   4   2   2  620.64   30.90
  -4   2  -2  553.34   30.80
   4   2   2  557.84   31.10
  -4   2  -2  603.54   31.20
  -4   2  -2  587.04   31.10
  -6  -2  -2  308.07   18.60
  -6  -2  -2  316.47   18.40
  -6  -2  -2  322.97   18.60
   6  -2   2  306.37   18.60
   6  -2   2  296.07   19.40
  -6  -2  -2  364.26   19.00
  -6  -2  -2  364.56   18.90
   6   2   2  316.87   18.20
  -6   2  -2  303.77   18.30
  -6   2  -2  341.97   18.80
   6   2   2  321.77   18.70
  -6   2  -2  315.37   18.60
   6   2   2  365.36   18.70
  -6   2  -2  358.46   18.80
  -6   2  -2  323.67   18.40
  -6   2  -2  328.97   18.20
   6   2   2  325.77   19.30
   8  -2   2  199.28   12.60
  -8  -2  -2  181.18   12.50
  -8  -2  -2  194.48   12.20
   8  -2   2  199.48   13.70
  -8  -2  -2  187.88   12.30
   8  -2   2  204.58   13.40
  -8  -2  -2  177.18   12.40
  -8  -2  -2  206.88   12.70
  -8   2  -2  202.68   12.60
  -8   2  -2  201.98   12.70
  -8   2  -2  215.88   12.10
  -8   2  -2  182.78   11.90
  -8   2  -2  225.88   12.80
   8   2   2  211.58   12.40
  -8   2  -2  207.88   12.10
  -8   2  -2  211.78   12.40
   8   2   2  201.68   12.00
   8   2   2  200.08   13.30
  10  -2   2  161.98   12.30
 -10  -2  -2  164.28   11.10
  10  -2   2  174.78   13.00
  10  -2   2  175.58   11.50
 -10  -2  -2  146.29   11.40
 -10  -2  -2  174.78   11.80
 -10  -2  -2  178.48   11.80
 -10  -2  -2  174.08   11.30
  10   2   2  172.28   12.50
 -10   2  -2  167.38   10.90
 -10   2  -2  180.58   11.80
 -10   2  -2  191.88   11.50
 -10   2  -2  156.58   11.50
 -10   2  -2  181.88   10.50
  10   2   2  167.88   11.00
  10   2   2  197.88   11.70
 -10   2  -2  159.68   11.40
  12  -2   2    8.80    2.40
 -12  -2  -2    3.90    2.20
  12  -2   2    8.60    2.40
 -12  -2  -2   12.60    3.10
  12  -2   2    5.00    3.00
  12  -2   2    4.30    3.40
  12  -2   2   11.00    3.60
 -12  -2  -2    3.20    1.90
 -12  -2  -2    8.50    2.40
 -12  -2  -2    6.10    2.40
 -12   2  -2    7.80    2.20
 -12   2  -2    4.30    2.20
  12   2   2   10.40    2.90
 -12   2  -2    9.60    3.00
 -12   2  -2    6.90    2.30
  12   2   2    4.60    1.90
  12   2   2    2.00    2.60
 -12   2  -2    5.10    2.30
 -12   2  -2    7.80    1.70
  14  -2   2   -0.70    2.70
  14  -2   2    3.10    1.80
  14  -2   2   -1.10    2.40
 -14  -2  -2    4.70    2.60
 -14  -2  -2    0.90    2.10
 -14  -2  -2    1.90    1.90
 -14  -2  -2    1.60    1.80
  14  -2   2    3.00    2.10
  14  -2   2    1.30    2.00
  14   2   2    1.50    2.00
 -14   2  -2   -1.40    1.80
 -14   2  -2    2.40    1.90
  14   2   2    3.20    2.90
 -14   2  -2   -0.70    1.90
 -14   2  -2    2.20    2.40
 -14   2  -2   -0.20    1.70
  14   2   2   -1.50    2.80
  14   2   2    7.60    2.70
 -16  -2  -2  101.59    9.20
 -16  -2  -2   91.89    7.80
  16  -2   2  107.69   12.30
 -16  -2  -2   90.49    8.50
 -16  -2  -2   90.99    8.80
  16  -2   2   78.49    8.60
  16  -2   2   83.19    8.70
 -16  -2  -2   74.29    8.40
  16  -2   2   76.99   10.20
  16  -2   2   91.19   10.50
 -16   2  -2   86.59    9.00
 -16   2  -2   94.29    8.90
 -16   2  -2   92.69    9.00
  16   2   2   89.49    8.70
 -16   2  -2   79.89    8.60
  16   2   2   89.09    8.00
  16   2   2   96.69   10.50
 -16   2  -2   86.89    7.80
 -17  -3   2   -0.10    2.70
  17  -3  -2   -3.10    3.00
 -17  -3   2    8.10    2.70
  17  -3  -2    1.90    4.50
 -17  -3   2   -0.40    2.20
 -17  -3   2    1.90    2.50
  17  -3  -2    6.00    3.00
  17  -3  -2    6.10    3.70
 -17  -3   2    4.60    3.40
  17   3  -2    3.70    3.10
 -17   3   2    2.60    2.70
  17   3  -2    1.60    3.10
  17   3  -2    7.60    3.20
 -17   3   2    0.50    2.10
 -17   3   2    4.50    2.80
 -17   3   2    7.80    3.40
 -17   3   2    0.30    2.40
 -15  -3   2    2.20    2.10
  15  -3  -2    3.20    3.70
  15  -3  -2   12.40    4.30
  15  -3  -2    6.60    3.00
 -15  -3   2    5.40    2.80
 -15  -3   2    8.60    3.60
 -15  -3   2    5.00    3.00
 -15  -3   2    3.10    2.80
  15  -3  -2    9.40    4.70
  15  -3  -2    3.30    2.30
  15   3  -2    5.50    2.90
 -15   3   2    1.90    2.30
 -15   3   2    8.20    3.10
 -15   3   2    8.30    3.20
 -15   3   2    9.90    3.50
  15   3  -2    7.30    2.90
 -13  -3   2   29.50    5.40
  13  -3  -2   32.90    5.40
 -13  -3   2   30.70    5.00
  13  -3  -2   26.90    4.40
 -13  -3   2   40.40    5.20
 -13  -3   2   28.20    4.00
  13  -3  -2   26.50    5.80
 -13  -3   2   27.90    4.90
  13  -3  -2   25.30    5.70
  13   3  -2   28.40    6.00
 -13   3   2   30.70    5.20
 -13   3   2   34.00    4.60
 -13   3   2   32.20    3.60
  13   3  -2   24.20    4.40
 -13   3   2   33.60    4.30
 -13   3   2   37.30    5.00
 -13   3   2   33.00    4.30
  13   3  -2   31.90    4.90
 -11  -3   2   74.39    7.00
 -11  -3   2   95.99    7.60
  11  -3  -2   73.89    7.00
  11  -3  -2   89.69    8.70
 -11  -3   2   73.09    6.20
 -11  -3   2   76.89    6.50
  11  -3  -2   76.69    8.70
 -11  -3   2   79.69    7.10
  11  -3  -2   77.49    7.30
 -11   3   2   94.09    7.50
 -11   3   2   90.89    6.30
 -11   3   2   76.49    6.50
 -11   3   2   72.99    6.90
 -11   3   2   86.99    6.30
  11   3  -2   80.69    6.90
  11   3  -2   83.79    8.40
 -11   3   2   90.59    6.70
 -11   3   2   77.09    7.00
  11   3  -2   70.39    6.70
   9  -3  -2   35.40    4.20
   9  -3  -2   40.50    5.30
   9  -3  -2   41.70    4.60
   9  -3  -2   43.10    5.70
  -9  -3   2   38.10    3.90
  -9  -3   2   37.80    4.20
  -9  -3   2   40.00    4.20
  -9  -3   2   44.90    4.10
  -9  -3   2   35.00    4.00
  -9   3   2   42.10    4.30
  -9   3   2   43.40    3.70
   9   3  -2   41.80    4.20
  -9   3   2   43.80    4.20
   9   3  -2   41.30    4.20
  -9   3   2   47.90    4.50
  -9   3   2   33.30    3.50
   9   3  -2   40.10    5.00
  -9   3   2   34.10    3.80
  -9   3   2   39.10    4.30
  -9   3   2   36.70    3.80
  -7  -3   2   66.39    5.00
  -7  -3   2   66.19    5.20
  -7  -3   2   62.19    5.30
   7  -3  -2   65.89    6.40
   7  -3  -2   66.29    5.10
  -7  -3   2   67.19    5.40
  -7  -3   2   66.19    4.90
  -7   3   2   64.49    4.90
  -7   3   2   60.79    5.00
  -7   3   2   65.89    4.90
  -7   3   2   56.29    5.00
  -7   3   2   58.29    5.00
   7   3  -2   57.09    5.00
   7   3  -2   70.29    5.30
  -7   3   2   56.29    4.70
  -7   3   2   67.49    4.80
   7   3  -2   65.19    5.30
   7   3  -2   60.09    5.90
  -7   3   2   70.89    5.30
   5  -3  -2   18.60    2.20
  -5  -3   2   19.50    2.30
  -5  -3   2   21.00    2.50
  -5  -3   2   19.70    2.30
  -5  -3   2   25.70    2.60
  -5  -3   2   21.00    1.60
  -5  -3   2   27.00    2.50
  -5   3   2   22.90    2.40
  -5   3   2   27.00    2.40
  -5   3   2   17.60    2.30
  -5   3   2   19.50    2.30
   5   3  -2   24.50    2.70
  -5   3   2   22.50    2.40
   5   3  -2   17.60    2.40
   5   3  -2   25.80    1.70
  -5   3   2   22.10    2.70
  -5   3   2   25.80    2.60
   5   3  -2   21.20    2.50
  -5   3   2   25.50    2.50
  -3  -3   2   17.80    1.80
  -3  -3   2   17.20    1.60
   3  -3  -2   14.40    1.50
  -3  -3   2   16.70    1.50
  -3  -3   2   16.90    1.80
   3  -3  -2   15.80    2.60
   3  -3  -2   14.80    1.50
  -3  -3   2   18.70    2.00
   3  -3  -2   19.10    2.10
  -3  -3   2   15.00    1.70
   3   3  -2   17.00    1.50
  -3   3   2   14.40    1.60
   3   3  -2   15.20    1.80
   3   3  -2   12.70    1.60
  -3   3   2   19.10    1.80
  -3   3   2   16.80    1.60
  -3   3   2   13.40    1.80
  -3   3   2   19.90    2.00
  -3   3   2   21.50    2.20
   3   3  -2   13.80    1.90
  -3   3   2   16.30    1.60
  -3   3   2   18.50    1.70
  -1  -3   2  331.47   17.70
   1  -3  -2  339.97   17.30
   1  -3  -2  306.87   17.90
   1  -3  -2  335.57   17.40
  -1  -3   2  315.27   18.00
  -1  -3   2  329.07   18.50
   1  -3  -2  346.47   17.30
  -1  -3   2  330.47   17.70
   1  -3  -2  336.47   17.50
   1  -3  -2  324.57   18.60
  -1  -3   2  298.77   17.90
  -1  -3   2  334.07   17.30
   1   3  -2  356.66   18.10
   1   3  -2  331.47   17.80
   1   3  -2  333.57   17.80
  -1   3   2  314.17   18.10
   1   3  -2  361.26   18.20
   1   3  -2  309.67   17.30
   1   3  -2  321.67   17.70
  -1   3   2  329.27   17.90
  -1   3   2  297.57   18.00
  -1   3   2  358.66   18.30
  -1   3   2  329.97   17.50
  -1  -3  -2  773.02   38.20
  -1  -3  -2  759.52   38.80
   1  -3   2  695.93   38.70
  -1  -3  -2  761.12   38.20
  -1  -3  -2  703.13   38.60
  -1  -3  -2  765.32   39.30
   1  -3   2  735.53   38.40
   1  -3   2  757.82   38.70
   1  -3   2  678.23   38.10
   1  -3   2  708.53   39.10
   1  -3   2  746.03   39.80
  -1   3  -2  668.63   38.00
  -1   3  -2  753.62   39.00
   1   3   2  748.93   38.20
   1   3   2  726.23   38.40
  -1   3  -2  784.82   38.90
   1   3   2  716.23   38.60
   1   3   2  768.32   38.20
  -1   3  -2  664.33   38.50
  -1   3  -2  721.03   38.60
  -1   3  -2  689.93   38.70
   1   3   2  747.13   38.90
   1   3   2  734.93   38.80
  -3  -3  -2   86.99    6.00
   3  -3   2   92.39    6.30
  -3  -3  -2   98.89    5.70
  -3  -3  -2   89.39    5.50
  -3  -3  -2   98.99    5.70
   3  -3   2   80.79    6.50
  -3  -3  -2   87.69    5.80
   3  -3   2   96.39    5.70
   3  -3   2   87.79    6.10
  -3  -3  -2   90.09    5.80
  -3  -3  -2   92.89    5.60
  -3   3  -2   93.49    5.90
  -3   3  -2   88.39    5.90
   3   3   2   89.39    5.40
  -3   3  -2   96.49    5.60
  -3   3  -2   87.59    5.60
  -3   3  -2   93.99    5.70
   3   3   2   90.29    5.90
   3   3   2   91.49    5.80
   3   3   2   91.29    5.80
   3   3   2   93.79    5.70
  -3   3  -2   97.49    6.00
   5  -3   2  125.29    8.00
  -5  -3  -2  130.49    8.00
  -5  -3  -2  129.29    8.10
  -5  -3  -2  125.19    8.10
   5  -3   2  121.69    8.90
  -5  -3  -2  138.59    8.20
  -5  -3  -2  130.89    7.10
  -5  -3  -2  129.19    7.30
  -5  -3  -2  138.09    8.30
  -5   3  -2  126.29    8.10
   5   3   2  114.39    7.90
  -5   3  -2  120.99    8.00
   5   3   2  122.39    8.50
   5   3   2  124.29    7.80
  -5   3  -2  142.29    8.20
  -5   3  -2  123.09    8.00
   5   3   2  130.79    8.10
  -5   3  -2  128.49    8.00
  -5   3  -2  144.79    8.20
  -5   3  -2  122.19    8.10
  -5   3  -2  120.29    7.80
  -7  -3  -2  180.98   11.10
  -7  -3  -2  181.48   11.00
   7  -3   2  179.58   12.30
  -7  -3  -2  178.18   10.80
  -7  -3  -2  186.48   11.10
  -7  -3  -2  173.88   10.90
   7  -3   2  155.68   10.70
   7  -3   2  170.78   12.10
  -7   3  -2  167.38   10.90
   7   3   2  167.18   10.40
  -7   3  -2  169.98   10.40
  -7   3  -2  170.08   10.70
  -7   3  -2  198.98   10.90
   7   3   2  166.28   10.80
  -7   3  -2  170.38   10.90
  -7   3  -2  170.78   10.70
  -7   3  -2  176.58   10.80
  -7   3  -2  154.68   10.70
  -9  -3  -2    2.70    1.60
  -9  -3  -2    2.50    1.60
   9  -3   2    1.90    2.00
  -9  -3  -2    2.80    1.40
   9  -3   2    3.90    1.70
  -9  -3  -2    5.30    1.90
   9  -3   2    1.00    2.00
   9  -3   2    7.50    2.60
  -9  -3  -2   -0.30    1.40
  -9   3  -2    6.00    2.00
  -9   3  -2    0.70    1.20
  -9   3  -2    4.10    1.60
  -9   3  -2    3.50    1.50
   9   3   2    2.20    1.50
   9   3   2    0.70    1.20
  -9   3  -2    4.10    1.50
  -9   3  -2    3.40    1.70
  -9   3  -2    3.40    1.60
  -9   3  -2    4.00    1.40
 -11  -3  -2   32.20    4.40
 -11  -3  -2   28.90    4.70
  11  -3   2   38.30    4.40
  11  -3   2   30.30    5.70
  11  -3   2   33.80    6.30
 -11  -3  -2   39.60    4.40
 -11  -3  -2   21.70    4.00
 -11  -3  -2   34.10    4.10
  11  -3   2   28.60    5.40
  11  -3   2   32.20    4.20
  11   3   2   25.00    3.60
 -11   3  -2   33.20    3.70
 -11   3  -2   34.20    3.50
 -11   3  -2   29.40    4.80
  11   3   2   44.50    5.50
  11   3   2   35.70    4.30
 -11   3  -2   29.00    3.90
 -11   3  -2   30.50    3.70
 -11   3  -2   31.80    4.20
 -11   3  -2   29.10    4.00
  13  -3   2    8.50    4.00
 -13  -3  -2   10.30    3.40
  13  -3   2    4.20    2.20
  13  -3   2    6.20    3.20
 -13  -3  -2   11.60    3.40
 -13  -3  -2    6.20    2.40
 -13  -3  -2   11.20    3.30
 -13  -3  -2    8.40    2.50
  13  -3   2   10.00    2.80
  13  -3   2   12.80    4.60
 -13   3  -2    8.90    3.00
  13   3   2    4.60    2.60
 -13   3  -2   14.10    3.60
 -13   3  -2    9.00    2.90
 -13   3  -2    9.50    2.50
  13   3   2   10.10    3.80
 -13   3  -2   11.10    2.90
 -13   3  -2    5.40    1.90
  13   3   2    4.60    2.30
 -15  -3  -2    5.90    3.10
  15  -3   2    5.70    3.60
  15  -3   2    0.00    2.20
 -15  -3  -2    9.80    2.90
  15  -3   2    1.00    3.10
 -15  -3  -2    0.70    2.20
  15  -3   2    1.20    3.40
 -15  -3  -2    4.20    2.80
  15  -3   2    5.40    2.30
 -15  -3  -2    0.30    2.00
 -15   3  -2    0.30    1.90
  15   3   2    9.40    4.40
  15   3   2    9.20    3.10
 -15   3  -2   11.30    3.40
 -15   3  -2    2.70    2.50
  15   3   2    7.00    2.70
 -15   3  -2    5.70    2.70
 -15   3  -2    3.00    2.70
  17  -3   2   14.20    4.50
 -17  -3  -2    2.90    3.10
 -17  -3  -2   17.30    4.70
  17  -3   2    9.00    3.60
  17  -3   2   14.60    5.40
  17  -3   2   21.00    6.00
 -17  -3  -2   12.10    3.30
 -17  -3  -2   12.60    3.50
  17  -3   2   20.80    5.40
 -17   3  -2   11.90    4.00
 -17   3  -2    7.80    3.30
  17   3   2   13.00    4.80
  17   3   2   13.00    4.10
 -17   3  -2    8.60    3.50
  17   3   2   10.30    5.40
  17   3   2   18.30    4.60
 -17   3  -2   13.20    3.90
 -17   3  -2    8.00    3.60
 -16  -4   2  204.28   16.30
  16  -4  -2  239.58   16.80
 -16  -4   2  220.88   16.00
 -16  -4   2  239.38   17.00
  16  -4  -2  190.88   17.90
 -16  -4   2  208.18   16.20
  16  -4  -2  210.38   15.60
 -16  -4   2  224.28   14.60
  16  -4  -2  273.47   21.30
  16  -4  -2  181.58   17.10
 -16   4   2  220.48   16.40
 -16   4   2  219.88   16.40
  16   4  -2  217.28   18.20
 -16   4   2  227.08   15.60
 -16   4   2  206.28   16.00
 -16   4   2  213.28   14.50
  16   4  -2  202.88   15.50
  16   4  -2  230.28   16.60
  14  -4  -2  324.87   21.30
  14  -4  -2  327.17   23.90
  14  -4  -2  321.77   24.00
  14  -4  -2  357.56   25.00
 -14  -4   2  335.77   20.50
 -14  -4   2  368.26   22.20
 -14  -4   2  311.17   21.50
 -14  -4   2  317.57   21.80
 -14  -4   2  364.36   21.70
  14  -4  -2  354.46   22.40
 -14   4   2  305.17   21.20
 -14   4   2  330.37   21.70
 -14   4   2  350.46   20.90
 -14   4   2  334.87   21.20
  14   4  -2  341.67   21.20
 -14   4   2  345.07   21.70
  14   4  -2  318.37   21.60
 -14   4   2  327.37   20.00
  12  -4  -2  669.93   40.40
  12  -4  -2  668.03   38.10
  12  -4  -2  651.03   40.30
 -12  -4   2  651.93   37.70
 -12  -4   2  668.73   37.60
 -12  -4   2  661.53   37.10
 -12  -4   2  663.83   37.70
 -12  -4   2  657.03   36.60
  12  -4  -2  583.54   37.30
  12  -4  -2  686.93   40.10
 -12   4   2  580.24   37.00
  12   4  -2  637.64   37.20
 -12   4   2  661.53   36.20
 -12   4   2  661.13   37.00
 -12   4   2  742.53   37.90
 -12   4   2  606.64   36.60
  12   4  -2  618.14   36.80
 -12   4   2  660.63   37.40
  10  -4  -2  587.74   34.40
 -10  -4   2  612.74   33.50
  10  -4  -2  609.54   36.50
 -10  -4   2  562.84   33.30
 -10  -4   2  622.54   34.00
  10  -4  -2  612.84   36.10
 -10  -4   2  587.14   33.70
 -10  -4   2  574.04   33.80
  10   4  -2  616.64   33.60
 -10   4   2  557.84   33.10
 -10   4   2  581.54   33.60
 -10   4   2  642.54   33.90
 -10   4   2  548.05   33.10
  10   4  -2  585.74   33.60
 -10   4   2  599.54   33.70
 -10   4   2  582.74   32.80
  -8  -4   2  528.35   30.40
   8  -4  -2  543.75   31.60
  -8  -4   2  561.14   30.90
  -8  -4   2  570.14   30.70
  -8  -4   2  586.94   30.90
   8  -4  -2  494.95   30.30
  -8  -4   2  585.64   30.60
  -8   4   2  534.75   30.30
  -8   4   2  568.34   30.90
  -8   4   2  596.04   30.80
  -8   4   2  510.35   30.00
   8   4  -2  558.74   30.60
  -8   4   2  483.45   30.20
  -8   4   2  556.84   30.50
   8   4  -2  505.05   30.50
   6  -4  -2  415.66   24.80
  -6  -4   2  496.75   25.40
  -6  -4   2  444.06   25.10
  -6  -4   2  440.66   25.00
  -6  -4   2  459.35   25.30
  -6  -4   2  415.96   23.90
  -6  -4   2  475.95   25.10
  -6   4   2  477.95   25.50
  -6   4   2  444.56   24.90
  -6   4   2  472.95   25.00
   6   4  -2  444.86   25.20
   6   4  -2  436.56   24.00
   6   4  -2  459.15   25.30
  -6   4   2  468.95   25.10
  -6   4   2  439.46   24.90
  -6   4   2  418.06   24.90
  -6   4   2  444.46   25.30
   6   4  -2  469.45   25.30
  -6   4   2  438.96   25.10
  -4  -4   2   18.10    2.00
   4  -4  -2   19.70    2.00
  -4  -4   2   16.90    2.00
  -4  -4   2   18.10    2.30
  -4  -4   2   19.20    2.20
   4  -4  -2   19.30    2.60
   4  -4  -2   19.60    2.60
  -4  -4   2   21.70    2.20
   4  -4  -2   21.80    3.40
  -4  -4   2   18.90    2.40
  -4   4   2   17.80    2.20
   4   4  -2   17.70    2.60
  -4   4   2   19.70    2.00
  -4   4   2   20.30    2.00
  -4   4   2   26.30    2.60
   4   4  -2   21.30    2.30
  -4   4   2   16.70    1.90
   4   4  -2   17.30    1.80
   4   4  -2   17.40    2.20
  -4   4   2   18.40    1.90
  -4   4   2   19.80    2.60
  -4   4   2   23.20    2.60
  -2  -4   2   25.80    2.70
  -2  -4   2   22.50    2.00
   2  -4  -2   22.90    2.40
   2  -4  -2   22.70    1.70
   2  -4  -2   23.20    1.70
  -2  -4   2   21.80    1.70
  -2  -4   2   24.90    2.10
   2  -4  -2   26.40    2.00
   2  -4  -2   22.40    2.00
   2  -4  -2   23.10    3.00
  -2  -4   2   20.50    2.30
   2   4  -2   24.50    2.50
  -2   4   2   23.20    2.30
  -2   4   2   23.30    1.70
  -2   4   2   25.20    1.80
   2   4  -2   22.60    2.20
  -2   4   2   20.60    2.50
   2   4  -2   19.70    2.00
   2   4  -2   23.50    2.20
   2   4  -2   21.00    1.90
   0  -4   2  597.24   32.40
   0  -4  -2  552.64   32.00
   0  -4  -2  593.64   32.90
   0  -4   2  614.34   31.80
   0  -4  -2  656.73   31.20
   0  -4  -2  584.54   31.20
   0  -4   2  633.64   33.30
   0  -4   2  640.94   31.80
   0   4   2  578.64   32.10
   0   4  -2  667.13   32.60
   0   4  -2  563.54   32.10
   0   4  -2  622.44   32.00
   0   4   2  595.24   32.50
   0   4   2  538.85   31.30
   0   4   2  572.14   31.40
   0   4   2  587.34   32.40
   0   4  -2  598.44   32.00
  -2  -4  -2  830.12   44.40
  -2  -4  -2  896.61   43.30
   2  -4   2  812.92   44.50
  -2  -4  -2  856.51   43.30
   2  -4   2  815.62   43.40
   2  -4   2  883.41   43.80
   2  -4   2  820.02   43.40
  -2  -4  -2  745.23   43.70
   2  -4   2  873.51   45.40
   2  -4   2  837.62   44.00
  -2   4  -2  770.82   43.90
  -2   4  -2  780.22   43.10
   2   4   2  778.82   43.40
   2   4   2  839.02   43.30
  -2   4  -2  799.32   43.60
   2   4   2  767.12   43.70
   2   4   2  864.91   44.10
   2   4   2  864.81   43.30
  -2   4  -2  773.72   44.00
  -2   4  -2  878.51   44.10
   2   4   2  797.02   43.70
   4  -4   2 1863.71   98.59
  -4  -4  -2 1745.23   97.79
  -4  -4  -2 1936.01   97.69
  -4  -4  -2 1930.61   97.69
  -4  -4  -2 1821.02   97.59
  -4  -4  -2 1960.70   97.79
   4  -4   2 1814.72   99.09
  -4  -4  -2 1886.41   98.19
  -4  -4  -2 1696.63   97.69
   4  -4   2 1859.91   98.29
   4   4   2 1905.71   97.69
  -4   4  -2 2079.79   98.29
  -4   4  -2 1703.43   98.09
   4   4   2 1873.91   97.39
  -4   4  -2 1758.02   97.49
  -4   4  -2 2082.09   97.79
   4   4   2 1905.81   97.89
   4   4   2 1719.93   97.89
   4   4   2 1754.42   97.79
  -4   4  -2 1773.42   97.69
  -4   4  -2 1839.22   97.89
  -4   4  -2 2053.29   98.19
  -6  -4  -2 1822.72  101.69
  -6  -4  -2 1797.82  101.89
   6  -4   2 1938.81  104.19
  -6  -4  -2 1889.51  102.79
  -6  -4  -2 2124.99  103.09
  -6  -4  -2 1920.41  102.99
  -6  -4  -2 2040.20  102.99
  -6  -4  -2 1871.91  102.79
  -6   4  -2 2013.30  102.99
   6   4   2 1936.11  102.69
  -6   4  -2 1959.90  102.99
  -6   4  -2 1990.80  102.89
   6   4   2 1971.10  102.89
  -6   4  -2 2109.19  102.99
  -6   4  -2 1920.11  102.89
   6   4   2 1786.92  102.79
  -6   4  -2 1857.51  102.59
   6   4   2 2072.89  103.69
  -6   4  -2 2062.69  102.79
  -8  -4  -2 1129.79   64.19
  -8  -4  -2 1150.58   64.19
  -8  -4  -2 1262.17   64.29
  -8  -4  -2 1236.08   64.39
   8  -4   2 1206.88   66.19
  -8  -4  -2 1109.69   63.89
  -8   4  -2 1177.98   64.09
   8   4   2 1153.18   63.69
   8   4   2 1183.18   65.09
   8   4   2 1185.08   64.09
  -8   4  -2 1282.27   64.29
  -8   4  -2 1191.98   63.69
  -8   4  -2 1268.77   64.19
  -8   4  -2 1216.88   64.29
  -8   4  -2 1145.09   64.09
  -8   4  -2 1079.29   63.79
  -8   4  -2 1310.37   64.29
  10  -4   2  620.54   35.10
  10  -4   2  593.44   36.50
 -10  -4  -2  598.14   34.90
  10  -4   2  669.53   37.60
 -10  -4  -2  588.74   34.90
  10  -4   2  645.14   36.90
 -10  -4  -2  619.64   34.60
 -10  -4  -2  631.24   35.00
 -10  -4  -2  665.73   35.00
 -10   4  -2  622.34   34.50
 -10   4  -2  622.04   34.80
 -10   4  -2  598.54   34.00
  10   4   2  580.04   34.60
 -10   4  -2  635.94   34.30
 -10   4  -2  599.54   34.60
  10   4   2  565.54   35.70
  10   4   2  588.64   34.00
 -10   4  -2  618.94   34.30
 -10   4  -2  610.74   34.80
 -12  -4  -2  681.53   41.00
  12  -4   2  729.53   41.60
  12  -4   2  712.63   43.20
 -12  -4  -2  701.73   41.40
  12  -4   2  754.52   44.00
  12  -4   2  687.73   41.60
  12  -4   2  786.02   44.90
 -12  -4  -2  772.82   41.60
 -12  -4  -2  768.72   41.30
 -12   4  -2  766.02   40.40
 -12   4  -2  679.73   40.30
 -12   4  -2  727.93   41.40
 -12   4  -2  718.83   41.10
 -12   4  -2  693.73   41.20
  12   4   2  674.33   40.30
 -12   4  -2  780.72   41.60
  12   4   2  777.62   43.30
  12   4   2  696.23   41.20
 -14  -4  -2  218.08   15.00
  14  -4   2  234.38   18.90
  14  -4   2  249.68   16.20
  14  -4   2  199.78   15.80
  14  -4   2  230.38   17.80
 -14  -4  -2  225.68   15.50
  14  -4   2  223.48   17.10
 -14  -4  -2  204.38   15.60
 -14  -4  -2  220.88   15.80
 -14   4  -2  235.78   15.90
 -14   4  -2  211.48   15.30
  14   4   2  210.08   14.70
 -14   4  -2  238.38   14.30
 -14   4  -2  216.58   15.60
  14   4   2  251.07   17.90
  14   4   2  217.48   15.70
 -14   4  -2  236.48   15.00
 -14   4  -2  212.68   15.50
 -16  -4  -2  132.79   11.10
  16  -4   2  130.69   12.90
 -16  -4  -2  132.39   10.70
  16  -4   2  112.99   12.80
  16  -4   2  150.98   14.40
  16  -4   2  133.49   11.40
  16  -4   2  130.49   11.20
 -16  -4  -2  126.59   11.20
  16  -4   2   95.59   11.10
 -16  -4  -2  112.19   10.60
 -16  -4  -2  117.29   10.00
  16   4   2  112.09    9.60
 -16   4  -2  127.99   11.10
 -16   4  -2  130.49   10.90
 -16   4  -2  123.89   11.20
 -16   4  -2  116.99   10.60
  16   4   2  142.29   11.40
  16   4   2  128.39   12.70
 -16   4  -2  139.79   10.60
 -15  -5   2    2.40    2.30
 -15  -5   2    7.20    3.10
  15  -5  -2   -0.10    3.60
 -15  -5   2    5.70    2.70
  15  -5  -2    4.80    2.80
  15  -5  -2    7.50    4.50
  15  -5  -2   -4.10    2.70
  15  -5  -2    2.00    2.70
 -15  -5   2   10.00    3.60
 -15  -5   2    6.40    3.10
  15   5  -2    6.10    3.20
 -15   5   2    1.80    2.00
 -15   5   2    4.60    2.90
 -15   5   2    2.90    2.10
 -15   5   2    3.60    2.10
 -15   5   2    1.90    2.50
  15   5  -2    2.70    2.70
 -15   5   2    5.00    2.90
  15   5  -2    3.70    3.10
 -13  -5   2    2.80    2.50
 -13  -5   2    1.80    2.20
  13  -5  -2    3.40    3.40
 -13  -5   2    3.40    2.30
  13  -5  -2    1.20    2.20
  13  -5  -2    8.40    3.90
  13  -5  -2    3.60    2.70
 -13  -5   2    2.20    2.30
 -13  -5   2    1.00    1.70
  13  -5  -2    1.80    3.10
 -13   5   2    3.60    2.10
 -13   5   2   -0.60    1.70
 -13   5   2    2.30    2.20
  13   5  -2    2.30    2.20
 -13   5   2    6.20    2.40
  13   5  -2    3.60    2.20
 -13   5   2    4.10    1.90
 -13   5   2    3.00    1.90
 -13   5   2    1.40    1.70
  13   5  -2    4.60    3.50
  11  -5  -2    1.70    1.80
  11  -5  -2    5.70    3.20
  11  -5  -2    4.20    3.30
 -11  -5   2   -1.00    1.40
 -11  -5   2    6.70    2.40
  11  -5  -2    3.50    2.70
 -11  -5   2    1.30    1.90
 -11  -5   2   -0.10    1.60
 -11  -5   2    2.20    1.70
 -11   5   2    2.20    1.60
 -11   5   2    3.30    1.90
 -11   5   2    4.80    2.20
  11   5  -2    1.80    1.70
 -11   5   2    3.50    2.00
 -11   5   2    1.60    1.60
  11   5  -2    2.40    1.80
 -11   5   2    5.20    2.00
 -11   5   2    3.30    2.00
 -11   5   2    3.10    1.80
  -9  -5   2    0.90    1.10
  -9  -5   2    5.80    2.00
  -9  -5   2    2.20    1.60
  -9  -5   2    3.80    1.60
   9  -5  -2    3.20    2.00
  -9  -5   2    4.50    2.00
   9  -5  -2    0.90    2.00
  -9   5   2    1.90    1.50
  -9   5   2    2.30    1.50
  -9   5   2    3.60    1.60
   9   5  -2    0.40    1.30
   9   5  -2   -0.10    1.50
  -9   5   2    4.10    1.80
  -9   5   2    4.50    1.70
  -9   5   2    3.20    1.60
  -9   5   2    1.70    1.60
  -9   5   2    2.70    1.70
  -7  -5   2    5.50    1.60
   7  -5  -2    5.00    1.40
  -7  -5   2    4.30    1.70
  -7  -5   2    3.50    0.90
  -7  -5   2    3.20    1.00
  -7  -5   2    8.80    2.10
   7  -5  -2    6.90    2.50
  -7  -5   2    5.00    1.60
  -7  -5   2    1.60    1.30
   7  -5  -2    3.00    1.70
  -7   5   2    7.40    1.70
   7   5  -2    3.20    1.40
  -7   5   2    5.70    1.80
   7   5  -2    3.80    1.50
   7   5  -2    6.00    1.00
  -7   5   2    6.20    1.80
  -7   5   2    3.60    1.40
  -7   5   2    4.20    1.40
   7   5  -2    6.60    1.90
  -7   5   2    5.40    1.60
  -7   5   2    4.70    1.70
  -7   5   2    5.90    1.70
  -5  -5   2   64.49    4.80
   5  -5  -2   64.09    4.50
   5  -5  -2   67.29    5.40
  -5  -5   2   64.59    4.90
   5  -5  -2   57.49    5.90
  -5  -5   2   59.89    4.50
   5  -5  -2   61.59    5.40
  -5  -5   2   60.69    4.70
  -5  -5   2   61.59    4.90
  -5   5   2   63.29    5.00
  -5   5   2   72.29    4.70
   5   5  -2   61.09    4.90
  -5   5   2   64.49    4.90
   5   5  -2   61.09    4.80
  -5   5   2   57.09    5.10
   5   5  -2   63.79    4.40
   5   5  -2   66.29    5.10
  -5   5   2   61.99    4.50
  -5   5   2   56.89    5.10
  -5   5   2   57.89    4.50
  -5   5   2   66.79    4.60
  -3  -5   2    4.60    1.70
   3  -5  -2    5.70    1.00
   3  -5  -2    6.90    2.30
  -3  -5   2    6.70    1.60
   3  -5  -2    4.50    1.30
   3  -5  -2    5.60    1.30
   3  -5  -2    5.00    1.40
  -3  -5   2    8.10    1.10
   3  -5  -2    4.60    0.90
  -3  -5   2    4.90    1.30
  -3  -5   2    5.20    1.20
  -3   5   2    7.10    1.60
   3   5  -2    5.50    1.20
  -3   5   2    5.40    1.00
  -3   5   2    3.40    1.20
   3   5  -2    4.00    1.20
   3   5  -2    6.10    1.40
   3   5  -2    4.60    1.60
   3   5  -2    5.40    1.20
  -3   5   2    5.40    1.60
  -3   5   2    5.50    1.10
  -3   5   2    6.20    1.70
  -1  -5   2   21.70    3.20
   1  -5  -2   13.30    1.80
  -1  -5   2   19.00    1.60
   1  -5  -2   15.80    1.20
   1  -5  -2   15.40    2.80
  -1  -5   2   17.90    1.70
   1  -5  -2   16.10    1.20
  -1  -5   2   13.80    1.90
  -1   5   2   16.20    2.20
   1   5  -2   15.10    1.80
  -1   5   2   16.20    1.30
   1   5  -2   18.20    2.20
  -1   5   2   22.80    2.50
   1   5  -2   18.20    2.30
  -1   5   2   14.10    1.90
  -1  -5  -2   20.90    1.50
  -1  -5  -2   17.30    2.80
  -1  -5  -2   20.30    1.50
   1  -5   2   20.20    1.70
   1  -5   2   18.30    2.40
   1  -5   2   18.50    3.20
  -1  -5  -2   18.20    2.10
  -1   5  -2   18.60    2.00
   1   5   2   22.10    2.50
  -1   5  -2   18.30    2.00
  -1   5  -2   20.50    2.50
  -1   5  -2   23.40    2.60
   1   5   2   21.80    2.40
  -1   5  -2   20.10    2.30
   1   5   2   17.70    2.00
   1   5   2   23.40    1.80
  -1   5  -2   21.10    2.10
   3  -5   2    1.70    0.70
   3  -5   2    1.90    1.80
  -3  -5  -2    2.10    0.80
  -3  -5  -2    0.70    1.20
   3  -5   2    2.00    1.20
  -3  -5  -2    1.60    0.90
  -3  -5  -2    0.90    0.60
   3  -5   2    2.40    1.30
   3  -5   2   -0.60    1.00
   3   5   2    1.10    0.80
   3   5   2    1.20    1.10
  -3   5  -2    0.60    1.10
  -3   5  -2    0.80    0.60
  -3   5  -2    0.00    1.00
  -3   5  -2    3.20    1.20
  -3   5  -2    2.60    1.40
   3   5   2    1.20    0.90
   3   5   2    2.80    1.10
   3   5   2    0.40    0.70
  -5  -5  -2    0.60    0.90
  -5  -5  -2    1.10    1.10
   5  -5   2   -0.80    0.90
  -5  -5  -2    1.50    0.80
  -5  -5  -2   -0.20    0.80
   5  -5   2    3.00    1.60
  -5  -5  -2    3.80    1.20
   5  -5   2    1.20    0.80
  -5  -5  -2    1.40    1.20
   5  -5   2    2.00    1.30
  -5   5  -2    1.50    1.00
  -5   5  -2    0.20    0.90
   5   5   2    1.30    0.80
  -5   5  -2    0.70    0.90
  -5   5  -2    1.90    1.20
   5   5   2    2.30    0.90
   5   5   2    2.00    1.10
  -5   5  -2    2.00    1.10
  -5   5  -2    0.70    0.80
   5   5   2    2.40    1.20
   5   5   2    0.90    1.00
  -5   5  -2    0.30    0.70
   7  -5   2   28.70    3.20
  -7  -5  -2   31.40    3.50
  -7  -5  -2   27.30    3.20
   7  -5   2   29.70    4.10
  -7  -5  -2   30.20    2.40
  -7  -5  -2   32.80    3.30
  -7  -5  -2   29.20    2.60
  -7  -5  -2   28.80    3.30
  -7  -5  -2   27.40    3.20
  -7   5  -2   30.80    3.20
   7   5   2   34.70    3.40
  -7   5  -2   28.80    3.10
  -7   5  -2   37.10    3.70
  -7   5  -2   34.10    3.50
   7   5   2   37.10    3.60
   7   5   2   30.80    3.70
  -7   5  -2   31.60    3.30
  -7   5  -2   31.60    3.20
  -7   5  -2   30.60    3.50
  -7   5  -2   30.30    3.30
   7   5   2   36.20    3.60
  -9  -5  -2   23.90    3.80
   9  -5   2   15.90    4.10
  -9  -5  -2   22.60    3.20
  -9  -5  -2   23.60    3.70
  -9  -5  -2   22.80    3.60
  -9  -5  -2   21.00    3.70
  -9   5  -2   21.20    3.60
  -9   5  -2   22.90    3.10
  -9   5  -2   22.80    3.00
  -9   5  -2   17.10    3.30
  -9   5  -2   25.50    3.90
   9   5   2   19.60    3.30
   9   5   2   25.90    4.40
  -9   5  -2   24.80    3.90
  -9   5  -2   28.90    3.40
   9   5   2   26.10    3.40
  -9   5  -2   19.60    3.30
  11  -5   2    9.00    3.90
  11  -5   2   12.70    4.20
  11  -5   2    9.10    3.60
 -11  -5  -2   17.10    3.40
 -11  -5  -2   26.10    4.10
 -11  -5  -2   14.50    3.50
 -11  -5  -2   17.50    3.60
  11  -5   2   16.40    3.60
 -11  -5  -2   13.30    3.20
 -11   5  -2   15.30    3.40
  11   5   2   15.30    2.90
 -11   5  -2   19.00    3.70
 -11   5  -2   18.10    3.60
  11   5   2   18.10    4.10
 -11   5  -2   18.10    3.30
 -11   5  -2   15.90    3.00
 -11   5  -2   18.80    3.80
  11   5   2   15.10    3.30
 -11   5  -2   11.50    2.60
 -11   5  -2   13.30    3.20
  13  -5   2   -1.20    2.90
  13  -5   2    6.40    3.30
 -13  -5  -2    2.50    2.20
  13  -5   2    7.50    3.10
 -13  -5  -2    5.90    2.40
 -13  -5  -2    3.90    2.40
  13  -5   2    5.80    3.70
  13  -5   2    1.30    2.20
 -13  -5  -2    5.60    2.50
 -13  -5  -2    4.50    2.70
 -13   5  -2   10.10    3.00
 -13   5  -2    7.40    2.30
 -13   5  -2    7.90    2.80
 -13   5  -2    5.90    2.60
 -13   5  -2    4.40    2.10
  13   5   2   11.70    3.40
  13   5   2    3.30    2.10
 -13   5  -2    8.20    2.50
  13   5   2    7.30    3.30
 -13   5  -2   10.10    3.00
  15  -5   2   26.60    6.20
  15  -5   2   18.50    5.50
 -15  -5  -2   19.30    4.70
  15  -5   2   22.60    4.90
 -15  -5  -2   20.20    4.70
  15  -5   2   11.50    3.80
 -15  -5  -2   19.90    4.20
 -15  -5  -2   15.60    4.10
 -15  -5  -2   19.80    4.10
  15  -5   2   29.90    7.20
  15  -5   2   11.00    5.00
 -15   5  -2   24.70    4.10
  15   5   2   17.20    4.60
 -15   5  -2   20.10    4.60
  15   5   2   23.40    5.50
 -15   5  -2   16.70    3.80
 -15   5  -2   26.40    5.00
 -15   5  -2   21.90    4.70
  15   5   2   17.30    3.70
 -15   5  -2   19.80    4.60
 -16  -6   2   17.90    4.60
 -16  -6   2   15.50    4.40
  16  -6  -2    9.00    3.80
  16  -6  -2    2.20    5.00
 -16  -6   2   15.00    3.90
  16  -6  -2   20.10    5.00
 -16  -6   2   10.60    4.10
 -16  -6   2   12.20    3.80
  16  -6  -2   23.20    6.30
  16  -6  -2   27.60    6.70
  16  -6  -2   17.50    5.90
  16   6  -2   19.00    5.60
 -16   6   2   15.20    4.50
 -16   6   2   17.30    4.30
 -16   6   2   21.10    4.00
  16   6  -2   13.00    4.10
  16   6  -2   20.70    5.00
 -16   6   2   21.60    4.60
 -16   6   2   29.50    5.50
 -16   6   2   16.40    4.10
  14  -6  -2    1.60    3.10
  14  -6  -2    2.60    3.70
  14  -6  -2    3.70    3.10
 -14  -6   2    8.90    3.30
  14  -6  -2    9.60    3.30
  14  -6  -2    6.50    3.90
  14  -6  -2   17.40    5.50
 -14  -6   2    6.40    3.20
 -14  -6   2    4.30    3.20
 -14  -6   2    6.00    3.10
 -14  -6   2    5.40    2.60
  14   6  -2    1.90    2.60
 -14   6   2    4.80    2.40
  14   6  -2    6.70    2.90
 -14   6   2   11.60    2.90
 -14   6   2    8.30    3.00
 -14   6   2    4.70    2.50
  14   6  -2    6.60    3.50
 -14   6   2    3.80    2.60
 -14   6   2   14.40    3.80
 -12  -6   2   14.20    3.60
  12  -6  -2    7.90    3.90
 -12  -6   2   19.90    4.00
  12  -6  -2   16.50    4.80
  12  -6  -2   16.30    4.30
 -12  -6   2   12.90    3.40
  12  -6  -2   17.90    4.70
 -12  -6   2   12.60    3.40
 -12  -6   2   10.50    2.90
 -12   6   2   20.60    3.80
 -12   6   2   13.10    3.20
 -12   6   2   18.50    3.30
 -12   6   2   11.70    3.20
  12   6  -2   14.70    4.30
 -12   6   2   12.40    3.40
 -12   6   2   19.80    4.10
  12   6  -2   10.90    3.20
 -12   6   2    9.90    3.10
  12   6  -2   14.00    3.50
 -12   6   2   15.20    3.30
 -10  -6   2    2.70    1.70
  10  -6  -2    2.50    2.40
 -10  -6   2    2.50    1.90
  10  -6  -2    2.50    2.00
 -10  -6   2   -0.30    1.40
 -10  -6   2    3.80    2.00
 -10  -6   2    3.90    2.20
  10  -6  -2    3.90    2.30
 -10   6   2    7.80    2.20
  10   6  -2    2.10    1.70
 -10   6   2    4.50    1.80
 -10   6   2    0.00    1.50
  10   6  -2    0.80    1.60
  10   6  -2    0.20    1.70
 -10   6   2    0.00    1.30
 -10   6   2    4.70    2.00
 -10   6   2    4.90    2.10
 -10   6   2    2.80    1.70
 -10   6   2    7.90    2.60
  -8  -6   2    6.90    2.00
  -8  -6   2    4.70    1.90
   8  -6  -2    8.70    2.60
  -8  -6   2    3.40    1.70
  -8  -6   2    5.10    1.90
   8  -6  -2    1.30    2.00
   8  -6  -2    8.60    2.60
  -8  -6   2    8.30    1.70
  -8  -6   2    7.90    2.30
   8   6  -2    4.30    2.00
  -8   6   2    7.00    1.90
   8   6  -2    8.00    1.30
  -8   6   2    4.30    2.10
  -8   6   2    6.40    1.80
  -8   6   2    4.70    2.00
   8   6  -2    5.50    2.00
  -8   6   2    5.90    1.80
  -8   6   2    7.90    1.90
  -8   6   2    5.50    1.80
   8   6  -2    4.70    2.00
  -8   6   2    4.50    1.60
  -6  -6   2    8.90    2.00
   6  -6  -2   10.40    1.90
  -6  -6   2    9.60    2.30
  -6  -6   2   11.20    2.30
   6  -6  -2   11.20    3.10
  -6  -6   2    7.60    1.70
   6  -6  -2    6.60    2.20
  -6  -6   2    7.90    1.90
   6  -6  -2   10.10    2.50
   6   6  -2    8.90    1.70
  -6   6   2    5.20    1.60
   6   6  -2    6.50    1.80
  -6   6   2    9.70    2.30
  -6   6   2   10.80    2.10
  -6   6   2   10.00    2.10
  -6   6   2    9.30    2.40
  -6   6   2   13.10    2.80
   6   6  -2   10.30    2.40
   6   6  -2    7.00    2.00
  -6   6   2    8.60    1.80
  -6   6   2   11.40    1.90
   6   6  -2    7.80    1.90
   4  -6  -2    5.00    1.10
  -4  -6   2    4.30    1.30
  -4  -6   2    5.40    1.50
  -4  -6   2    5.50    1.90
  -4  -6   2    4.80    1.20
   4  -6  -2    5.40    1.40
   4  -6  -2    5.70    1.80
   4  -6  -2    3.70    1.40
  -4  -6   2    6.80    1.40
   4  -6  -2    7.80    2.60
  -4   6   2    6.20    1.90
   4   6  -2    4.20    1.30
  -4   6   2    8.30    1.90
  -4   6   2    8.10    2.10
   4   6  -2    6.40    1.60
   4   6  -2    4.00    1.60
  -4   6   2    5.90    1.60
  -4   6   2    4.70    1.10
  -4   6   2    4.60    1.10
   4   6  -2    3.10    1.20
   4   6  -2    7.30    1.70
  -2  -6   2    5.30    1.90
  -2  -6   2    4.90    1.10
   2  -6  -2    5.90    0.80
   2  -6  -2    8.10    1.80
   2  -6  -2    1.80    1.60
   2  -6  -2    3.30    0.90
  -2  -6   2    5.30    1.50
   2  -6  -2    4.70    1.10
   2  -6  -2    5.30    0.80
  -2  -6   2    4.80    1.10
  -2   6   2    5.50    1.70
   2   6  -2    5.00    1.60
  -2   6   2    3.50    0.80
  -2   6   2    5.60    1.50
   2   6  -2    5.30    1.30
   2   6  -2    3.10    1.30
  -2   6   2    2.30    1.50
   2   6  -2    3.60    0.80
   2   6  -2    5.60    1.60
   0  -6  -2   38.00    4.20
   0  -6  -2   42.70    2.30
   0  -6  -2   38.00    2.30
   0  -6   2   48.40    4.80
   0  -6  -2   36.90    3.40
   0  -6   2   41.30    3.70
   0  -6   2   38.70    2.90
   0  -6   2   33.20    2.70
   0   6   2   38.50    2.40
   0   6  -2   34.90    3.10
   0   6  -2   46.60    4.10
   0   6   2   39.30    3.40
   0   6   2   35.90    3.80
   0   6  -2   42.20    3.80
   0   6   2   39.90    3.80
   0   6   2   40.40    2.50
   0   6  -2   37.30    3.30
   0   6  -2   40.60    3.20
   0   6   2   41.40    2.50
  -2  -6  -2   16.90    2.20
   2  -6   2   19.30    1.50
  -2  -6  -2   18.50    1.70
  -2  -6  -2   14.50    1.60
   2  -6   2   19.50    2.30
   2  -6   2   21.70    1.90
  -2  -6  -2   14.70    2.80
   2  -6   2   17.60    2.20
   2  -6   2   18.30    3.10
   2  -6   2   25.00    4.40
  -2   6  -2   16.20    1.30
   2   6   2   16.20    2.50
  -2   6  -2   19.70    2.40
   2   6   2   22.50    1.80
   2   6   2   19.80    2.60
  -2   6  -2   19.10    2.20
  -2   6  -2   24.20    2.80
  -2   6  -2   20.40    2.70
   2   6   2   18.90    1.70
  -2   6  -2   20.10    2.30
   2   6   2   15.90    2.20
   2   6   2   18.40    1.70
  -4  -6  -2    1.40    0.90
  -4  -6  -2    2.60    1.50
   4  -6   2    3.40    1.70
   4  -6   2    0.20    1.80
  -4  -6  -2    3.80    1.50
   4  -6   2    0.60    1.00
  -4  -6  -2    2.90    1.00
  -4  -6  -2    4.00    1.40
   4  -6   2    4.20    1.10
   4   6   2    2.10    1.00
  -4   6  -2    5.40    1.60
   4   6   2    4.10    1.60
   4   6   2    5.10    1.40
   4   6   2    5.50    1.30
  -4   6  -2    3.40    0.90
  -4   6  -2    4.80    1.40
  -4   6  -2    5.90    1.90
  -4   6  -2    2.90    1.50
   4   6   2    7.30    1.40
  -6  -6  -2    6.90    1.90
  -6  -6  -2    4.40    1.50
  -6  -6  -2    2.90    1.70
   6  -6   2    1.60    1.10
  -6  -6  -2    3.60    1.40
  -6  -6  -2    6.40    1.70
   6  -6   2    1.30    1.50
   6  -6   2    3.10    1.80
  -6  -6  -2    1.90    1.30
   6  -6   2    5.90    2.50
   6   6   2    4.60    1.20
  -6   6  -2    6.90    1.70
   6   6   2    7.10    1.90
  -6   6  -2    7.20    1.60
  -6   6  -2    5.10    1.80
  -6   6  -2    2.40    1.30
  -6   6  -2    5.50    1.50
  -6   6  -2    6.10    2.00
   6   6   2    4.10    1.60
   6   6   2    3.00    1.40
   6   6   2    8.20    2.00
  -6   6  -2    4.00    1.80
   8  -6   2   17.60    4.20
  -8  -6  -2   21.70    3.40
  -8  -6  -2   14.30    1.90
   8  -6   2   12.40    3.40
  -8  -6  -2   20.70    2.80
   8  -6   2   17.60    3.80
  -8  -6  -2   15.20    3.10
  -8  -6  -2   14.60    2.30
  -8  -6  -2   21.20    2.90
  -8  -6  -2   15.10    2.90
  -8   6  -2   16.40    2.80
  -8   6  -2   19.80    3.20
  -8   6  -2   19.60    3.50
  -8   6  -2   19.00    2.60
   8   6   2   16.40    3.10
  -8   6  -2   15.90    3.20
  -8   6  -2   17.90    3.10
  -8   6  -2   25.50    3.60
   8   6   2   18.00    3.10
   8   6   2   17.50    3.40
 -10  -6  -2   11.40    2.90
 -10  -6  -2   13.60    3.10
 -10  -6  -2    9.00    2.50
 -10  -6  -2   10.50    2.70
 -10  -6  -2   13.00    3.00
  10  -6   2    6.20    2.80
 -10   6  -2   11.50    2.70
 -10   6  -2   12.10    3.00
 -10   6  -2   13.50    2.80
 -10   6  -2    9.70    2.60
  10   6   2   10.80    2.60
 -10   6  -2   14.40    2.90
 -10   6  -2   10.40    2.60
  10   6   2   10.70    2.60
  10   6   2   14.00    3.40
  12  -6   2   87.99    8.00
  12  -6   2   90.59    9.80
  12  -6   2   78.79    9.50
 -12  -6  -2   83.79    7.70
  12  -6   2   63.49    8.00
 -12  -6  -2   86.89    7.70
  12  -6   2   68.29    8.90
 -12  -6  -2   94.19    8.10
 -12  -6  -2   78.79    7.30
 -12  -6  -2   88.29    7.60
 -12   6  -2   90.29    7.10
 -12   6  -2   92.19    7.40
  12   6   2   75.59    6.90
  12   6   2   91.19    8.80
  12   6   2   78.39    7.50
 -12   6  -2   83.79    7.60
 -12   6  -2   84.79    7.50
 -12   6  -2   79.99    7.40
 -12   6  -2   86.99    7.40
 -12   6  -2   84.29    7.30
 -12   6  -2   82.39    7.60
  14  -6   2   77.79    9.50
  14  -6   2   74.09    8.90
  14  -6   2   85.89    9.10
 -14  -6  -2   70.29    7.70
  14  -6   2   84.19   10.40
 -14  -6  -2   72.89    7.50
  14  -6   2   78.59    8.10
  14  -6   2   72.49    8.60
 -14  -6  -2   69.89    7.90
  14  -6   2   73.19    9.90
 -14  -6  -2   93.69    8.30
 -14  -6  -2   75.39    7.70
  14   6   2   67.69    6.80
 -14   6  -2   87.49    8.00
  14   6   2   84.19    8.90
 -14   6  -2   81.29    7.10
  14   6   2   77.99    8.00
 -14   6  -2   72.69    7.50
 -14   6  -2   81.59    7.40
 -14   6  -2   80.79    7.40
 -14   6  -2   85.99    7.80
  16  -6   2   62.89    8.70
 -16  -6  -2   59.99    7.50
 -16  -6  -2   64.29    7.80
  16  -6   2   69.89    7.90
 -16  -6  -2   70.09    8.00
  16  -6   2   65.39    8.80
  16  -6   2   85.19   11.20
  16  -6   2   80.29   10.70
 -16  -6  -2   69.29    8.00
  16  -6   2   53.69    9.80
 -16  -6  -2   86.29    8.70
  16  -6   2   73.49   11.40
 -16   6  -2   85.69    8.60
 -16   6  -2   69.49    7.60
 -16   6  -2   78.89    7.50
 -16   6  -2   72.89    7.80
  16   6   2   80.09    7.60
  16   6   2   56.99    8.70
  16   6   2   86.29    9.90
  15  -7  -2   45.40    8.20
 -15  -7   2   37.60    6.90
  15  -7  -2   52.99    9.80
 -15  -7   2   58.19    6.80
  15  -7  -2   41.40    9.00
  15  -7  -2   69.29    8.10
  15  -7  -2   32.30    7.80
 -15  -7   2   54.19    6.70
 -15  -7   2   53.69    6.60
  15  -7  -2   48.40    9.60
  15  -7  -2   51.29    8.60
 -15  -7   2   36.30    6.50
  15   7  -2   61.79    6.80
 -15   7   2   40.00    6.30
  15   7  -2   50.69    6.60
 -15   7   2   47.20    5.80
 -15   7   2   52.19    6.10
  15   7  -2   58.89    8.00
 -15   7   2   51.19    6.40
 -15   7   2   44.30    5.70
 -15   7   2   48.80    6.30
 -13  -7   2   89.59    8.40
  13  -7  -2  100.59   10.50
  13  -7  -2   90.89   10.20
 -13  -7   2  109.49    8.90
 -13  -7   2   92.09    8.60
 -13  -7   2   88.29    8.10
  13  -7  -2   90.69    9.70
  13  -7  -2   83.49   10.70
 -13  -7   2   92.69    8.60
  13  -7  -2   70.19   11.80
  13  -7  -2   93.09   10.00
  13   7  -2   86.99    9.20
 -13   7   2   85.59    8.00
 -13   7   2  103.59    8.10
 -13   7   2   74.29    8.20
 -13   7   2   77.99    7.70
  13   7  -2   81.49    7.90
 -13   7   2   73.79    7.70
 -13   7   2   76.49    7.50
  13   7  -2   94.39    8.70
 -13   7   2   98.39    7.90
 -13   7   2   85.39    8.00
  11  -7  -2  129.59   13.00
 -11  -7   2  148.89   10.70
 -11  -7   2  140.69   10.70
  11  -7  -2  138.49   12.50
 -11  -7   2  144.69   10.40
 -11  -7   2  124.59   10.50
 -11  -7   2  150.98   11.00
  11  -7  -2  134.49   12.00
  11  -7  -2  124.79   12.20
  11  -7  -2  131.39   12.30
 -11   7   2  136.09   10.20
  11   7  -2  146.59   10.80
 -11   7   2  138.89   10.30
  11   7  -2  156.58   11.80
 -11   7   2  135.29   10.20
 -11   7   2  148.99   10.60
 -11   7   2  141.09   11.00
 -11   7   2  134.09   10.00
 -11   7   2  140.49   10.30
   9  -7  -2  173.38   13.70
   9  -7  -2  170.98   12.90
   9  -7  -2  169.18   12.60
  -9  -7   2  163.18   11.40
  -9  -7   2  170.18   11.50
  -9  -7   2  186.38   11.80
  -9  -7   2  167.08   11.60
   9  -7  -2  170.68   13.40
  -9  -7   2  152.88   10.90
  -9  -7   2  157.58   10.10
  -9   7   2  153.88   11.80
  -9   7   2  166.18   11.20
   9   7  -2  161.58   11.60
  -9   7   2  185.28   12.10
   9   7  -2  161.48   11.80
  -9   7   2  164.08   11.00
  -9   7   2  161.98   10.90
  -9   7   2  141.29   10.70
   9   7  -2  165.88   11.60
  -9   7   2  154.38   11.30
   7  -7  -2  135.59    9.60
   7  -7  -2  133.39   10.00
   7  -7  -2  135.69   11.20
  -7  -7   2  123.59    9.30
   7  -7  -2  105.09    9.30
  -7  -7   2  128.99    8.90
   7  -7  -2  108.89    8.20
  -7  -7   2  128.99    8.90
  -7  -7   2  140.29    9.40
  -7  -7   2  128.69    8.50
  -7   7   2  121.19    9.10
  -7   7   2  129.59    9.00
  -7   7   2  110.29    9.40
   7   7  -2  126.39    9.10
  -7   7   2  134.89    8.50
  -7   7   2  130.09    8.50
   7   7  -2  118.79    8.00
   7   7  -2  127.39    9.10
   7   7  -2  124.39    9.30
  -5  -7   2   69.59    5.60
  -5  -7   2   75.39    5.30
   5  -7  -2   94.99    8.40
   5  -7  -2   70.99    6.10
   5  -7  -2   76.69    5.90
  -5  -7   2   80.29    6.30
   5  -7  -2   75.79    5.30
  -5  -7   2   79.19    6.80
  -5  -7   2   84.19    5.90
  -5   7   2   84.19    6.90
   5   7  -2   67.69    5.50
   5   7  -2   78.59    6.70
  -5   7   2   73.59    5.30
   5   7  -2   76.99    6.10
  -5   7   2   70.99    5.20
  -5   7   2   89.09    6.50
   5   7  -2   64.59    5.60
   5   7  -2   84.69    5.90
  -5   7   2   78.29    6.40
   3  -7  -2   96.39    6.70
  -3  -7   2   81.59    5.60
  -3  -7   2   95.19    7.40
   3  -7  -2   84.99    8.00
  -3  -7   2   81.49    6.40
   3  -7  -2   73.99    5.00
  -3  -7   2   75.39    5.50
   3  -7  -2   81.59    5.50
  -3   7   2   90.69    6.50
   3   7  -2   81.89    6.70
   3   7  -2   90.19    6.50
   3   7  -2   81.99    6.20
  -3   7   2   70.79    6.60
  -3   7   2   84.69    5.20
   3   7  -2   74.49    5.80
  -3   7   2   95.29    7.20
  -1  -7   2   90.59    6.10
  -1  -7   2  110.59    7.50
   1  -7  -2   92.39    5.50
  -1  -7   2  101.99    8.40
  -1  -7   2  102.49    6.30
   1  -7  -2  103.89    7.20
  -1   7   2  106.09    7.80
   1   7  -2  108.09    7.10
   1   7  -2  107.69    7.80
  -1   7   2  116.69    8.00
   1   7  -2   89.69    6.80
  -1   7   2  103.79    7.20
  -1  -7  -2  235.58   14.80
   1  -7   2  223.48   12.60
  -1  -7  -2  225.18   12.00
  -1  -7  -2  237.78   13.50
   1  -7   2  217.28   12.50
   1  -7   2  242.88   15.50
  -1  -7  -2  213.58   11.90
   1  -7   2  216.88   13.80
  -1   7  -2  241.68   14.20
  -1   7  -2  240.18   13.50
  -1   7  -2  207.58   12.80
  -1   7  -2  199.88   12.80
   1   7   2  210.98   12.20
   1   7   2  222.58   14.00
   1   7   2  235.08   13.90
   1   7   2  222.88   12.30
   1   7   2  193.18   11.90
   1   7   2  210.38   13.20
  -1   7  -2  242.98   14.30
   3  -7   2  284.07   17.20
  -3  -7  -2  285.27   17.20
   3  -7   2  316.97   18.30
   3  -7   2  284.97   16.20
   3  -7   2  304.67   16.50
  -3  -7  -2  311.47   16.40
   3  -7   2  345.27   20.20
  -3  -7  -2  292.67   16.30
  -3  -7  -2  285.67   18.20
   3  -7   2  281.17   17.00
   3   7   2  287.97   17.30
  -3   7  -2  280.07   15.90
   3   7   2  283.37   16.40
  -3   7  -2  322.87   17.80
   3   7   2  301.17   17.90
  -3   7  -2  300.97   17.30
  -3   7  -2  288.07   18.10
   3   7   2  284.97   17.20
   3   7   2  288.77   16.40
  -5  -7  -2  302.67   17.70
  -5  -7  -2  312.17   17.20
   5  -7   2  274.97   16.90
   5  -7   2  307.17   18.20
   5  -7   2  300.57   17.70
  -5  -7  -2  305.57   17.10
  -5  -7  -2  291.67   18.20
   5  -7   2  324.27   19.10
  -5  -7  -2  285.17   18.10
  -5   7  -2  287.77   17.60
   5   7   2  299.57   17.20
   5   7   2  293.97   17.00
  -5   7  -2  284.87   18.20
   5   7   2  295.47   18.00
   5   7   2  293.77   17.60
  -5   7  -2  290.37   17.90
   5   7   2  293.87   17.20
  -5   7  -2  282.67   16.60
  -5   7  -2  321.17   18.70
  -7  -7  -2  249.48   15.70
   7  -7   2  257.67   16.60
   7  -7   2  281.27   18.90
   7  -7   2  249.58   17.00
  -7  -7  -2  250.37   15.80
  -7  -7  -2  271.07   16.20
   7  -7   2  268.97   17.80
  -7  -7  -2  255.77   15.70
  -7  -7  -2  246.08   16.40
  -7   7  -2  270.27   16.30
  -7   7  -2  270.57   16.70
   7   7   2  248.38   15.70
  -7   7  -2  243.58   15.30
   7   7   2  257.97   16.20
  -7   7  -2  255.27   15.50
  -7   7  -2  281.37   16.10
  -7   7  -2  265.07   15.90
   7   7   2  280.87   16.30
   7   7   2  259.47   16.10
   9  -7   2  155.68   12.80
  -9  -7  -2  133.19   10.40
   9  -7   2  130.79   11.30
  -9  -7  -2  160.58   10.10
  -9  -7  -2  138.29   10.00
  -9  -7  -2  136.49    8.60
   9  -7   2  147.29   12.00
  -9  -7  -2  127.29    9.80
  -9  -7  -2  155.88   10.30
  -9   7  -2  131.89    9.50
  -9   7  -2  157.18    9.90
  -9   7  -2  120.39   10.20
  -9   7  -2  142.79   10.20
   9   7   2  139.69   10.50
  -9   7  -2  146.19   10.10
  -9   7  -2  132.59   10.30
   9   7   2  117.29    9.80
   9   7   2  149.88   10.40
  -9   7  -2  139.99    9.80
  11  -7   2  135.29   12.00
 -11  -7  -2  116.69    9.60
 -11  -7  -2  126.59   10.30
 -11  -7  -2  139.29   10.00
 -11  -7  -2  121.79    9.70
  11  -7   2  143.19   12.00
 -11  -7  -2  139.19    9.70
  11  -7   2  128.09   11.20
 -11   7  -2  129.09    9.50
 -11   7  -2  101.59    9.20
 -11   7  -2  120.69    9.50
 -11   7  -2  109.69    9.60
 -11   7  -2  129.49   10.00
  11   7   2  104.39    9.10
 -11   7  -2  127.09    9.60
 -11   7  -2  125.19    9.20
  11   7   2  126.99    9.90
  11   7   2  133.19   10.60
 -13  -7  -2   53.99    6.00
  13  -7   2   49.90    8.60
  13  -7   2   55.79   10.00
 -13  -7  -2   59.39    6.40
  13  -7   2   54.69    9.20
  13  -7   2   53.09    9.30
 -13  -7  -2   48.50    6.50
  13  -7   2   54.49    6.70
  13  -7   2   45.90    8.00
  13  -7   2   55.59    9.20
 -13  -7  -2   47.10    5.90
  13  -7   2   37.30    7.20
  13  -7   2   47.80    6.70
 -13  -7  -2   54.99    6.30
  13   7   2   41.70    5.30
  13   7   2   54.59    6.10
 -13   7  -2   47.80    5.50
 -13   7  -2   46.10    5.70
 -13   7  -2   51.69    5.90
  13   7   2   50.69    6.80
 -13   7  -2   51.09    5.90
 -13   7  -2   53.99    5.80
 -13   7  -2   46.80    5.80
 -13   7  -2   57.09    6.10
  15  -7   2   30.80    7.40
  15  -7   2   16.80    6.10
 -15  -7  -2   31.00    5.40
  15  -7   2   23.70    6.00
 -15  -7  -2   38.50    6.30
 -15  -7  -2   26.60    5.40
  15  -7   2   24.40    5.90
  15  -7   2   18.00    7.10
 -15  -7  -2   21.40    5.60
  15  -7   2   26.40    6.50
  15  -7   2   25.00    6.20
  15  -7   2   20.80    6.10
 -15   7  -2   26.90    5.00
  15   7   2   24.60    4.80
 -15   7  -2   29.30    5.40
  15   7   2   28.40    5.70
 -15   7  -2   28.00    5.10
 -15   7  -2   30.70    5.00
 -15   7  -2   26.00    5.10
  15   7   2   38.90    7.30
 -15   7  -2   20.00    4.60
 -14  -8   2   12.50    3.80
  14  -8  -2   16.40    4.60
  14  -8  -2    9.60    4.50
  14  -8  -2    5.70    3.90
  14  -8  -2    2.30    5.00
 -14  -8   2    7.60    3.40
  14  -8  -2    9.70    4.60
  14  -8  -2   10.40    4.20
 -14  -8   2   13.60    3.70
  14  -8  -2    9.40    4.60
  14  -8  -2   12.20    5.40
 -14  -8   2   13.40    4.30
 -14  -8   2   13.50    3.60
 -14   8   2   15.10    4.10
 -14   8   2    6.50    2.80
 -14   8   2   11.80    3.50
 -14   8   2   19.30    4.10
 -14   8   2   18.20    4.10
 -14   8   2   12.70    3.40
  14   8  -2   14.10    4.30
 -14   8   2    5.60    2.90
  14   8  -2   12.30    3.70
 -12  -8   2   23.30    4.60
  12  -8  -2   22.80    6.60
  12  -8  -2   20.70    5.80
 -12  -8   2   20.40    4.20
  12  -8  -2   12.60    4.70
  12  -8  -2   18.10    4.60
 -12  -8   2   20.50    3.90
  12  -8  -2   13.40    5.00
 -12  -8   2   21.90    4.50
  12  -8  -2   10.70    4.40
 -12  -8   2   15.60    3.80
  12   8  -2   13.50    3.40
  12   8  -2   18.50    4.40
 -12   8   2   24.20    4.10
  12   8  -2   22.10    4.50
 -12   8   2   19.10    4.00
 -12   8   2   20.80    3.60
 -12   8   2   24.30    4.20
 -12   8   2   20.10    4.50
 -12   8   2   17.20    3.70
 -12   8   2   20.10    4.50
 -10  -8   2    9.80    2.60
  10  -8  -2    5.10    3.40
 -10  -8   2   12.80    3.00
  10  -8  -2   12.90    3.60
  10  -8  -2    9.60    3.30
  10  -8  -2    6.70    3.20
 -10  -8   2    9.60    2.90
 -10  -8   2   12.80    3.20
 -10  -8   2   10.60    1.90
  10  -8  -2    9.30    3.90
 -10  -8   2   13.20    3.10
 -10   8   2    9.40    2.60
 -10   8   2   13.70    3.00
 -10   8   2   10.70    2.90
  10   8  -2   12.00    3.20
 -10   8   2   10.50    2.50
  10   8  -2   11.50    3.20
  10   8  -2    7.20    2.60
 -10   8   2   11.10    2.70
 -10   8   2   11.00    3.20
 -10   8   2    8.90    3.00
   8  -8  -2    7.60    2.90
  -8  -8   2   14.20    2.80
  -8  -8   2   12.10    2.80
   8  -8  -2    8.60    3.40
   8  -8  -2    8.40    2.80
  -8  -8   2   12.30    2.80
  -8  -8   2    8.80    2.20
   8  -8  -2    8.70    2.90
  -8  -8   2   14.30    3.10
  -8  -8   2   10.30    3.00
   8   8  -2   18.10    3.70
  -8   8   2   15.70    2.50
  -8   8   2   10.70    2.80
   8   8  -2   11.70    2.70
   8   8  -2    9.80    2.50
  -8   8   2   13.20    3.10
  -8   8   2   14.70    3.50
  -8   8   2   13.40    3.20
  -8   8   2   11.20    2.30
   8   8  -2   10.60    2.10
   6  -8  -2   16.70    2.50
  -6  -8   2   19.10    3.80
  -6  -8   2   13.60    2.60
   6  -8  -2   17.10    3.10
   6  -8  -2   16.10    3.50
  -6  -8   2   17.00    2.80
   6  -8  -2   16.70    4.50
  -6  -8   2   14.00    3.00
   6  -8  -2   18.70    3.20
  -6   8   2   13.80    2.30
  -6   8   2   16.10    3.70
  -6   8   2   23.10    3.70
   6   8  -2   19.60    3.40
   6   8  -2   16.50    2.80
  -6   8   2   16.30    3.60
   6   8  -2   16.20    2.80
   6   8  -2   21.50    4.00
   6   8  -2   12.70    2.50
   4  -8  -2    4.60    1.80
  -4  -8   2    5.00    1.30
  -4  -8   2    2.90    1.20
   4  -8  -2    5.50    1.40
   4  -8  -2    4.10    2.40
  -4  -8   2    7.10    2.50
  -4  -8   2    4.50    1.70
   4  -8  -2    4.40    1.40
   4   8  -2    2.50    1.50
   4   8  -2    6.20    1.80
   4   8  -2    4.20    2.20
   4   8  -2    2.70    1.10
  -4   8   2    5.00    2.30
  -4   8   2    4.30    1.00
  -4   8   2    5.10    2.00
   4   8  -2    1.00    1.30
  -4   8   2    2.60    1.60
  -2  -8   2   14.20    1.80
   2  -8  -2   14.20    1.30
   2  -8  -2   18.70    4.00
  -2  -8   2   20.60    3.90
  -2  -8   2   19.70    3.10
   2  -8  -2   16.40    2.90
  -2  -8   2   15.90    1.80
   2  -8  -2   14.00    1.30
   2  -8  -2   14.90    1.20
  -2   8   2   17.20    3.40
   2   8  -2   23.30    3.70
  -2   8   2   17.00    1.40
  -2   8   2   16.80    2.90
   2   8  -2   17.30    2.80
   2   8  -2   25.80    4.20
   2   8  -2   16.30    2.80
  -2   8   2   20.20    3.60
   0  -8   2   23.90    3.70
   0  -8   2   35.60    4.60
   0  -8  -2   26.60    3.20
   0  -8   2   29.20    2.40
   0  -8   2   30.00    2.50
   0  -8  -2   25.30    4.90
   0   8  -2   31.90    3.90
   0   8   2   28.50    3.30
   0   8   2   28.10    3.80
   0   8  -2   26.40    2.70
   0   8  -2   28.30    3.70
   0   8   2   33.20    3.80
   0   8  -2   31.00    3.30
   2  -8   2   42.40    4.40
  -2  -8  -2   41.50    4.00
  -2  -8  -2   48.10    3.00
  -2  -8  -2   38.30    2.90
   2  -8   2   44.80    3.60
   2  -8   2   47.70    3.50
   2  -8   2   45.20    6.70
  -2  -8  -2   40.10    4.80
   2  -8   2   46.30    3.30
  -2   8  -2   45.50    3.70
   2   8   2   48.80    4.60
   2   8   2   41.00    2.90
  -2   8  -2   38.10    4.00
   2   8   2   39.80    4.00
   2   8   2   40.90    3.40
  -2   8  -2   46.90    4.80
  -2   8  -2   53.39    5.10
   2   8   2   45.70    4.70
   2   8   2   40.50    3.40
  -4  -8  -2  101.29    7.90
   4  -8   2   94.69    8.90
   4  -8   2  102.19    6.80
   4  -8   2   82.29    5.90
  -4  -8  -2   85.59    6.80
   4  -8   2   83.29    5.80
  -4  -8  -2   87.99    6.00
   4  -8   2   85.19    6.70
  -4  -8  -2   91.49    6.00
   4  -8   2   89.69    7.60
  -4  -8  -2   95.09    7.90
  -4   8  -2  105.89    8.00
  -4   8  -2   78.79    6.70
  -4   8  -2   99.09    7.70
   4   8   2   92.09    7.40
   4   8   2   91.29    6.10
   4   8   2   89.79    6.80
   4   8   2   96.49    6.80
  -4   8  -2   86.19    5.40
  -4   8  -2   86.19    7.10
   4   8   2   88.29    5.90
   6  -8   2   51.19    7.90
   6  -8   2   34.70    3.90
  -6  -8  -2   37.50    3.60
   6  -8   2   36.00    4.30
  -6  -8  -2   31.10    4.10
  -6  -8  -2   34.70    3.50
  -6  -8  -2   36.60    4.50
   6  -8   2   28.70    4.80
  -6  -8  -2   30.90    3.70
   6   8   2   32.60    3.40
   6   8   2   30.40    3.40
   6   8   2   33.50    4.10
  -6   8  -2   34.10    3.00
  -6   8  -2   32.10    4.30
   6   8   2   28.10    3.70
  -6   8  -2   25.90    4.10
   6   8   2   28.80    3.40
  -6   8  -2   31.10    4.00
  -8  -8  -2   54.39    5.00
  -8  -8  -2   59.29    5.10
  -8  -8  -2   51.49    5.30
   8  -8   2   53.19    6.10
   8  -8   2   57.39    7.50
  -8  -8  -2   49.50    4.80
  -8  -8  -2   56.69    5.90
   8  -8   2   56.19    5.80
   8  -8   2   46.30    6.00
   8   8   2   57.59    5.40
  -8   8  -2   48.20    5.80
   8   8   2   47.60    5.10
  -8   8  -2   50.99    4.50
  -8   8  -2   46.50    5.00
  -8   8  -2   48.00    5.20
   8   8   2   61.69    5.50
 -10  -8  -2   35.90    4.70
  10  -8   2   46.00    7.80
  10  -8   2   34.60    6.60
 -10  -8  -2   38.40    4.60
  10  -8   2   44.00    5.60
 -10  -8  -2   43.30    5.30
  10  -8   2   41.20    7.00
 -10  -8  -2   42.00    4.80
 -10  -8  -2   36.50    3.30
  10   8   2   41.80    4.90
 -10   8  -2   41.00    4.40
 -10   8  -2   35.70    4.50
 -10   8  -2   44.40    5.30
 -10   8  -2   38.40    4.20
 -10   8  -2   37.70    4.30
 -10   8  -2   49.60    5.20
  10   8   2   32.30    4.70
 -10   8  -2   37.20    5.00
  10   8   2   42.70    5.00
  12  -8   2   62.69    9.80
  12  -8   2   52.99    6.80
  12  -8   2   49.90    8.60
 -12  -8  -2   61.69    6.40
  12  -8   2   44.80    8.10
 -12  -8  -2   49.30    6.60
 -12  -8  -2   58.99    6.20
 -12  -8  -2   68.89    6.50
  12  -8   2   64.59    7.60
  12  -8   2   51.09    8.60
  12  -8   2   58.39    9.80
 -12   8  -2   51.99    5.60
 -12   8  -2   57.19    6.00
 -12   8  -2   55.79    5.90
  12   8   2   49.50    6.30
  12   8   2   59.19    6.60
 -12   8  -2   56.89    6.70
 -12   8  -2   56.89    5.90
  12   8   2   61.59    6.90
 -12   8  -2   59.89    6.00
 -12   8  -2   53.89    6.50
 -14  -8  -2   43.20    5.80
  14  -8   2   40.90    8.00
  14  -8   2   43.40    7.90
  14  -8   2   46.20    9.40
  14  -8   2   45.70    7.30
  14  -8   2   45.50    8.70
 -14  -8  -2   45.00    6.00
  14  -8   2   52.19    9.20
  14  -8   2   45.30    8.80
  14  -8   2   54.09    9.70
 -14  -8  -2   51.49    6.30
 -14  -8  -2   60.59    7.10
  14  -8   2   52.09    7.00
 -14   8  -2   54.49    5.80
 -14   8  -2   43.60    6.20
 -14   8  -2   41.80    6.30
  14   8   2   46.70    5.90
 -14   8  -2   46.50    5.70
 -14   8  -2   54.39    6.00
  14   8   2   45.60    6.90
 -14   8  -2   43.00    6.70
 -14   8  -2   55.19    6.20
  14   8   2   53.39    8.40
  13  -9  -2    7.90    5.10
  13  -9  -2    7.30    5.40
 -13  -9   2   13.30    3.60
  13  -9  -2    8.10    4.30
  13  -9  -2   12.90    4.40
  13  -9  -2    2.00    2.90
 -13  -9   2    7.20    3.50
  13  -9  -2    4.10    3.30
 -13  -9   2    4.70    2.70
 -13  -9   2    9.10    3.40
  13  -9  -2    5.70    4.10
 -13   9   2   10.70    3.10
 -13   9   2    7.60    3.20
 -13   9   2   15.50    4.30
 -13   9   2    9.40    3.00
 -13   9   2    7.50    3.00
  13   9  -2   11.00    3.70
  13   9  -2   11.60    3.60
 -13   9   2    8.00    2.80
  13   9  -2   11.10    3.90
 -13   9   2    9.80    3.00
 -11  -9   2   15.10    3.50
  11  -9  -2   14.70    4.20
  11  -9  -2   16.00    4.40
  11  -9  -2   17.70    4.20
  11  -9  -2   19.50    5.50
  11  -9  -2   22.70    5.90
 -11  -9   2   12.80    3.20
 -11  -9   2   21.10    4.60
 -11  -9   2   14.30    3.50
  11   9  -2   16.90    4.10
  11   9  -2   13.70    3.60
 -11   9   2   14.30    3.80
 -11   9   2   22.00    4.30
  11   9  -2   15.70    4.00
 -11   9   2   12.20    3.10
 -11   9   2   20.90    4.60
 -11   9   2   16.60    3.20
 -11   9   2   15.70    3.70
   9  -9  -2   12.20    4.10
  -9  -9   2    7.00    2.40
  -9  -9   2    8.60    2.50
   9  -9  -2   17.40    4.90
  -9  -9   2    8.70    2.80
   9  -9  -2    7.80    3.10
  -9  -9   2   10.70    3.20
  -9  -9   2   10.00    2.80
   9  -9  -2    8.90    3.00
   9  -9  -2    7.00    3.00
  -9   9   2    9.00    2.90
  -9   9   2    9.90    2.40
   9   9  -2    4.40    2.20
   9   9  -2    9.60    2.70
  -9   9   2   11.20    2.90
   9   9  -2    7.60    2.90
  -9   9   2    9.20    3.30
  -9   9   2    9.90    2.30
   7  -9  -2   12.70    2.80
  -7  -9   2   10.80    2.50
   7  -9  -2   14.00    3.10
   7  -9  -2    6.80    3.30
  -7  -9   2   14.40    3.20
   7  -9  -2   11.50    3.20
   7  -9  -2    7.80    1.80
  -7  -9   2   12.20    3.20
  -7  -9   2    8.40    2.90
  -7  -9   2    7.40    2.20
  -7   9   2    7.70    2.90
   7   9  -2   12.70    2.50
  -7   9   2    9.30    3.20
  -7   9   2   12.60    3.00
  -7   9   2   11.90    2.20
   7   9  -2   13.70    3.20
   7   9  -2    3.80    2.40
   7   9  -2    9.40    2.30
  -5  -9   2   12.60    2.40
  -5  -9   2   14.60    3.10
   5  -9  -2   17.00    1.90
  -5  -9   2   12.70    2.30
   5  -9  -2   17.60    2.80
   5  -9  -2   15.50    3.20
   5  -9  -2   13.70    2.30
  -5  -9   2   13.10    3.40
   5  -9  -2   13.70    4.10
  -5   9   2   14.00    3.30
   5   9  -2   15.20    2.90
   5   9  -2   15.70    2.90
   5   9  -2   19.70    2.20
   5   9  -2   11.10    3.30
  -5   9   2   14.10    1.80
  -5   9   2   14.90    3.20
  -5   9   2   21.60    4.30
   5   9  -2   13.30    2.90
   3  -9  -2   41.30    2.90
   3  -9  -2   47.10    3.10
  -3  -9   2   47.50    3.60
  -3  -9   2   40.50    4.40
   3  -9  -2   54.19    6.30
  -3  -9   2   40.40    3.50
   3  -9  -2   47.30    4.60
   3  -9  -2   43.40    2.90
  -3  -9   2   38.40    5.20
  -3   9   2   52.59    4.80
   3   9  -2   41.70    4.30
   3   9  -2   50.39    5.10
   3   9  -2   46.10    4.70
   3   9  -2   51.49    4.60
  -3   9   2   41.80    2.90
  -3   9   2   34.00    4.60
  -3   9   2   41.20    4.90
  -1  -9   2    1.70    1.30
  -1  -9   2    0.80    1.80
  -1  -9   2    2.90    0.80
   1  -9  -2   -0.60    1.00
  -1  -9   2    3.70    1.00
   1  -9  -2    3.30    2.40
   1   9  -2    2.70    1.40
  -1   9   2    1.60    1.20
   1   9  -2    0.70    1.10
  -1   9   2    1.00    1.40
  -1   9   2    4.20    1.80
   1   9  -2    0.00    1.40
   1   9  -2    5.30    2.30
   1  -9   2    9.00    1.40
   1  -9   2   11.20    1.40
   1  -9   2    7.00    1.20
   1  -9   2   10.30    3.30
  -1  -9  -2    6.50    2.70
  -1  -9  -2    7.70    2.00
   1  -9   2   12.90    2.90
  -1   9  -2    8.80    1.80
   1   9   2   14.20    3.20
  -1   9  -2   11.70    2.60
   1   9   2    7.60    2.00
  -1   9  -2    8.90    2.70
  -1   9  -2   11.30    2.90
  -3  -9  -2   11.80    1.50
   3  -9   2   12.30    1.80
   3  -9   2   11.90    2.20
  -3  -9  -2   12.70    2.70
   3  -9   2   13.70    2.10
  -3  -9  -2   10.40    1.60
   3  -9   2   11.90    3.70
  -3  -9  -2   16.20    3.80
   3  -9   2   16.20    3.30
  -3  -9  -2   10.30    3.40
   3   9   2   13.10    2.90
   3   9   2   11.80    1.70
   3   9   2   12.90    2.80
  -3   9  -2   11.80    3.10
  -3   9  -2   10.30    2.90
   3   9   2   10.80    2.50
   3   9   2   10.50    2.20
  -3   9  -2   13.00    2.90
  -5  -9  -2    1.30    1.40
   5  -9   2    2.20    1.50
  -5  -9  -2    5.00    2.70
   5  -9   2    0.70    1.50
  -5  -9  -2    1.40    1.10
  -5  -9  -2   -0.30    1.80
   5  -9   2    1.90    1.00
   5  -9   2    2.90    1.10
   5  -9   2    2.90    1.70
  -5  -9  -2    1.50    1.00
   5  -9   2    3.50    2.90
  -5   9  -2    3.20    1.70
  -5   9  -2    0.20    1.90
   5   9   2    3.80    2.00
  -5   9  -2    1.60    0.90
   5   9   2    2.90    1.50
  -5   9  -2    4.00    1.80
   5   9   2    1.10    0.90
  -5   9  -2    4.00    2.20
   5   9   2   -0.40    1.30
   5   9   2    2.20    1.40
   7  -9   2   15.30    4.90
  -7  -9  -2   13.70    2.80
  -7  -9  -2   30.50    4.50
  -7  -9  -2   23.00    4.20
   7  -9   2   23.80    4.10
   7  -9   2   24.70    4.90
   7  -9   2   18.50    3.20
   7  -9   2   17.10    3.70
  -7  -9  -2   16.40    2.90
  -7  -9  -2   15.80    4.00
  -7   9  -2   24.20    4.20
   7   9   2   20.90    2.80
   7   9   2   18.80    3.60
   7   9   2   27.40    4.40
   7   9   2   24.50    3.10
  -7   9  -2   18.60    4.30
  -7   9  -2   19.30    2.40
  -7   9  -2   23.10    3.80
   7   9   2   21.40    3.70
  -7   9  -2   29.10    5.10
  -9  -9  -2   34.80    4.60
  -9  -9  -2   31.80    5.20
   9  -9   2   30.70    5.50
  -9  -9  -2   30.80    4.00
   9  -9   2   27.50    4.80
   9  -9   2   20.40    5.70
  -9  -9  -2   31.80    3.90
   9  -9   2   27.80    5.40
   9  -9   2   29.20    4.80
  -9  -9  -2   24.10    4.00
   9   9   2   28.50    4.90
   9   9   2   29.90    4.90
  -9   9  -2   32.90    5.40
  -9   9  -2   28.30    4.90
  -9   9  -2   39.20    3.70
  -9   9  -2   24.50    4.90
   9   9   2   30.80    4.20
  -9   9  -2   30.70    4.80
  11  -9   2    3.60    2.50
 -11  -9  -2    7.00    2.60
  11  -9   2   10.60    4.40
  11  -9   2    3.10    3.00
 -11  -9  -2    6.30    2.50
  11  -9   2    6.40    3.30
 -11  -9  -2    2.80    2.20
 -11  -9  -2    4.30    2.70
  11  -9   2   13.30    3.30
 -11   9  -2    4.90    2.50
  11   9   2    7.80    2.80
 -11   9  -2    9.10    2.80
 -11   9  -2    8.50    3.10
 -11   9  -2    9.80    2.60
  11   9   2    5.00    2.80
 -11   9  -2    6.40    2.90
  11   9   2    7.00    2.90
  13  -9   2    4.50    4.50
  13  -9   2    5.30    3.30
 -13  -9  -2    0.00    3.10
 -13  -9  -2   10.70    3.30
  13  -9   2    6.40    3.40
 -13  -9  -2    6.50    2.70
  13  -9   2    9.60    5.00
 -13  -9  -2    6.30    3.00
  13  -9   2   -4.90    3.70
  13  -9   2    9.10    3.80
  13  -9   2    7.80    4.80
  13  -9   2    5.10    3.90
 -13   9  -2   12.90    3.50
  13   9   2    4.10    2.80
  13   9   2    7.50    3.30
 -13   9  -2   12.70    3.90
 -13   9  -2    5.20    2.70
  13   9   2    5.00    3.20
 -13   9  -2   13.90    3.30
 -13   9  -2   10.60    2.90
 -13   9  -2    5.60    2.80
 -13   9  -2    5.50    2.50
  12 -10  -2  107.09   11.70
  12 -10  -2   96.39   10.20
 -12 -10   2  112.69    9.70
  12 -10  -2  103.19   11.90
  12 -10  -2   94.79   10.00
 -12 -10   2  103.29   10.00
 -12 -10   2   95.39    9.30
  12 -10  -2   90.79   10.30
 -12 -10   2  104.89    9.10
  12  10  -2  100.59    9.40
  12  10  -2  108.29    9.70
 -12  10   2   94.39    9.80
 -12  10   2  110.29    9.90
 -12  10   2   92.69    9.00
 -12  10   2  121.39    9.10
  12  10  -2   91.29    9.60
  10 -10  -2  102.29    9.60
 -10 -10   2   89.89    8.60
  10 -10  -2   81.19   10.30
 -10 -10   2   81.29    7.50
  10 -10  -2   89.39    9.10
 -10 -10   2   87.09    8.60
  10 -10  -2  119.49   12.00
 -10 -10   2   83.79    7.70
 -10 -10   2   96.19    8.20
  10 -10  -2   78.49    8.10
 -10  10   2   87.69    7.30
 -10  10   2   95.39    8.40
  10  10  -2  101.99    8.60
  10  10  -2   96.09    8.20
 -10  10   2   96.29    9.20
  10  10  -2   86.29    9.00
 -10  10   2  107.39    9.50
   8 -10  -2   79.19    9.10
   8 -10  -2   62.99    6.60
  -8 -10   2   74.79    6.40
   8 -10  -2   89.99    8.10
   8 -10  -2   96.09   10.60
  -8 -10   2   79.99    7.20
  -8 -10   2   82.09    7.40
   8 -10  -2   64.09    6.70
  -8 -10   2   63.99    6.20
  -8 -10   2   78.79    7.70
  -8  10   2   62.29    7.50
  -8  10   2   71.79    7.10
  -8  10   2   72.39    5.80
   8  10  -2   68.39    6.80
   8  10  -2   66.19    7.20
   8  10  -2   65.09    6.20
   8  10  -2   74.59    6.40
  -8  10   2   90.09    8.30
  -6 -10   2   68.39    6.50
   6 -10  -2   55.09    5.40
  -6 -10   2   59.69    5.20
   6 -10  -2   72.79    6.70
   6 -10  -2   55.09    5.10
  -6 -10   2   71.69    7.20
   6 -10  -2   68.19    8.40
  -6 -10   2   62.19    5.30
  -6  10   2   54.79    4.50
   6  10  -2   65.29    7.00
   6  10  -2   58.39    5.80
  -6  10   2   73.69    7.30
   6  10  -2   58.79    4.80
  -6  10   2   63.09    7.10
  -6  10   2   68.49    6.50
   6  10  -2   53.99    5.90
   6  10  -2   57.09    5.60
   4 -10  -2   13.10    1.70
   4 -10  -2   20.90    5.40
  -4 -10   2   11.30    2.20
   4 -10  -2   15.10    3.20
  -4 -10   2   16.10    4.20
   4 -10  -2   11.20    1.60
  -4 -10   2   18.90    3.70
   4 -10  -2    9.80    1.40
  -4 -10   2   17.50    2.30
   4  10  -2   15.40    3.70
  -4  10   2   22.70    4.10
  -4  10   2   13.60    3.70
  -4  10   2   15.20    3.90
  -4  10   2   14.00    1.60
   4  10  -2   15.70    3.20
   4  10  -2   18.10    3.40
   4  10  -2   12.70    3.10
  -2 -10   2   10.80    1.70
  -2 -10   2    4.00    3.00
  -2 -10   2    9.90    1.70
   2 -10  -2   12.60    2.80
  -2 -10   2    9.80    2.80
   2 -10  -2   10.30    3.70
  -2  10   2   10.00    2.80
   2  10  -2    8.10    3.10
   2  10  -2   11.00    2.80
  -2  10   2   16.60    3.80
   2  10  -2   12.40    3.10
   2  10  -2   11.70    2.30
  -2  10   2   10.50    3.50
   0 -10   2   58.59    4.10
   0 -10   2   61.99    6.10
   0 -10   2   60.39    4.10
   0 -10  -2   59.89    5.70
   0 -10  -2   72.29    7.70
   0 -10   2   65.69    7.70
   0  10   2   64.69    6.70
   0  10  -2   68.19    6.00
   0  10   2   54.99    6.20
   0  10  -2   58.09    4.60
   0  10  -2   69.79    6.80
   0  10  -2   74.69    6.70
   0  10   2   62.69    5.90
   2 -10   2   87.39    5.90
   2 -10   2   95.99    9.50
  -2 -10  -2   96.79    7.70
   2 -10   2   93.69    6.00
   2 -10   2   84.19    5.90
   2 -10   2  115.19    8.50
  -2 -10  -2  100.39    9.30
   2  10   2   96.29    8.00
   2  10   2   99.89    7.80
   2  10   2  101.89    8.60
  -2  10  -2   96.09    8.40
  -2  10  -2   98.99    8.40
  -2  10  -2  101.89    7.90
   4 -10   2  232.28   14.90
  -4 -10  -2  208.18   15.40
   4 -10   2  239.48   17.20
  -4 -10  -2  223.08   15.20
   4 -10   2  203.28   12.70
  -4 -10  -2  190.78   11.90
  -4 -10  -2  212.48   12.10
   4 -10   2  196.88   12.50
   4 -10   2  201.98   12.10
  -4 -10  -2  213.88   13.90
   4  10   2  180.88   12.00
   4  10   2  224.18   14.10
   4  10   2  189.88   14.20
  -4  10  -2  219.88   15.10
   4  10   2  210.08   13.80
  -4  10  -2  219.88   14.10
   4  10   2  211.58   12.90
  -4  10  -2  210.38   14.80
  -6 -10  -2  175.78   11.50
   6 -10   2  187.48   12.60
   6 -10   2  189.78   13.90
  -6 -10  -2  192.88   12.80
   6 -10   2  162.38   12.10
  -6 -10  -2  182.28   11.50
   6 -10   2  172.78   15.40
  -6 -10  -2  173.28   13.60
  -6 -10  -2  200.48   14.00
   6 -10   2  187.08   11.50
  -6  10  -2  191.38   12.90
   6  10   2  202.18   13.70
   6  10   2  170.68   12.20
  -6  10  -2  182.38   10.80
   6  10   2  182.28   11.90
   6  10   2  184.08   11.50
   6  10   2  197.48   12.90
  -6  10  -2  216.78   14.50
  -8 -10  -2  279.67   16.80
   8 -10   2  228.18   19.00
   8 -10   2  247.58   16.50
  -8 -10  -2  238.08   16.80
  -8 -10  -2  268.27   16.50
   8 -10   2  224.08   16.50
  -8 -10  -2  221.38   14.90
  -8 -10  -2  236.78   15.10
   8 -10   2  232.28   15.50
   8 -10   2  247.58   17.50
  -8  10  -2  215.48   14.30
   8  10   2  250.37   16.70
   8  10   2  254.47   16.30
   8  10   2  238.88   15.50
  -8  10  -2  240.78   15.90
  -8  10  -2  281.67   17.50
  -8  10  -2  243.18   16.40
 -10 -10  -2  222.28   14.70
 -10 -10  -2  229.78   14.90
  10 -10   2  218.18   15.20
  10 -10   2  204.88   15.60
  10 -10   2  220.48   16.60
 -10 -10  -2  223.38   15.80
 -10 -10  -2  212.68   15.90
  10 -10   2  229.18   19.00
 -10 -10  -2  208.38   14.30
  10 -10   2  222.78   16.80
 -10  10  -2  224.98   14.40
  10  10   2  233.18   15.80
 -10  10  -2  220.58   15.10
  10  10   2  211.88   15.60
 -10  10  -2  225.68   15.80
 -10  10  -2  255.17   16.60
  10  10   2  231.88   15.90
  12 -10   2  186.28   15.10
 -12 -10  -2  189.98   13.70
 -12 -10  -2  148.49   12.00
  12 -10   2  149.79   15.70
  12 -10   2  156.58   13.70
  12 -10   2  171.78   13.40
  12 -10   2  180.48   16.70
 -12 -10  -2  174.18   13.70
  12 -10   2  183.58   15.00
 -12 -10  -2  172.18   12.70
 -12  10  -2  189.78   14.00
  12  10   2  184.18   13.30
  12  10   2  138.09   12.60
 -12  10  -2  165.18   12.30
  12  10   2  165.58   13.20
 -12  10  -2  149.79   13.30
 -12  10  -2  180.08   12.70
 -12  10  -2  163.98   13.30
  11 -11  -2   97.49   11.60
  11 -11  -2   55.39    7.70
  11 -11  -2   62.59   10.80
 -11 -11   2   66.29    7.80
  11 -11  -2   59.89    7.50
 -11 -11   2   65.89    7.10
  11 -11  -2   68.89    8.40
 -11 -11   2   81.79    7.90
 -11 -11   2   63.19    6.80
  11 -11  -2   77.59    7.80
  11  11  -2   61.99    8.30
  11  11  -2   68.29    7.30
  11  11  -2   72.79    7.90
 -11  11   2   69.29    7.30
 -11  11   2   75.29    8.40
 -11  11   2   64.29    6.90
 -11  11   2   74.49    8.30
  -9 -11   2   75.19    6.70
   9 -11  -2   82.99   11.00
  -9 -11   2   91.09    8.20
   9 -11  -2   61.09    6.90
   9 -11  -2   86.99    8.10
  -9 -11   2   79.09    8.10
  -9 -11   2   61.29    7.70
   9 -11  -2   88.59   10.10
  -9 -11   2   73.89    6.80
   9 -11  -2   71.79    7.50
  -9  11   2   62.59    7.30
   9  11  -2   80.49    7.70
  -9  11   2   86.89    8.80
   9  11  -2   74.69    6.70
   9  11  -2   64.49    7.90
  -9  11   2   65.79    5.80
  -7 -11   2   52.89    7.70
   7 -11  -2   51.39    8.80
   7 -11  -2   55.79    6.50
   7 -11  -2   48.10    5.20
   7 -11  -2   49.60    5.00
  -7 -11   2   46.00    6.50
   7 -11  -2   77.59    9.80
  -7 -11   2   55.09    5.10
  -7 -11   2   51.69    5.30
  -7 -11   2   55.49    6.00
   7  11  -2   47.20    4.50
  -7  11   2   54.89    6.80
  -7  11   2   50.69    4.30
  -7  11   2   54.99    6.30
   7  11  -2   57.39    7.20
   7  11  -2   53.39    6.00
   7  11  -2   65.89    5.80
   5 -11  -2   51.19    8.50
   5 -11  -2   36.70    7.80
   5 -11  -2   37.20    3.40
  -5 -11   2   60.39    6.90
   5 -11  -2   39.80    3.20
   5 -11  -2   40.70    3.30
  -5 -11   2   36.90    4.90
   5 -11  -2   44.10    5.30
  -5 -11   2   44.60    4.10
  -5 -11   2   43.90    4.00
   5 -11  -2   38.60    3.00
  -5  11   2   53.09    6.80
   5  11  -2   39.10    6.40
   5  11  -2   44.70    5.60
  -5  11   2   58.19    6.60
   5  11  -2   49.50    5.60
  -5  11   2   33.40    3.00
   5  11  -2   45.30    5.20
  -5  11   2   48.90    5.80
   3 -11  -2   40.90    4.80
  -3 -11   2   42.60    7.00
  -3 -11   2   30.70    3.20
   3 -11  -2   35.70    6.50
  -3 -11   2   45.40    5.40
  -3 -11   2   30.70    3.30
  -3  11   2   47.40    5.40
  -3  11   2   38.00    6.20
   3  11  -2   49.80    6.10
   3  11  -2   40.70    5.20
  -1 -11   2   42.40    7.20
   1 -11  -2   52.89    5.60
  -1 -11   2   46.30    3.40
  -1 -11   2   59.99    6.00
   1 -11  -2   65.09    7.90
  -1 -11   2   43.80    3.40
  -1  11   2   55.99    6.40
  -1  11   2   42.70    5.50
  -1  11   2   64.19    7.00
   1  11  -2   58.69    5.90
   1  11  -2   55.19    6.30
   1  11  -2   49.99    6.40
   1  11  -2   39.20    3.70
  -1 -11  -2   78.59    8.50
   1 -11   2   79.09    7.20
   1 -11   2   65.59    4.30
  -1 -11  -2   73.19    8.90
  -1 -11  -2   77.99    6.80
   1 -11   2   64.89    4.40
   1 -11   2   86.69    9.30
   1 -11   2   63.79    4.40
   1  11   2   76.09    7.20
   1  11   2   71.69    6.90
  -1  11  -2   71.99    7.90
  -1  11  -2   65.49    6.60
  -1  11  -2   89.59    8.10
   1  11   2   71.09    7.70
   3 -11   2   71.79    5.00
  -3 -11  -2   71.69    4.50
   3 -11   2   71.89    4.90
   3 -11   2   81.99    7.60
  -3 -11  -2   76.79    6.80
   3 -11   2   88.19    9.70
   3 -11   2   73.79    5.00
  -3 -11  -2   73.59    8.40
  -3 -11  -2   92.79    9.20
  -3 -11  -2   74.09    4.60
  -3  11  -2   82.89    8.50
   3  11   2   78.19    7.20
   3  11   2   68.39    4.90
  -3  11  -2   94.19    8.30
  -3  11  -2   78.89    7.30
   3  11   2   77.09    7.10
   3  11   2   95.29    8.50
   5 -11   2  128.89   10.60
  -5 -11  -2  127.89   11.10
   5 -11   2  133.49    8.70
  -5 -11  -2  140.69   10.10
   5 -11   2  114.79    8.40
  -5 -11  -2  123.49    8.00
  -5 -11  -2  132.99   11.50
   5 -11   2  145.99   13.30
  -5 -11  -2  129.09    8.10
  -5  11  -2  119.29   10.60
  -5  11  -2  151.08   11.30
   5  11   2  127.39   10.60
   5  11   2  105.59    7.80
   5  11   2  102.99    8.70
   5  11   2  130.99    9.90
  -5  11  -2  127.29   10.10
   5  11   2  124.59    9.60
  -7 -11  -2  118.49   10.60
   7 -11   2  141.19   13.20
  -7 -11  -2  114.89    8.30
  -7 -11  -2  109.59    8.20
   7 -11   2  116.09    9.30
   7 -11   2  128.69   10.90
  -7 -11  -2  124.19    9.90
   7 -11   2  102.29    8.70
  -7 -11  -2  107.89   10.10
   7 -11   2  122.19    8.30
  -7  11  -2  124.89   10.80
   7  11   2  110.69   10.10
   7  11   2  123.59    9.20
   7  11   2  131.59   10.00
  -7  11  -2  117.79    9.70
   7  11   2  122.69    8.50
  -7  11  -2  119.89   10.60
   7  11   2  119.89    9.90
   9 -11   2  103.19    8.20
  -9 -11  -2   88.09    7.60
  -9 -11  -2   89.99    7.80
   9 -11   2  120.39   10.50
  -9 -11  -2  100.89    9.20
   9 -11   2   95.99   11.20
   9 -11   2   92.39    8.60
   9 -11   2   76.99    8.40
  -9 -11  -2   96.09    8.90
  -9 -11  -2   96.59    9.20
   9  11   2   85.19    7.80
  -9  11  -2   97.19    8.50
  -9  11  -2  101.49    9.70
  -9  11  -2   88.09    9.30
   9  11   2   93.49    9.00
  -9  11  -2   90.99    7.10
   9  11   2  107.19    9.10
  11 -11   2   88.29    9.10
  11 -11   2   92.09   10.30
  11 -11   2   98.89   12.00
 -11 -11  -2  105.09    9.20
  11 -11   2  109.19    9.40
 -11 -11  -2  114.09   10.10
  11 -11   2   96.69   10.10
  11 -11   2  112.69   13.20
 -11 -11  -2   95.59    9.80
  11  11   2   95.09    9.10
 -11  11  -2  108.99   10.00
 -11  11  -2   88.29    7.90
 -11  11  -2  118.29    9.30
  11  11   2   91.19    9.20
  11  11   2  115.39    9.90
 -11  11  -2   88.49   10.00
 -10 -12   2   34.30    5.20
 -10 -12   2   34.20    6.30
  10 -12  -2   25.40    6.50
 -10 -12   2   29.30    5.50
 -10 -12   2   23.40    5.50
  10 -12  -2   42.40    9.10
 -10 -12   2   22.90    4.70
  10 -12  -2   27.80    4.90
  10 -12  -2   35.70    5.80
  10 -12  -2   32.40    6.00
 -10  12   2   28.80    6.20
 -10  12   2   27.10    6.00
 -10  12   2   33.60    5.70
 -10  12   2   22.80    3.90
  10  12  -2   26.70    5.80
  10  12  -2   22.80    3.90
  10  12  -2   38.30    6.20
   8 -12  -2   37.80    4.90
   8 -12  -2   38.30    4.60
  -8 -12   2   30.30    4.10
  -8 -12   2   32.30    6.20
  -8 -12   2   33.20    6.20
  -8 -12   2   37.60    4.30
  -8 -12   2   31.80    5.40
   8 -12  -2   46.20    9.70
   8 -12  -2   30.80    7.10
   8 -12  -2   44.00    5.30
   8 -12  -2   31.00    4.60
   8  12  -2   34.60    4.10
   8  12  -2   38.70    4.70
   8  12  -2   34.90    5.60
  -8  12   2   42.20    7.20
  -8  12   2   33.90    4.10
  -8  12   2   40.40    5.30
  -8  12   2   37.80    6.90
   8  12  -2   29.40    5.70
   6 -12  -2   23.10    6.40
  -6 -12   2   27.50    4.80
   6 -12  -2   30.10    7.60
  -6 -12   2   19.90    4.80
  -6 -12   2   26.10    3.40
  -6 -12   2   29.60    5.90
   6 -12  -2   32.30    5.50
  -6 -12   2   24.70    3.20
   6  12  -2   25.40    4.60
  -6  12   2   29.60    5.30
   6  12  -2   29.00    5.70
  -6  12   2   41.70    6.80
   6  12  -2   30.00    4.90
  -6  12   2   31.80    5.80
  -4 -12   2    5.80    1.50
   4 -12  -2    5.40    3.40
   4 -12  -2    5.60    2.50
  -4 -12   2   11.70    3.90
   4 -12  -2    1.00    3.30
  -4 -12   2    7.50    2.90
  -4 -12   2    4.60    1.50
  -4  12   2    8.90    3.10
   4  12  -2    5.50    3.20
  -4  12   2    3.70    2.80
   4  12  -2   13.30    3.30
   4  12  -2    5.00    2.60
  -4  12   2    4.30    3.00
   4  12  -2    4.20    2.40
   2 -12  -2   -1.20    2.70
  -2 -12   2   -0.10    0.80
   2 -12  -2    0.60    2.40
  -2 -12   2    1.20    2.50
   2 -12  -2    0.60    1.80
  -2 -12   2    2.70    2.10
  -2  12   2    2.30    2.40
   2  12  -2    0.50    2.10
   2  12  -2   -1.30    1.30
  -2  12   2   -2.30    1.50
  -2  12   2    0.00    1.90
   2  12  -2    4.70    2.20
   0 -12  -2   13.50    3.20
   0 -12  -2   11.10    4.60
   0 -12   2   10.80    4.10
   0 -12   2   14.60    3.70
   0 -12  -2    7.30    3.50
   0  12   2   14.40    3.90
   0  12  -2   11.00    3.20
   0  12   2   10.50    3.90
   0  12  -2   15.30    3.80
   0  12   2   15.50    3.70
   2 -12   2   19.70    4.10
  -2 -12  -2   17.30    5.20
   2 -12   2   24.30    6.20
  -2 -12  -2   17.70    3.50
  -2 -12  -2   20.60    5.20
  -2  12  -2   19.40    4.60
  -2  12  -2   16.80    4.30
   2  12   2   19.70    4.70
  -2  12  -2   16.90    3.90
   2  12   2   22.00    4.70
   2  12   2   17.00    4.00
  -4 -12  -2   36.40    6.90
  -4 -12  -2   42.50    2.80
   4 -12   2   30.40    2.90
   4 -12   2   37.60    3.00
   4 -12   2   32.70    6.70
   4 -12   2   29.20    5.40
  -4 -12  -2   42.30    5.00
  -4 -12  -2   34.10    6.50
   4 -12   2   36.90    2.80
   4  12   2   31.10    3.00
  -4  12  -2   43.80    5.90
  -4  12  -2   41.20    5.90
   4  12   2   33.00    5.20
  -4  12  -2   36.00    6.10
   4  12   2   38.80    4.90
   4  12   2   33.30    6.00
   6 -12   2   31.10    6.70
  -6 -12  -2   31.80    6.10
   6 -12   2   23.10    3.40
   6 -12   2   27.10    5.20
  -6 -12  -2   24.00    2.90
  -6 -12  -2   25.20    3.10
   6 -12   2   31.90    3.50
  -6 -12  -2   34.10    6.30
  -6 -12  -2   36.30    5.70
  -6  12  -2   37.30    5.50
   6  12   2   28.40    4.70
  -6  12  -2   21.80    5.40
   6  12   2   21.30    4.90
   6  12   2   26.70    3.40
  -6  12  -2   31.50    5.90
   6  12   2   29.80    4.80
  -8 -12  -2   19.60    3.10
  -8 -12  -2   14.90    4.80
   8 -12   2   14.90    3.70
   8 -12   2   19.20    4.30
  -8 -12  -2   14.30    4.60
  -8 -12  -2   23.60    4.60
  -8 -12  -2   11.40    2.60
   8 -12   2   21.30    4.20
   8 -12   2   16.40    6.00
  -8  12  -2   16.40    4.30
  -8  12  -2   14.20    3.80
   8  12   2   14.10    3.60
   8  12   2   14.60    3.10
   8  12   2   16.70    4.40
  -8  12  -2   22.70    5.30
 -10 -12  -2   10.00    4.00
  10 -12   2   11.20    3.60
 -10 -12  -2   11.60    2.80
  10 -12   2    2.10    3.20
 -10 -12  -2   16.80    4.70
  10 -12   2   12.80    6.00
  10 -12   2   14.50    5.80
  10 -12   2    8.30    3.70
 -10 -12  -2    5.80    3.20
 -10 -12  -2    7.40    3.20
 -10  12  -2   11.60    4.40
  10  12   2   10.40    3.10
  10  12   2   11.40    3.70
  10  12   2    7.20    3.50
 -10  12  -2    6.00    2.80
 -10  12  -2    6.10    3.60
  -9 -13   2   -0.10    3.80
  -9 -13   2    3.00    2.70
  -9 -13   2    1.30    2.40
   9 -13  -2    3.30    2.80
   9 -13  -2   11.30    5.80
  -9 -13   2    2.20    3.30
   9 -13  -2    6.50    5.30
  -9 -13   2    1.80    2.20
   9  13  -2    0.40    2.30
  -9  13   2    5.80    3.60
  -9  13   2    1.90    3.10
  -9  13   2    8.40    3.30
   9  13  -2   -0.90    2.90
  -7 -13   2    2.30    1.80
  -7 -13   2   -2.40    3.60
  -7 -13   2    6.40    3.40
   7 -13  -2   12.30    5.70
  -7 -13   2    0.80    2.10
   7 -13  -2    2.90    4.10
   7 -13  -2    0.20    1.90
  -7 -13   2    2.40    2.10
   7  13  -2    4.70    2.50
  -7  13   2    1.20    2.10
  -7  13   2   -0.60    2.30
   7  13  -2    2.20    2.10
  -7  13   2    1.40    2.80
   7  13  -2    0.50    2.70
  -5 -13   2    2.10    2.00
  -5 -13   2   -0.70    3.00
  -5 -13   2   -1.40    1.40
   5 -13  -2    6.30    3.90
  -5 -13   2    2.40    2.80
   5 -13  -2   -1.60    1.80
   5 -13  -2    3.90    4.30
   5  13  -2    2.40    2.20
  -5  13   2    0.10    2.30
   5  13  -2    1.90    2.70
  -5  13   2    2.20    2.60
   5  13  -2   -2.30    2.70
  -3 -13   2   -1.20    1.70
  -3 -13   2   -1.80    2.70
  -3 -13   2   -1.90    2.60
   3 -13  -2    0.60    3.40
   3 -13  -2    1.50    1.90
   3 -13  -2   -3.50    2.50
  -3  13   2   -3.20    2.10
   3  13  -2   -0.50    2.00
  -3  13   2    0.50    2.40
  -3  13   2    1.60    1.90
   3  13  -2    3.00    2.20
   3  13  -2    5.10    2.40
   1 -13  -2   10.90    3.20
  -1 -13   2    6.80    3.90
   1 -13  -2    7.40    4.20
   1 -13  -2    6.40    4.20
  -1 -13   2    9.10    3.20
   1  13  -2    1.30    2.90
  -1  13   2    9.30    3.60
   1  13  -2   13.40    3.50
  -1  13   2   15.80    4.30
  -1  13   2   12.40    4.20
   1  13  -2    6.20    3.10
  -1 -13  -2    6.80    2.70
   1 -13   2    8.10    4.30
   1 -13   2    9.70    3.00
  -1 -13  -2   15.30    5.30
  -1 -13  -2   11.80    4.50
  -1  13  -2    9.40    3.50
  -1  13  -2   14.70    4.10
   1  13   2   11.10    3.80
   1  13   2    9.60    3.40
  -1  13  -2   15.00    4.50
   1  13   2    9.70    3.80
  -3 -13  -2    5.30    2.40
   3 -13   2   -4.30    2.80
  -3 -13  -2   -5.50    3.00
   3 -13   2    0.90    1.90
  -3 -13  -2   -2.50    2.50
   3  13   2    1.80    3.00
   3  13   2    2.70    2.20
  -3  13  -2    5.10    3.00
   3  13   2   10.40    3.30
  -3  13  -2    2.50    2.50
  -3  13  -2    7.10    3.80
  -5 -13  -2    7.30    3.10
  -5 -13  -2    7.20    3.90
  -5 -13  -2   11.10    4.20
   5 -13   2   11.70    5.00
   5 -13   2    6.90    3.50
   5  13   2    5.20    3.30
  -5  13  -2   10.80    3.20
   5  13   2    7.70    3.10
  -5  13  -2    9.40    3.70
  -5  13  -2    3.30    3.10
   5  13   2    4.30    2.50
   7 -13   2    5.90    3.00
  -7 -13  -2    9.80    4.20
  -7 -13  -2    3.90    4.00
   7 -13   2    9.60    4.70
  -7 -13  -2    1.90    2.30
   7  13   2    6.70    3.60
  -7  13  -2    4.10    3.10
   7  13   2   11.30    3.50
   7  13   2    2.00    3.40
  -7  13  -2   11.00    3.50
  -7  13  -2    6.60    3.70
   9 -13   2    7.20    4.70
   9 -13   2    0.80    2.90
  -9 -13  -2   -1.70    2.40
  -9 -13  -2    3.20    3.60
   9 -13   2    6.90    4.80
  -9 -13  -2    5.70    4.80
   9  13   2    8.60    4.40
  -9  13  -2    9.20    3.60
  -9  13  -2    1.80    2.70
   9  13   2   -2.10    3.70
  -9  13  -2    5.10    3.20
   9  13   2    4.00    2.90
  -6 -14   2   35.20    7.40
   6 -14  -2   40.10    6.60
  -6 -14   2   44.80    6.90
   6 -14  -2   34.80    8.40
   6 -14  -2   41.70    9.30
  -6 -14   2   47.00    8.80
  -6  14   2   43.20    8.10
  -6  14   2   61.19    7.80
  -6  14   2   44.60    7.30
   6  14  -2   46.50    7.20
   6  14  -2   32.80    7.20
   6  14  -2   44.60    6.30
  -4 -14   2   44.10    8.10
   4 -14  -2   55.99   10.90
   4 -14  -2   49.70    6.20
   4 -14  -2   37.80    8.70
  -4 -14   2   26.70    5.50
   4  14  -2   40.20    7.90
  -4  14   2   23.10    6.40
  -4  14   2   37.70    7.30
  -4  14   2   34.90    6.50
   4  14  -2   43.50    6.70
   4  14  -2   36.80    6.60
   2 -14  -2   22.90    6.50
  -2 -14   2   27.00    6.20
   2 -14  -2   33.10    5.70
   2 -14  -2   40.00    9.40
  -2 -14   2   22.20    5.10
  -2 -14   2   34.30    8.10
  -2  14   2   19.00    5.30
   2  14  -2   23.30    5.40
  -2  14   2   35.00    6.40
   2  14  -2   23.80    5.60
   2  14  -2   25.80    6.70
  -2  14   2   18.80    5.50
   0 -14   2   45.20    9.10
   0 -14   2   69.29    9.50
   0 -14  -2   40.10    9.40
   0 -14  -2   50.09    6.60
   0 -14   2   55.99    7.10
   0 -14  -2   52.49    9.30
   0  14   2   65.99    7.90
   0  14  -2   54.49    8.00
   0  14  -2   47.20    6.70
   0  14   2   53.79    9.00
   0  14  -2   51.59    8.60
   0  14   2   59.99    7.60
  -2 -14  -2   64.59   10.10
  -2 -14  -2   59.59   10.70
  -2 -14  -2   65.39    7.30
   2 -14   2   69.29   11.60
   2 -14   2   65.59    7.60
  -2  14  -2   67.49    8.90
  -2  14  -2   73.19    8.30
  -2  14  -2   72.79    7.90
   2  14   2   59.49    7.30
   2  14   2   58.69    7.50
   2  14   2   62.99    8.00
   4 -14   2  177.98   16.10
  -4 -14  -2  144.49   15.00
   4 -14   2  134.49   12.00
  -4 -14  -2  132.19   11.90
  -4 -14  -2  151.18   14.10
   4  14   2  122.29   11.80
  -4  14  -2  138.89   13.50
   4  14   2  145.69   13.50
  -4  14  -2  127.49   11.90
   4  14   2  172.68   12.70
  -4  14  -2  137.39   13.00
  -6 -14  -2  133.59   11.60
   6 -14   2  124.29   12.10
   6 -14   2  122.19   14.40
  -6 -14  -2  137.89   14.10
  -6 -14  -2  144.89   13.70
   6 -14   2  152.48   16.50
  -6  14  -2  139.19   11.90
  -6  14  -2  120.09   13.00
   6  14   2  141.99   13.40
  -6  14  -2  132.19   13.00
   6  14   2  156.78   12.10
   1 -15  -2   -2.40    3.70
   1 -15  -2   10.80    4.50
  -1 -15   2   -2.90    3.80
   1 -15  -2    1.50    2.70
  -1 -15   2    3.50    2.70
  -1 -15   2    2.50    3.90
   1  15  -2    4.70    3.80
  -1  15   2    6.20    3.70
  -1  15   2    6.20    3.50
   1  15  -2    5.20    3.50
  -1  15   2    1.80    3.30
   1  15  -2   -2.30    2.80
   1 -15   2    2.70    3.80
  -1 -15  -2    9.90    5.00
  -1 -15  -2    3.40    2.80
   1 -15   2    0.70    2.40
  -1 -15  -2    3.50    4.80
   1 -15   2    5.20    5.00
   1  15   2   -2.80    2.80
   1  15   2    6.50    4.00
  -1  15  -2    6.50    3.30
   1  15   2    0.40    3.50
  -1  15  -2   10.70    4.20
  -1  15  -2    5.30    3.60
  16   0  -3   15.70    5.30
 -16   0   3    8.10    3.00
 -16   0   3   13.80    4.30
 -16   0   3   16.20    4.00
  16   0  -3   15.70    4.30
  14   0  -3   15.70    4.50
 -14   0   3   15.10    3.90
 -14   0   3   15.20    3.90
  14   0  -3    7.80    3.20
 -14   0   3   16.40    2.80
 -14   0   3   13.20    3.30
 -14   0   3   15.70    3.80
  14   0  -3   14.70    3.60
 -12   0   3   37.70    3.70
  12   0  -3   29.10    2.60
  12   0  -3   42.70    5.70
  12   0  -3   34.40    6.60
  12   0  -3   40.20    5.20
 -12   0   3   41.80    5.30
 -12   0   3   48.70    4.80
 -12   0   3   39.50    5.10
  10   0  -3   15.30    3.50
  10   0  -3   15.80    1.80
 -10   0   3   14.80    2.70
  10   0  -3   19.10    4.30
 -10   0   3   16.60    3.20
  10   0  -3   17.30    3.30
 -10   0   3   15.70    2.40
 -10   0   3   14.30    3.10
 -10   0   3   20.90    3.80
  -8   0   3   20.70    2.90
  -8   0   3   21.00    2.40
   8   0  -3   10.40    2.80
   8   0  -3   18.20    3.60
  -8   0   3   16.40    2.00
   8   0  -3   13.60    1.50
   8   0  -3   12.80    1.70
   8   0  -3   17.70    3.10
  -8   0   3   18.30    3.10
   8   0  -3   20.50    3.50
  -6   0   3   15.50    2.00
   6   0  -3   15.80    2.50
  -6   0   3   18.70    2.50
   6   0  -3   10.40    1.70
  -6   0   3   16.90    1.70
  -6   0   3   17.30    2.30
   6   0  -3   14.40    2.90
   6   0  -3   17.00    1.70
  -6   0   3   15.60    1.90
   6   0  -3   12.40    1.30
  -6   0   3   14.30    2.50
   6   0  -3   13.70    2.40
   4   0  -3    1.40    0.50
  -4   0   3    3.60    1.10
   4   0  -3    1.70    1.30
   4   0  -3    2.30    1.00
   4   0  -3    2.20    1.50
  -4   0   3    2.60    1.00
   4   0  -3    0.70    1.00
  -4   0   3    1.80    0.90
  -4   0   3    2.40    0.70
  -4   0   3    3.00    0.90
  -4   0   3    0.80    0.50
   4   0  -3    2.50    0.80
   2   0  -3    1.50    0.40
   2   0  -3    2.20    0.60
   2   0  -3    0.90    0.50
   2   0  -3    1.60    0.50
  -2   0   3    1.80    0.90
   2   0  -3    1.50    0.90
  -2   0   3    0.70    0.50
  -2   0   3    1.60    0.60
  -2   0   3    1.10    0.20
   2   0  -3    0.70    0.80
  -2   0   3    1.20    0.50
   2   0  -3    1.30    0.20
  -2   0   3    1.80    0.60
  -2   0   3    1.10    0.40
  -2   0   3    2.40    0.60
  -2   0  -3    1.10    0.60
   2   0   3    0.40    0.30
   2   0   3    0.10    0.50
   2   0   3    0.80    0.50
  -2   0  -3    0.60    0.40
  -2   0  -3    0.60    0.50
   2   0   3    0.20    0.20
  -2   0  -3    0.20    0.30
   2   0   3    0.20    0.60
   2   0   3    0.00    0.40
   2   0   3    0.00    0.30
   2   0   3   -0.20    0.30
   2   0   3   -0.50    0.30
   2   0   3   -0.20    0.30
  -2   0  -3    0.70    0.40
  -2   0  -3    0.60    0.50
   2   0   3    0.10    0.40
  -2   0  -3    0.20    0.40
  -2   0  -3    0.20    0.40
  -4   0  -3    0.40    0.70
   4   0   3   -0.20    0.90
  -4   0  -3    1.00    0.50
   4   0   3   -0.10    0.50
  -4   0  -3    0.50    0.70
   4   0   3   -0.30    0.60
   4   0   3    0.30    0.70
  -4   0  -3    0.10    0.70
  -4   0  -3    0.60    0.70
   4   0   3   -0.40    0.40
  -4   0  -3   -0.70    0.60
  -6   0  -3    1.60    0.60
  -6   0  -3    2.70    1.00
  -6   0  -3    5.00    1.50
   6   0   3    1.50    1.50
  -6   0  -3    4.30    1.20
   6   0   3    3.10    1.30
  -6   0  -3    2.10    1.20
  -6   0  -3    1.80    1.10
   6   0   3    1.00    1.10
   6   0   3    3.60    1.40
   6   0   3    2.20    0.70
   6   0   3    1.80    1.00
  -8   0  -3    2.70    1.50
   8   0   3    3.50    2.00
  -8   0  -3    3.30    1.60
   8   0   3    4.00    0.80
  -8   0  -3    3.10    0.80
   8   0   3    3.60    1.50
   8   0   3    1.60    1.30
  -8   0  -3    5.20    1.50
  -8   0  -3    6.70    1.60
  -8   0  -3    3.80    1.60
 -10   0  -3    5.50    2.40
 -10   0  -3    7.30    2.30
  10   0   3    6.10    1.30
  10   0   3    1.40    2.00
 -10   0  -3    9.30    2.30
 -10   0  -3    5.60    2.30
 -10   0  -3    5.10    1.80
  10   0   3    8.70    2.30
 -10   0  -3    5.40    1.00
  10   0   3   10.80    2.50
 -12   0  -3    7.80    2.70
  12   0   3    8.80    2.60
 -12   0  -3    5.40    2.20
  12   0   3    6.70    3.00
 -12   0  -3    8.60    2.40
 -12   0  -3    9.30    2.80
  12   0   3    4.90    2.40
 -12   0  -3   11.20    2.80
 -14   0  -3    8.20    2.50
  14   0   3    6.20    3.30
 -14   0  -3    6.80    3.00
  14   0   3   13.20    3.30
 -14   0  -3    6.70    2.90
  14   0   3    9.30    4.30
 -14   0  -3   11.20    3.60
  14   0   3    6.00    3.50
  14   0   3    4.70    2.60
 -14   0  -3    9.60    3.10
  16   0   3   12.50    4.40
  16   0   3    0.30    3.20
  16   0   3    9.70    3.00
 -16   0  -3    7.80    3.00
 -16   0  -3    3.60    2.40
 -16   0  -3   10.30    3.30
  16   0   3    5.20    2.70
 -16   0  -3    3.10    2.70
 -16   0  -3    0.90    2.40
  16   0   3    6.90    5.00
 -17  -1   3    7.70    3.90
 -17  -1   3    4.60    2.60
  17  -1  -3    5.80    3.60
 -17  -1   3   10.10    3.60
 -17  -1   3    5.50    2.90
  17  -1  -3    7.50    4.70
  17  -1  -3   15.10    4.00
 -17  -1   3    6.60    3.10
 -17   1   3    6.40    3.80
 -17   1   3   -0.60    2.60
  17   1  -3   14.50    4.00
  17   1  -3    8.50    4.40
 -17   1   3    5.30    3.40
 -17   1   3    6.50    2.80
  17   1  -3   18.20    4.40
 -17   1   3   11.00    4.30
  15  -1  -3   28.70    6.80
 -15  -1   3   35.20    6.00
  15  -1  -3   16.40    4.40
 -15  -1   3   24.00    3.60
  15  -1  -3   38.50    6.20
 -15  -1   3   20.40    4.40
 -15  -1   3   21.80    4.70
 -15  -1   3   23.80    4.40
  15   1  -3   29.60    5.20
  15   1  -3   31.50    5.40
 -15   1   3   23.40    4.70
 -15   1   3   30.20    4.90
  15   1  -3   28.40    6.60
 -15   1   3   29.50    3.60
 -15   1   3   36.30    6.10
 -15   1   3   27.80    5.30
  13  -1  -3   27.10    4.70
 -13  -1   3   23.50    4.60
 -13  -1   3   27.50    5.00
 -13  -1   3   23.00    4.00
 -13  -1   3   24.30    4.60
 -13  -1   3   19.80    3.00
  13  -1  -3   22.30    2.60
  13  -1  -3   18.60    5.60
  13  -1  -3   27.40    5.40
 -13   1   3   32.90    5.40
  13   1  -3   26.80    4.60
 -13   1   3   24.70    2.90
  13   1  -3   25.40    4.60
 -13   1   3   24.70    4.60
 -13   1   3   31.60    4.70
  13   1  -3   27.10    5.40
 -13   1   3   33.20    5.30
 -11  -1   3  182.78   11.90
 -11  -1   3  145.09    9.80
  11  -1  -3  148.59   11.30
  11  -1  -3  155.28   12.90
 -11  -1   3  166.28   10.80
  11  -1  -3  173.08   12.60
 -11  -1   3  166.38   11.50
 -11  -1   3  176.18   11.70
  11  -1  -3  161.38   10.20
 -11   1   3  157.88   10.70
 -11   1   3  156.88   10.00
  11   1  -3  159.08   12.50
 -11   1   3  156.68   11.40
 -11   1   3  154.78   11.40
  11   1  -3  162.48   11.30
  11   1  -3  162.48   11.60
 -11   1   3  159.98   11.40
  -9  -1   3   95.49    7.40
  -9  -1   3  103.89    6.40
   9  -1  -3   98.09    8.70
  -9  -1   3  114.09    7.80
   9  -1  -3   94.19    8.30
  -9  -1   3   91.39    6.80
  -9  -1   3  107.19    7.70
   9  -1  -3   94.99    7.50
   9   1  -3  105.39    8.70
   9   1  -3  106.79    7.90
  -9   1   3   82.89    7.20
  -9   1   3   80.39    7.10
  -9   1   3   95.29    6.90
  -9   1   3   96.79    7.40
   9   1  -3   95.39    7.40
  -9   1   3   98.99    6.90
  -9   1   3  103.39    6.40
   7  -1  -3  578.84   32.10
   7  -1  -3  509.15   29.90
   7  -1  -3  583.74   31.70
  -7  -1   3  543.15   30.50
  -7  -1   3  541.85   29.50
  -7  -1   3  519.85   30.40
  -7  -1   3  533.45   29.90
   7  -1  -3  561.44   30.40
   7  -1  -3  553.24   30.70
   7   1  -3  536.85   30.40
   7   1  -3  513.15   28.70
   7   1  -3  576.44   30.60
  -7   1   3  573.74   30.50
  -7   1   3  539.65   30.00
  -7   1   3  547.25   29.40
   7   1  -3  575.74   31.70
  -7   1   3  530.25   29.80
   7   1  -3  549.15   28.80
   7   1  -3  581.04   31.00
   5  -1  -3  498.35   25.30
  -5  -1   3  470.55   26.00
   5  -1  -3  493.55   25.90
   5  -1  -3  469.45   27.10
   5  -1  -3  488.55   25.90
   5  -1  -3  512.05   27.00
  -5  -1   3  444.86   24.90
  -5  -1   3  435.86   25.80
  -5  -1   3  464.15   25.50
  -5  -1   3  476.45   25.30
   5   1  -3  509.75   26.50
   5   1  -3  459.55   25.10
  -5   1   3  481.25   25.20
   5   1  -3  466.65   25.90
  -5   1   3  466.45   25.30
   5   1  -3  513.35   26.90
   5   1  -3  473.25   24.80
  -5   1   3  451.55   25.60
   5   1  -3  479.35   24.90
  -5   1   3  461.95   25.90
   5   1  -3  445.86   25.80
  -5   1   3  434.56   25.30
  -5   1   3  481.25   25.90
   3  -1  -3   87.69    5.30
  -3  -1   3   88.89    5.00
  -3  -1   3   87.59    5.90
   3  -1  -3   79.09    4.90
   3  -1  -3   82.59    5.20
  -3  -1   3   86.69    5.40
   3  -1  -3   88.89    5.00
  -3  -1   3   81.39    5.20
   3  -1  -3   85.89    5.60
  -3  -1   3   84.19    5.30
  -3  -1   3   92.49    5.00
   3  -1  -3  102.49    6.30
  -3   1   3   98.99    5.30
   3   1  -3   80.49    5.40
   3   1  -3   83.99    4.80
  -3   1   3   76.89    5.30
  -3   1   3   85.89    5.30
  -3   1   3   90.09    5.50
   3   1  -3   88.49    5.70
   3   1  -3   92.29    6.00
  -3   1   3   78.09    5.00
   3   1  -3   91.29    5.00
  -3   1   3   92.99    5.40
  -3   1   3   92.09    5.00
   3   1  -3   80.49    5.40
  -1  -1   3 1692.03   84.29
  -1  -1   3 1436.06   84.19
  -1  -1   3 1733.33   84.29
  -1  -1   3 1755.52   84.49
   1  -1  -3 1631.44   84.29
  -1  -1   3 1588.84   84.29
  -1  -1   3 1447.46   84.09
   1  -1  -3 1627.84   83.89
   1  -1  -3 1567.74   83.99
  -1  -1   3 1599.44   84.39
  -1  -1   3 1636.24   84.09
  -1  -1   3 1700.23   84.09
   1  -1  -3 1764.32   84.09
   1   1  -3 1739.93   84.09
  -1   1   3 1563.14   84.59
  -1   1   3 1649.44   84.29
  -1   1   3 1645.34   83.89
   1   1  -3 1563.04   84.09
   1   1  -3 1700.13   84.29
   1   1  -3 1695.63   84.49
  -1   1   3 1621.84   84.29
   1   1  -3 1478.55   84.09
  -1   1   3 1510.05   84.19
   1   1  -3 1605.84   84.19
   1   1  -3 1497.95   84.19
   1  -1   3  580.44   29.10
   1  -1   3  532.25   28.50
   1  -1   3  568.44   28.80
  -1  -1  -3  570.04   28.60
   1  -1   3  593.24   28.70
   1  -1   3  521.85   28.60
   1  -1   3  564.74   29.00
  -1  -1  -3  495.85   28.60
  -1  -1  -3  555.84   28.80
   1  -1   3  494.35   28.80
  -1  -1  -3  572.74   28.90
   1  -1   3  515.05   28.70
  -1  -1  -3  568.44   28.60
   1  -1   3  540.05   28.80
  -1  -1  -3  536.75   28.60
  -1   1  -3  525.05   29.10
   1   1   3  498.25   28.60
  -1   1  -3  604.74   28.90
   1   1   3  500.35   28.60
   1   1   3  532.75   28.90
   1   1   3  549.35   28.60
  -1   1  -3  547.15   28.80
   1   1   3  573.14   28.60
   1   1   3  527.85   28.80
  -1   1  -3  573.54   28.80
  -1   1  -3  557.14   29.00
  -1   1  -3  543.85   28.50
   1   1   3  483.45   28.70
   1   1   3  568.04   28.90
   1   1   3  570.44   28.60
  -1   1  -3  571.24   28.70
  -3  -1  -3  915.41   50.09
  -3  -1  -3  921.61   50.49
  -3  -1  -3  895.51   50.79
   3  -1   3  938.81   50.29
  -3  -1  -3 1024.80   50.59
  -3  -1  -3 1014.20   50.39
   3  -1   3  974.50   51.39
   3  -1   3  936.71   50.59
  -3  -1  -3 1021.40   50.69
  -3  -1  -3  989.20   50.69
   3  -1   3 1018.60   50.89
   3   1   3  945.41   50.59
  -3   1  -3  934.21   50.49
  -3   1  -3 1015.20   50.59
  -3   1  -3 1017.50   50.29
  -3   1  -3  874.81   50.19
   3   1   3  912.41   50.89
   3   1   3  916.11   50.39
   3   1   3  902.61   50.59
   3   1   3  957.00   50.79
   3   1   3  933.01   50.09
   3   1   3  982.00   50.19
  -3   1  -3 1046.20   50.69
  -5  -1  -3  592.84   30.10
  -5  -1  -3  551.84   31.10
  -5  -1  -3  637.74   31.40
  -5  -1  -3  554.24   31.00
   5  -1   3  535.25   30.60
   5  -1   3  614.44   31.60
   5  -1   3  571.14   31.10
  -5  -1  -3  549.85   31.20
  -5  -1  -3  627.64   31.40
  -5  -1  -3  568.64   31.20
   5  -1   3  611.64   31.30
   5  -1   3  586.44   31.80
   5   1   3  582.64   31.00
  -5   1  -3  562.34   30.70
  -5   1  -3  570.84   31.00
   5   1   3  560.94   30.20
   5   1   3  550.34   31.20
  -5   1  -3  591.54   30.70
  -5   1  -3  535.75   31.00
   5   1   3  606.64   30.80
  -5   1  -3  547.85   30.70
  -5   1  -3  556.34   31.20
  -5   1  -3  516.55   31.10
   5   1   3  642.24   31.90
  -7  -1  -3  478.65   26.30
  -7  -1  -3  463.15   26.30
  -7  -1  -3  475.65   26.10
   7  -1   3  504.05   27.20
   7  -1   3  438.66   25.90
  -7  -1  -3  455.25   25.90
   7  -1   3  482.25   26.70
   7  -1   3  454.25   26.20
  -7   1  -3  447.86   26.20
  -7   1  -3  454.55   26.20
   7   1   3  440.56   25.90
  -7   1  -3  424.86   25.20
   7   1   3  501.15   25.80
   7   1   3  526.15   27.20
   7   1   3  459.65   26.20
  -7   1  -3  461.15   25.90
  -7   1  -3  497.35   26.40
  -7   1  -3  483.35   25.90
  -9  -1  -3  274.97   18.00
  -9  -1  -3  279.97   17.50
  -9  -1  -3  329.47   18.40
   9  -1   3  286.27   17.70
   9  -1   3  328.07   19.30
  -9  -1  -3  293.97   18.00
   9  -1   3  283.37   18.30
  -9  -1  -3  308.97   17.70
   9   1   3  303.07   17.50
   9   1   3  307.57   18.90
  -9   1  -3  308.67   17.50
   9   1   3  294.77   17.70
  -9   1  -3  287.87   18.00
  -9   1  -3  275.87   17.90
  -9   1  -3  271.57   16.60
  -9   1  -3  340.37   18.40
  -9   1  -3  335.07   17.90
  11  -1   3  221.58   14.70
 -11  -1  -3  245.28   15.30
  11  -1   3  241.18   16.30
 -11  -1  -3  230.78   14.40
  11  -1   3  219.08   13.80
  11  -1   3  219.48   15.10
 -11  -1  -3  237.88   14.70
 -11  -1  -3  234.38   15.20
 -11   1  -3  228.08   14.60
  11   1   3  215.98   14.60
 -11   1  -3  204.68   14.80
  11   1   3  207.78   14.10
 -11   1  -3  248.68   14.40
 -11   1  -3  260.87   15.40
  11   1   3  238.48   16.20
 -11   1  -3  253.77   15.40
 -11   1  -3  231.58   13.20
  13  -1   3  135.39    9.10
 -13  -1  -3  137.29   10.90
  13  -1   3  140.79   13.00
 -13  -1  -3  134.19    9.80
 -13  -1  -3  147.49   10.50
 -13  -1  -3  148.19   11.10
  13  -1   3  139.49   10.60
  13  -1   3  143.19   12.10
  13  -1   3  142.89   10.70
 -13   1  -3  144.29   10.90
 -13   1  -3  130.89    9.70
  13   1   3  145.09   12.20
  13   1   3  154.28   12.50
 -13   1  -3  132.19   10.70
 -13   1  -3  141.99   10.40
  13   1   3  143.29   10.50
  13   1   3  132.79    9.90
 -15  -1  -3  148.09   11.30
 -15  -1  -3  150.48   11.80
 -15  -1  -3  133.49   10.10
  15  -1   3  144.49   13.30
 -15  -1  -3  150.58   11.70
  15  -1   3  130.79   10.80
  15  -1   3  168.28   14.80
  15  -1   3  152.88   11.50
 -15  -1  -3  147.59   11.70
  15  -1   3  113.19   12.20
  15   1   3  138.49   12.90
 -15   1  -3  130.59   11.30
  15   1   3  161.98   14.50
 -15   1  -3  140.99   11.70
  15   1   3  146.39   13.00
 -15   1  -3  146.49   11.20
 -15   1  -3  137.69   11.50
  15   1   3  149.39   11.40
 -15   1  -3  133.39   10.30
  15   1   3  132.69   10.30
  17  -1   3   80.19    7.70
 -17  -1  -3   70.19    8.20
 -17  -1  -3   70.39    8.20
 -17  -1  -3   77.19    8.00
  17  -1   3   83.39    8.20
 -17  -1  -3   65.69    6.90
 -17  -1  -3   78.29    8.50
  17  -1   3   78.29    9.90
  17  -1   3   47.90    9.00
  17  -1   3   90.79   14.10
  17   1   3   57.49    7.40
  17   1   3   69.59    9.60
 -17   1  -3   69.99    7.80
  17   1   3   74.89    7.90
 -17   1  -3   69.59    7.70
  17   1   3   55.39   10.60
 -17   1  -3   75.09    7.90
 -17   1  -3   61.99    7.80
 -17   1  -3   69.39    8.10
 -16  -2   3   -1.40    1.60
  16  -2  -3    0.70    2.30
 -16  -2   3    4.80    2.50
  16  -2  -3    2.70    3.80
 -16  -2   3    1.70    2.50
 -16  -2   3   -0.70    2.10
  16  -2  -3    6.40    3.70
 -16  -2   3    3.80    2.90
 -16   2   3    5.60    3.40
  16   2  -3   -0.20    2.10
  16   2  -3   -0.90    2.60
 -16   2   3    4.50    2.80
  16   2  -3    2.10    3.20
 -16   2   3    0.80    1.90
 -16   2   3    7.10    3.00
  14  -2  -3    1.70    2.10
 -14  -2   3    1.70    2.00
 -14  -2   3    4.90    1.70
 -14  -2   3    3.30    2.10
 -14  -2   3    0.90    1.90
  14  -2  -3    2.60    1.60
  14  -2  -3    3.50    3.60
 -14  -2   3    2.10    1.90
  14  -2  -3    3.70    2.90
  14   2  -3    1.60    2.00
  14   2  -3    1.90    2.00
  14   2  -3    9.70    3.70
 -14   2   3    1.90    2.20
 -14   2   3    4.80    2.40
 -14   2   3    1.00    1.40
 -14   2   3    0.80    1.90
 -14   2   3    4.70    2.10
 -12  -2   3    3.70    2.40
 -12  -2   3    4.10    1.60
  12  -2  -3    2.30    3.20
  12  -2  -3    2.90    1.80
  12  -2  -3    5.30    2.20
 -12  -2   3    3.20    1.80
  12  -2  -3    0.90    2.60
 -12  -2   3    0.00    1.60
 -12  -2   3    3.30    1.90
 -12   2   3    6.30    2.20
 -12   2   3    5.90    2.40
  12   2  -3   -0.30    2.60
 -12   2   3    8.10    2.70
  12   2  -3    2.90    1.90
 -12   2   3   -1.00    1.50
  12   2  -3    1.70    2.00
 -12   2   3    5.00    1.60
 -10  -2   3   16.50    3.40
  10  -2  -3   20.90    2.80
  10  -2  -3   20.30    3.60
 -10  -2   3   18.00    2.90
 -10  -2   3   17.00    3.30
  10  -2  -3   20.40    4.40
 -10  -2   3   17.20    3.20
 -10  -2   3   19.30    2.40
  10  -2  -3   19.20    4.60
 -10   2   3   18.30    2.30
 -10   2   3   18.00    3.50
  10   2  -3   14.80    3.10
 -10   2   3   17.40    2.90
 -10   2   3   20.20    2.70
 -10   2   3   20.60    3.60
  10   2  -3   16.30    4.00
 -10   2   3   24.60    3.90
  10   2  -3   21.30    3.80
   8  -2  -3    5.60    2.80
   8  -2  -3    6.40    2.20
  -8  -2   3    7.30    1.80
  -8  -2   3    9.60    1.80
  -8  -2   3    7.50    2.00
   8  -2  -3   11.40    2.30
  -8  -2   3    8.70    2.10
  -8  -2   3    7.10    2.00
   8  -2  -3   12.60    3.30
   8   2  -3   10.30    3.10
  -8   2   3    7.50    1.80
  -8   2   3    4.50    1.70
   8   2  -3   12.60    2.60
  -8   2   3   10.40    2.40
  -8   2   3   12.00    1.90
  -8   2   3    7.90    1.70
   8   2  -3    8.80    2.00
  -8   2   3   11.20    2.30
  -8   2   3    8.80    1.70
   6  -2  -3    2.10    1.80
   6  -2  -3    3.30    1.40
  -6  -2   3    2.90    1.00
  -6  -2   3    2.90    1.10
  -6  -2   3    2.10    1.20
   6  -2  -3    2.80    1.20
  -6  -2   3    4.10    1.40
  -6  -2   3    2.00    1.00
   6   2  -3    3.90    1.60
  -6   2   3    0.80    1.00
  -6   2   3    4.20    1.50
  -6   2   3    4.10    1.00
  -6   2   3    2.10    0.90
   6   2  -3    4.10    1.30
  -6   2   3    3.90    1.30
  -6   2   3    4.80    1.20
  -6   2   3    3.50    1.30
   6   2  -3    5.30    1.90
  -6   2   3    2.40    1.10
   6   2  -3    3.60    1.40
   4  -2  -3   22.60    2.10
  -4  -2   3   20.30    2.10
   4  -2  -3   22.70    2.10
  -4  -2   3   22.50    2.20
  -4  -2   3   21.30    1.60
  -4  -2   3   22.30    2.00
  -4  -2   3   23.50    2.00
  -4  -2   3   20.40    2.20
   4  -2  -3   23.90    2.60
  -4   2   3   21.60    2.10
  -4   2   3   21.20    2.10
   4   2  -3   23.30    2.00
   4   2  -3   23.80    2.30
  -4   2   3   23.80    2.20
  -4   2   3   22.30    1.90
  -4   2   3   21.40    1.90
   4   2  -3   25.10    2.40
  -4   2   3   23.30    2.10
   4   2  -3   21.50    2.10
  -4   2   3   22.80    2.30
   4   2  -3   23.70    1.60
   4   2  -3   20.80    2.50
  -2  -2   3   76.59    4.50
  -2  -2   3   78.29    4.70
   2  -2  -3   78.69    4.60
  -2  -2   3   75.09    4.50
   2  -2  -3   83.69    5.20
   2  -2  -3   73.19    4.80
   2  -2  -3   74.69    4.40
   2  -2  -3   77.29    4.50
  -2  -2   3   76.79    5.00
   2  -2  -3   63.89    5.10
  -2  -2   3   81.89    4.80
   2  -2  -3   68.39    4.70
   2  -2  -3   71.99    4.40
  -2  -2   3   77.79    4.70
  -2  -2   3   73.79    4.70
  -2   2   3   74.79    4.80
  -2   2   3   75.49    4.60
  -2   2   3   76.59    4.80
  -2   2   3   71.69    4.40
   2   2  -3   69.49    4.60
   2   2  -3   77.99    4.70
   2   2  -3   78.99    4.70
   2   2  -3   81.09    4.60
  -2   2   3   82.19    4.50
  -2   2   3   76.99    4.60
   2   2  -3   74.49    4.90
   2   2  -3   83.59    5.00
  -2   2   3   74.59    4.40
  -2   2   3   74.39    4.90
   0  -2   3   60.09    3.30
   0  -2  -3   58.69    3.50
   0  -2   3   67.49    3.90
   0  -2   3   67.89    3.90
   0  -2   3   60.89    3.80
   0  -2  -3   63.29    3.80
   0  -2  -3   60.49    3.80
   0  -2   3   59.89    3.80
   0  -2   3   56.59    3.90
   0  -2  -3   62.99    4.00
   0  -2  -3   50.79    3.70
   0  -2   3   57.09    3.70
   0   2   3   56.39    4.00
   0   2   3   62.39    3.60
   0   2  -3   60.79    3.90
   0   2  -3   63.19    3.80
   0   2   3   55.19    3.80
   0   2   3   68.79    3.90
   0   2  -3   59.29    3.70
   0   2  -3   54.99    3.50
   0   2   3   58.59    3.70
   0   2  -3   53.49    3.90
   0   2  -3   53.59    3.80
   2  -2   3  239.18   12.80
  -2  -2  -3  227.18   12.10
   2  -2   3  223.98   12.20
  -2  -2  -3  215.48   12.10
   2  -2   3  245.58   12.70
  -2  -2  -3  226.28   12.10
   2  -2   3  223.78   12.20
  -2  -2  -3  225.38   12.10
   2  -2   3  203.58   12.20
   2  -2   3  235.28   12.60
  -2  -2  -3  222.28   12.40
  -2  -2  -3  218.48   12.20
  -2  -2  -3  212.48   12.30
   2   2   3  226.68   12.10
  -2   2  -3  223.18   12.30
  -2   2  -3  216.98   12.00
   2   2   3  225.58   12.50
   2   2   3  199.08   12.10
   2   2   3  196.68   12.20
  -2   2  -3  221.48   12.30
   2   2   3  225.18   12.10
   2   2   3  219.38   12.20
  -2   2  -3  237.38   12.20
  -2   2  -3  200.58   12.60
   2   2   3  231.98   12.10
  -4  -2  -3  178.08   10.10
  -4  -2  -3  189.08   10.90
  -4  -2  -3  198.98   10.80
   4  -2   3  173.38   11.50
  -4  -2  -3  169.98   10.60
   4  -2   3  170.08   10.70
  -4  -2  -3  195.38   10.80
  -4  -2  -3  185.68   10.00
  -4  -2  -3  192.38   10.60
  -4   2  -3  179.18   10.70
  -4   2  -3  205.58   10.80
  -4   2  -3  183.38   10.60
   4   2   3  190.48   10.40
  -4   2  -3  198.08   10.80
   4   2   3  182.18   10.60
  -4   2  -3  185.58   10.70
  -4   2  -3  184.98   10.80
   4   2   3  187.98   10.80
  -4   2  -3  171.28   10.30
  -6  -2  -3   24.90    2.80
  -6  -2  -3   26.30    2.70
  -6  -2  -3   25.10    2.80
   6  -2   3   24.50    4.10
  -6  -2  -3   21.80    2.40
   6  -2   3   27.20    3.30
   6  -2   3   21.00    2.50
  -6  -2  -3   26.10    2.80
   6  -2   3   22.40    2.50
   6   2   3   26.90    2.50
  -6   2  -3   24.80    2.30
  -6   2  -3   20.00    2.40
  -6   2  -3   24.10    2.70
  -6   2  -3   21.10    2.20
   6   2   3   20.70    2.20
  -6   2  -3   22.80    2.50
   6   2   3   20.40    2.50
  -6   2  -3   21.90    2.60
  -6   2  -3   25.90    2.50
  -6   2  -3   23.10    2.50
  -8  -2  -3   22.40    3.50
  -8  -2  -3   17.10    3.00
  -8  -2  -3   25.10    3.00
   8  -2   3   21.30    3.90
   8  -2   3   21.10    2.70
   8  -2   3   27.40    4.80
   8  -2   3   23.70    4.00
  -8  -2  -3   19.80    2.70
  -8  -2  -3   22.60    2.90
  -8   2  -3   20.40    2.90
  -8   2  -3   22.10    2.50
  -8   2  -3   23.40    2.70
   8   2   3   24.00    2.50
  -8   2  -3   21.80    2.40
  -8   2  -3   20.80    2.70
   8   2   3   24.10    4.00
  -8   2  -3   20.10    2.30
  -8   2  -3   20.90    2.50
  -8   2  -3   25.80    3.10
   8   2   3   20.20    2.60
 -10  -2  -3   23.50    3.90
 -10  -2  -3   16.90    3.30
  10  -2   3   24.30    4.70
  10  -2   3   20.90    4.60
 -10  -2  -3   19.20    3.60
  10  -2   3   23.00    3.50
 -10  -2  -3   15.90    2.90
  10  -2   3   15.50    3.70
 -10  -2  -3   29.70    3.40
 -10   2  -3   18.00    3.50
  10   2   3   20.00    4.30
 -10   2  -3   25.80    4.00
  10   2   3   22.30    3.10
  10   2   3   16.90    3.00
 -10   2  -3   21.50    2.50
 -10   2  -3   19.70    3.60
 -10   2  -3   23.20    3.70
 -10   2  -3   23.30    3.40
  12  -2   3    6.50    2.30
  12  -2   3    9.10    3.50
 -12  -2  -3    5.00    2.40
 -12  -2  -3   11.20    2.80
 -12  -2  -3    6.00    2.60
 -12  -2  -3    8.20    2.50
  12  -2   3    6.00    2.90
  12  -2   3    4.40    3.00
  12  -2   3    8.20    2.30
 -12  -2  -3    6.10    2.40
 -12   2  -3   15.40    3.50
  12   2   3    6.10    2.20
 -12   2  -3    4.00    1.90
 -12   2  -3    6.20    1.70
  12   2   3    9.50    2.80
  12   2   3   10.10    3.50
  12   2   3   10.60    3.60
 -12   2  -3   10.50    3.10
 -12   2  -3   11.30    3.10
 -12   2  -3    8.90    2.40
  14  -2   3    2.50    3.10
 -14  -2  -3    5.30    2.30
 -14  -2  -3    3.60    2.10
  14  -2   3    1.80    2.50
 -14  -2  -3    1.40    2.10
 -14  -2  -3    4.30    2.30
  14  -2   3    2.00    2.70
  14  -2   3    1.00    2.20
  14  -2   3    2.10    1.70
 -14  -2  -3    4.40    2.40
 -14   2  -3    5.20    2.50
 -14   2  -3    2.20    2.60
  14   2   3    4.90    2.50
 -14   2  -3    2.00    1.80
  14   2   3    5.30    3.00
 -14   2  -3    7.00    2.70
  14   2   3    2.50    2.00
 -14   2  -3    4.50    2.40
  16  -2   3    8.90    4.30
 -16  -2  -3    4.70    2.70
 -16  -2  -3    0.50    2.40
  16  -2   3    7.50    3.60
 -16  -2  -3    8.40    3.40
  16  -2   3    2.40    4.30
  16  -2   3    1.20    2.30
 -16  -2  -3    5.50    2.50
  16  -2   3    3.90    2.60
 -16  -2  -3    5.00    3.00
 -16   2  -3    3.10    2.80
  16   2   3    3.80    3.30
  16   2   3    7.50    3.30
 -16   2  -3    3.70    2.40
  16   2   3    3.40    3.50
 -16   2  -3    7.00    3.50
 -16   2  -3    9.40    3.20
 -16   2  -3    4.00    2.90
  16   2   3    1.00    2.20
  17  -3  -3   46.60    8.30
  17  -3  -3   40.70    9.20
 -17  -3   3   45.00    7.30
 -17  -3   3   41.40    7.10
 -17  -3   3   59.09    6.60
  17  -3  -3   52.89   10.20
 -17  -3   3   39.40    6.70
 -17  -3   3   37.10    5.00
  17  -3  -3   54.19    6.70
  17   3  -3   42.20    6.70
  17   3  -3   46.70    7.30
 -17   3   3   40.40    6.80
 -17   3   3   40.10    6.80
 -17   3   3   38.70    4.90
 -17   3   3   45.40    6.40
 -17   3   3   45.20    6.70
  17   3  -3   60.19    8.30
  15  -3  -3   22.20    6.10
 -15  -3   3   33.40    3.90
 -15  -3   3   28.40    5.30
  15  -3  -3   33.40    6.00
 -15  -3   3   25.80    5.00
  15  -3  -3   34.40    4.40
 -15  -3   3   31.70    5.40
  15  -3  -3   37.70    7.50
 -15  -3   3   37.30    6.30
 -15   3   3   39.70    5.50
 -15   3   3   27.20    5.20
 -15   3   3   29.50    5.30
 -15   3   3   32.10    4.60
  15   3  -3   37.50    5.80
 -15   3   3   30.40    5.10
  15   3  -3   35.10    5.80
  15   3  -3   41.90    7.70
 -13  -3   3    7.80    2.20
  13  -3  -3   15.00    4.40
 -13  -3   3   14.20    3.50
  13  -3  -3   10.90    4.30
 -13  -3   3   12.40    3.30
 -13  -3   3   13.70    3.60
  13  -3  -3    8.60    2.90
 -13  -3   3    7.60    3.00
  13   3  -3    8.30    3.60
 -13   3   3   13.50    3.10
  13   3  -3   10.30    3.00
 -13   3   3    9.70    3.10
  13   3  -3   14.80    3.40
 -13   3   3   11.60    3.40
 -13   3   3   10.80    3.00
 -13   3   3   11.50    3.30
 -13   3   3    9.40    2.30
 -11  -3   3    3.90    2.10
  11  -3  -3    5.60    2.30
 -11  -3   3    2.20    1.80
  11  -3  -3    1.90    2.00
  11  -3  -3    4.50    3.10
 -11  -3   3    3.40    1.50
 -11  -3   3    4.90    2.30
 -11  -3   3    1.80    1.90
  11  -3  -3    2.10    2.60
  11   3  -3    2.50    2.00
  11   3  -3    4.90    2.10
 -11   3   3    2.30    2.00
  11   3  -3    1.20    2.30
 -11   3   3    7.00    2.50
 -11   3   3    5.90    2.00
 -11   3   3    5.30    2.30
 -11   3   3    5.30    2.00
 -11   3   3    7.50    1.90
   9  -3  -3   65.49    7.00
   9  -3  -3   85.49    8.10
   9  -3  -3   68.09    6.00
  -9  -3   3   58.39    5.70
  -9  -3   3   64.09    5.40
  -9  -3   3   64.49    5.40
  -9  -3   3   74.19    6.10
  -9  -3   3   68.39    6.00
   9   3  -3   67.49    5.80
  -9   3   3   72.89    6.00
   9   3  -3   67.99    6.70
  -9   3   3   68.89    5.40
  -9   3   3   66.99    5.70
  -9   3   3   70.79    5.80
  -9   3   3   58.59    5.60
  -9   3   3   75.29    5.70
   9   3  -3   67.49    5.80
  -9   3   3   69.99    5.10
  -9   3   3   70.09    5.30
  -7  -3   3  518.65   27.10
   7  -3  -3  446.36   27.40
  -7  -3   3  520.05   26.60
  -7  -3   3  476.05   27.10
  -7  -3   3  436.16   26.60
   7  -3  -3  499.45   28.80
   7  -3  -3  488.55   26.90
  -7   3   3  448.26   26.90
   7   3  -3  500.55   27.10
  -7   3   3  487.95   26.80
  -7   3   3  534.15   27.10
   7   3  -3  480.45   27.90
   7   3  -3  497.15   27.10
  -7   3   3  449.36   26.50
  -7   3   3  494.95   26.40
   7   3  -3  437.56   26.70
  -7   3   3  461.15   26.50
   5  -3  -3 1299.27   71.69
  -5  -3   3 1336.17   71.99
  -5  -3   3 1408.26   71.59
  -5  -3   3 1297.77   70.89
  -5  -3   3 1453.35   72.09
  -5  -3   3 1388.16   71.89
  -5  -3   3 1343.37   71.79
   5   3  -3 1433.06   72.19
  -5   3   3 1345.07   72.09
   5   3  -3 1271.97   70.89
  -5   3   3 1379.46   71.79
  -5   3   3 1350.16   71.89
   5   3  -3 1406.46   71.99
   5   3  -3 1411.86   72.79
   5   3  -3 1327.47   71.89
  -5   3   3 1350.56   71.89
  -5   3   3 1344.27   71.49
  -5   3   3 1342.27   71.79
  -5   3   3 1336.67   71.59
  -3  -3   3 1634.44   85.29
  -3  -3   3 1725.93   85.19
  -3  -3   3 1472.75   85.09
   3  -3  -3 1566.24   84.79
   3  -3  -3 1609.94   84.79
  -3  -3   3 1629.64   84.89
   3  -3  -3 1704.33   84.89
   3  -3  -3 1619.74   85.99
  -3  -3   3 1650.13   85.19
  -3  -3   3 1570.54   84.79
   3  -3  -3 1580.34   85.49
  -3   3   3 1592.64   84.79
  -3   3   3 1746.13   85.09
   3   3  -3 1597.34   84.89
   3   3  -3 1555.14   85.09
   3   3  -3 1629.94   85.39
  -3   3   3 1810.52   84.99
  -3   3   3 1786.62   85.09
   3   3  -3 1539.65   85.09
  -3   3   3 1634.34   85.39
  -3   3   3 1549.94   85.29
  -3   3   3 1499.35   85.39
  -1  -3   3 2368.36  121.59
  -1  -3   3 2410.06  122.39
   1  -3  -3 2449.05  122.39
  -1  -3   3 2478.35  121.49
   1  -3  -3 2329.17  121.19
   1  -3  -3 2427.46  120.99
  -1  -3   3 2372.76  121.09
  -1  -3   3 2188.18  121.79
   1  -3  -3 2107.69  121.49
   1   3  -3 2323.37  121.69
   1   3  -3 2421.66  121.89
   1   3  -3 2378.56  121.99
  -1   3   3 2525.35  120.99
  -1   3   3 2316.47  121.99
  -1   3   3 2104.69  121.69
   1   3  -3 2188.68  121.09
   1   3  -3 2361.76  121.59
  -1   3   3 2247.08  121.29
  -1  -3  -3 7669.03  493.25
   1  -3   3 7585.04  400.16
   1  -3   3 7502.65  457.35
  -1   3  -3 7577.54  399.76
   1   3   3 7372.86  403.76
  -3  -3  -3 2727.93  136.49
  -3  -3  -3 2499.85  136.59
   3  -3   3 2599.84  137.29
  -3  -3  -3 2540.85  136.19
  -3  -3  -3 2537.65  136.79
  -3  -3  -3 2771.82  136.49
   3  -3   3 2577.04  136.99
   3  -3   3 2481.65  137.59
  -3  -3  -3 2520.65  136.49
  -3  -3  -3 2773.02  136.49
   3  -3   3 2833.32  136.59
   3   3   3 2789.72  136.59
  -3   3  -3 2506.75  137.09
  -3   3  -3 2562.54  136.69
  -3   3  -3 2693.83  136.79
   3   3   3 2699.93  136.29
   3   3   3 2576.54  136.49
   3   3   3 2615.64  136.39
  -3   3  -3 2400.86  136.19
   3   3   3 2468.05  136.69
   3   3   3 2803.52  136.69
  -3   3  -3 2577.44  136.39
  -5  -3  -3 3076.29  156.38
  -5  -3  -3 3307.87  156.48
   5  -3   3 3081.29  157.58
   5  -3   3 2944.91  156.28
  -5  -3  -3 3074.39  156.38
  -5  -3  -3 2789.62  155.38
  -5  -3  -3 2982.30  156.38
  -5  -3  -3 2914.51  155.28
  -5  -3  -3 2854.91  156.18
  -5   3  -3 3027.40  156.28
  -5   3  -3 2865.01  155.88
  -5   3  -3 3127.49  156.38
  -5   3  -3 2909.01  156.18
  -5   3  -3 3008.10  156.28
   5   3   3 2999.40  155.98
   5   3   3 3038.60  156.28
   5   3   3 2916.91  156.18
   5   3   3 2838.02  156.78
  -5   3  -3 3046.90  156.38
  -7  -3  -3 1563.24   80.89
  -7  -3  -3 1539.05   80.59
  -7  -3  -3 1554.94   80.89
  -7  -3  -3 1614.64   80.89
  -7  -3  -3 1518.65   80.79
   7  -3   3 1536.65   80.79
   7  -3   3 1502.45   82.39
   7  -3   3 1473.65   81.89
  -7   3  -3 1614.34   80.69
  -7   3  -3 1542.35   80.79
  -7   3  -3 1516.85   80.69
   7   3   3 1451.15   80.69
  -7   3  -3 1640.54   80.69
  -7   3  -3 1440.96   80.09
  -7   3  -3 1367.86   80.49
   7   3   3 1513.45   81.59
  -7   3  -3 1601.04   80.49
  -7   3  -3 1401.16   80.69
   7   3   3 1474.75   80.09
  -9  -3  -3  510.65   30.80
   9  -3   3  572.74   32.50
   9  -3   3  563.14   32.30
  -9  -3  -3  524.85   30.90
  -9  -3  -3  578.94   31.20
  -9  -3  -3  577.14   31.20
   9  -3   3  574.44   33.20
   9  -3   3  556.34   31.00
  -9  -3  -3  547.55   30.70
   9   3   3  536.95   30.10
  -9   3  -3  537.55   30.20
  -9   3  -3  512.15   30.80
  -9   3  -3  496.95   30.20
   9   3   3  517.05   30.60
  -9   3  -3  616.54   30.50
  -9   3  -3  502.35   30.70
  -9   3  -3  523.85   30.40
  -9   3  -3  598.74   31.20
   9   3   3  539.45   32.00
  -9   3  -3  553.14   30.80
 -11  -3  -3  297.07   19.50
  11  -3   3  317.57   21.00
 -11  -3  -3  314.67   19.40
  11  -3   3  320.57   19.40
 -11  -3  -3  335.37   19.40
  11  -3   3  314.97   20.80
  11  -3   3  350.26   22.40
 -11  -3  -3  273.77   19.20
 -11   3  -3  290.87   19.40
  11   3   3  297.47   18.50
 -11   3  -3  330.07   19.50
  11   3   3  329.77   19.40
 -11   3  -3  301.67   18.30
 -11   3  -3  347.87   18.80
  11   3   3  367.96   21.50
 -11   3  -3  306.97   19.50
 -11   3  -3  320.17   18.90
 -11   3  -3  284.77   19.30
  13  -3   3   65.99    6.20
 -13  -3  -3   62.69    6.40
 -13  -3  -3   65.29    6.20
  13  -3   3   63.29    8.00
 -13  -3  -3   60.99    6.20
 -13  -3  -3   64.39    6.30
 -13  -3  -3   53.09    6.20
  13  -3   3   68.19    6.30
  13  -3   3   65.59    7.50
  13  -3   3   63.39    7.70
  13   3   3   68.09    7.50
 -13   3  -3   66.19    6.60
  13   3   3   58.39    5.50
 -13   3  -3   57.59    5.10
  13   3   3   53.59    6.10
 -13   3  -3   56.09    5.60
 -13   3  -3   62.89    6.40
 -13   3  -3   54.49    6.30
 -13   3  -3   75.59    6.90
  15  -3   3   22.30    4.10
  15  -3   3   22.70    5.70
 -15  -3  -3   26.50    5.10
 -15  -3  -3   22.30    4.50
 -15  -3  -3   26.60    4.80
  15  -3   3   30.90    5.20
  15  -3   3   22.60    5.90
  15  -3   3   21.20    4.80
  15  -3   3   12.10    5.30
 -15  -3  -3   28.20    4.60
 -15  -3  -3   20.40    4.60
  15   3   3   23.30    4.80
 -15   3  -3   14.40    3.90
 -15   3  -3   19.00    4.20
 -15   3  -3   17.40    4.30
  15   3   3   19.60    3.90
 -15   3  -3   26.50    4.30
 -15   3  -3   23.40    4.90
  15   3   3   19.20    5.50
  17  -3   3    7.70    3.70
  17  -3   3    7.80    4.80
 -17  -3  -3   15.00    4.30
  17  -3   3    9.60    3.80
  17  -3   3    5.70    3.50
  17  -3   3    1.90    4.20
 -17  -3  -3    7.70    3.90
 -17  -3  -3    8.80    3.30
 -17  -3  -3    9.90    3.10
 -17  -3  -3    7.80    3.70
 -17   3  -3    7.40    3.10
  17   3   3   13.20    3.90
  17   3   3   14.20    3.50
  17   3   3    6.20    3.60
 -17   3  -3   12.80    3.60
 -17   3  -3    5.20    3.10
  17   3   3   12.90    5.50
 -17   3  -3    4.80    2.90
 -17   3  -3   14.50    3.80
 -16  -4   3    6.70    3.50
 -16  -4   3    1.00    2.20
  16  -4  -3    4.90    2.80
  16  -4  -3   11.50    4.50
  16  -4  -3   10.20    5.10
  16  -4  -3    8.80    3.30
 -16  -4   3    2.80    2.70
 -16  -4   3    7.80    3.00
 -16  -4   3    8.20    3.70
  16  -4  -3    7.60    4.70
  16   4  -3    3.10    3.90
 -16   4   3   11.00    3.60
 -16   4   3    4.50    2.80
 -16   4   3    9.00    3.40
  16   4  -3    2.10    3.10
 -16   4   3    5.50    3.40
  16   4  -3    4.10    3.10
 -16   4   3    5.80    3.00
 -14  -4   3    9.60    3.20
 -14  -4   3   12.00    3.50
  14  -4  -3    4.80    2.70
 -14  -4   3    6.00    2.20
 -14  -4   3   13.40    3.60
  14  -4  -3    9.50    3.20
  14  -4  -3   -0.20    3.10
 -14  -4   3    7.00    3.10
  14  -4  -3   14.60    5.20
  14  -4  -3    8.40    4.00
 -14   4   3    8.60    2.90
 -14   4   3    8.20    3.10
  14   4  -3   10.50    3.20
 -14   4   3    8.50    2.40
 -14   4   3    6.10    2.50
  14   4  -3   10.40    3.70
 -14   4   3   10.90    3.40
 -14   4   3    6.90    2.90
 -12  -4   3   19.50    4.00
 -12  -4   3   13.30    3.40
  12  -4  -3   13.40    3.50
  12  -4  -3   13.90    3.60
  12  -4  -3    8.10    4.00
 -12  -4   3   11.30    3.50
 -12  -4   3   12.30    3.10
  12  -4  -3   18.10    5.40
 -12  -4   3   14.20    3.00
 -12   4   3   12.40    3.30
 -12   4   3   20.50    3.60
  12   4  -3   14.20    3.60
 -12   4   3   17.20    2.90
 -12   4   3   17.60    3.90
  12   4  -3   19.70    4.10
 -12   4   3   12.60    3.20
 -12   4   3   14.20    3.10
 -10  -4   3   32.60    3.90
  10  -4  -3   31.10    6.00
 -10  -4   3   33.70    4.40
 -10  -4   3   40.30    4.60
 -10  -4   3   28.40    4.10
 -10  -4   3   35.70    4.30
  10  -4  -3   20.40    5.30
 -10   4   3   31.60    4.10
 -10   4   3   32.90    4.20
  10   4  -3   26.60    4.30
 -10   4   3   31.80    3.80
 -10   4   3   31.30    4.10
 -10   4   3   29.20    3.40
  10   4  -3   29.30    4.40
 -10   4   3   33.40    3.70
 -10   4   3   29.80    4.00
 -10   4   3   32.70    3.80
  -8  -4   3   20.20    3.20
  -8  -4   3   16.40    2.80
  -8  -4   3   15.10    3.00
   8  -4  -3   18.50    3.80
   8  -4  -3   16.00    2.70
  -8  -4   3   24.00    3.10
   8  -4  -3   14.90    4.20
  -8  -4   3   22.30    2.80
  -8   4   3   22.10    2.80
  -8   4   3   12.90    2.70
  -8   4   3   19.80    3.10
  -8   4   3   19.30    3.30
  -8   4   3   11.70    2.40
  -8   4   3   14.80    2.70
   8   4  -3   16.40    2.80
  -8   4   3   14.50    2.50
   8   4  -3   15.10    2.80
  -8   4   3   14.40    2.70
  -6  -4   3  108.39    7.20
  -6  -4   3  104.19    7.00
   6  -4  -3  101.59    7.90
  -6  -4   3  101.09    6.00
  -6  -4   3  107.99    7.00
   6  -4  -3   99.39    6.80
  -6  -4   3  101.69    7.00
  -6  -4   3  106.79    7.10
   6   4  -3  100.79    7.10
  -6   4   3  111.69    6.90
  -6   4   3   98.19    6.70
   6   4  -3  107.09    7.30
  -6   4   3  106.49    6.90
   6   4  -3  109.59    7.20
  -6   4   3   99.69    7.20
   6   4  -3   91.69    5.90
  -6   4   3  113.29    7.30
  -6   4   3   90.29    6.80
  -6   4   3   87.29    7.10
  -6   4   3  103.39    6.90
  -4  -4   3   63.09    4.80
  -4  -4   3   62.09    4.60
  -4  -4   3   62.39    4.70
  -4  -4   3   56.39    4.30
   4  -4  -3   64.89    4.30
   4  -4  -3   65.79    5.10
   4  -4  -3   58.69    5.50
  -4  -4   3   66.99    4.70
  -4   4   3   64.79    4.80
   4   4  -3   61.49    4.60
  -4   4   3   61.89    4.30
  -4   4   3   67.39    5.00
  -4   4   3   61.99    4.50
   4   4  -3   58.99    4.90
   4   4  -3   59.59    4.60
   4   4  -3   61.89    4.20
  -4   4   3   64.49    4.30
  -4   4   3   64.39    4.40
  -4   4   3   63.99    4.90
  -4   4   3   60.49    4.30
   2  -4  -3  297.77   15.90
   2  -4  -3  290.97   15.10
   2  -4  -3  297.37   15.50
  -2  -4   3  286.37   15.20
  -2  -4   3  286.27   16.00
  -2  -4   3  279.37   15.50
   2  -4  -3  299.07   15.10
   2  -4  -3  302.97   16.90
  -2  -4   3  276.87   16.40
  -2  -4   3  285.57   15.60
   2   4  -3  267.07   15.70
   2   4  -3  295.87   15.90
  -2   4   3  258.57   16.10
  -2   4   3  248.98   16.00
  -2   4   3  280.07   15.90
   2   4  -3  280.67   16.10
  -2   4   3  273.37   15.10
   2   4  -3  275.77   15.60
   0  -4  -3  263.77   14.80
   0  -4   3  272.37   15.30
   0  -4  -3  261.57   15.60
   0  -4   3  290.27   14.80
   0  -4   3  258.57   16.00
   0  -4   3  255.67   14.60
   0   4  -3  247.98   15.20
   0   4  -3  278.17   15.10
   0   4  -3  262.47   14.70
   0   4   3  284.67   15.30
   0   4   3  266.27   14.40
   0   4   3  263.17   14.90
   0   4  -3  273.27   15.10
   0   4  -3  256.57   14.90
   0   4   3  266.77   15.20
   2  -4   3   22.60    1.90
  -2  -4  -3   23.10    1.80
  -2  -4  -3   25.60    2.20
   2  -4   3   18.90    2.20
  -2  -4  -3   24.30    2.70
   2  -4   3   22.10    2.40
  -2  -4  -3   27.20    2.80
   2  -4   3   31.80    3.20
  -2  -4  -3   23.70    1.90
   2   4   3   25.10    2.10
   2   4   3   23.50    2.40
  -2   4  -3   21.20    2.60
  -2   4  -3   22.50    2.30
  -2   4  -3   25.20    1.70
   2   4   3   24.40    2.30
   2   4   3   22.20    1.80
   2   4   3   26.00    1.90
   2   4   3   25.50    2.30
  -2   4  -3   26.20    2.60
  -2   4  -3   26.80    2.50
  -2   4  -3   25.60    2.20
  -2   4  -3   20.80    2.40
   4  -4   3  329.97   17.50
  -4  -4  -3  281.57   17.10
  -4  -4  -3  317.07   16.80
  -4  -4  -3  324.07   16.80
  -4  -4  -3  307.47   16.80
  -4  -4  -3  287.97   16.90
   4  -4   3  258.47   16.60
   4  -4   3  311.07   17.80
   4  -4   3  308.77   18.30
  -4  -4  -3  296.67   16.90
  -4   4  -3  303.47   17.00
  -4   4  -3  289.47   16.60
  -4   4  -3  291.37   16.70
   4   4   3  287.47   17.00
   4   4   3  299.87   16.40
   4   4   3  309.17   16.90
  -4   4  -3  287.27   17.10
   4   4   3  292.97   16.70
   4   4   3  293.27   16.90
   6  -4   3  175.98   11.50
  -6  -4  -3  188.88   11.70
  -6  -4  -3  178.28   10.80
  -6  -4  -3  198.18   11.90
  -6  -4  -3  188.28   11.60
  -6  -4  -3  203.68   11.90
   6  -4   3  181.38   12.70
  -6  -4  -3  198.68   11.80
  -6  -4  -3  180.88   10.50
  -6   4  -3  205.08   11.70
  -6   4  -3  221.28   12.00
  -6   4  -3  205.08   11.90
   6   4   3  191.78   11.70
  -6   4  -3  181.38   11.40
  -6   4  -3  206.68   11.80
   6   4   3  182.08   11.40
   6   4   3  187.98   12.20
  -6   4  -3  191.18   11.70
  -6   4  -3  187.48   11.30
  -6   4  -3  183.08   11.80
   8  -4   3  174.38   12.20
  -8  -4  -3  154.28   10.50
  -8  -4  -3  151.68   10.60
  -8  -4  -3  154.78   10.60
  -8  -4  -3  161.18   10.60
   8  -4   3  145.69   11.90
  -8  -4  -3  164.18   10.50
   8   4   3  147.69   11.10
   8   4   3  160.08   10.40
  -8   4  -3  156.78   10.30
  -8   4  -3  153.08   10.50
  -8   4  -3  170.48   10.70
  -8   4  -3  164.58   10.50
  -8   4  -3  181.68   10.30
  -8   4  -3  166.38   10.70
   8   4   3  158.28   10.00
  -8   4  -3  153.38   10.30
 -10  -4  -3  180.68   12.20
 -10  -4  -3  177.28   12.00
  10  -4   3  187.18   13.90
  10  -4   3  199.58   13.90
  10  -4   3  190.38   12.30
 -10  -4  -3  182.38   11.90
  10  -4   3  174.28   14.00
 -10  -4  -3  166.58   12.10
 -10  -4  -3  160.68   11.90
 -10   4  -3  175.18   11.70
 -10   4  -3  201.38   12.40
  10   4   3  172.88   11.80
  10   4   3  162.88   11.10
  10   4   3  167.78   12.80
 -10   4  -3  174.18   11.60
 -10   4  -3  179.58   11.30
 -10   4  -3  189.08   12.10
 -10   4  -3  166.98   11.90
 -10   4  -3  178.58   12.00
 -12  -4  -3   38.30    5.00
  12  -4   3   35.20    6.80
  12  -4   3   32.80    6.30
 -12  -4  -3   39.10    4.70
 -12  -4  -3   33.20    5.10
  12  -4   3   39.40    4.80
  12  -4   3   46.90    5.30
 -12  -4  -3   35.90    4.90
  12  -4   3   26.50    6.10
 -12  -4  -3   42.90    5.20
 -12   4  -3   31.60    4.20
  12   4   3   36.10    3.90
 -12   4  -3   43.90    5.00
 -12   4  -3   48.00    5.30
 -12   4  -3   34.10    4.50
 -12   4  -3   35.00    4.50
 -12   4  -3   37.70    4.20
  12   4   3   46.80    6.30
 -12   4  -3   32.00    4.00
  12   4   3   48.30    5.20
 -14  -4  -3   59.89    6.90
 -14  -4  -3   67.39    6.90
 -14  -4  -3   66.69    7.30
  14  -4   3   61.49    8.30
  14  -4   3   85.49    9.80
 -14  -4  -3   81.39    7.20
  14  -4   3   82.29    7.40
  14  -4   3   60.49    8.10
  14  -4   3   65.79    8.00
 -14  -4  -3   74.49    7.30
  14  -4   3   62.49    7.00
 -14   4  -3   70.59    7.30
  14   4   3   64.99    6.20
  14   4   3   83.29    7.70
 -14   4  -3   71.39    7.00
 -14   4  -3   69.79    6.60
  14   4   3   82.99    8.70
 -14   4  -3   59.49    6.10
 -14   4  -3   65.69    7.10
 -14   4  -3   64.29    7.10
 -16  -4  -3   11.20    3.70
  16  -4   3   12.70    4.40
  16  -4   3   14.50    3.80
  16  -4   3   13.80    4.70
  16  -4   3   11.20    4.70
 -16  -4  -3   16.20    4.60
 -16  -4  -3   11.80    4.00
  16  -4   3   20.40    5.70
  16  -4   3   17.50    3.90
 -16  -4  -3   14.30    3.50
 -16  -4  -3   16.70    4.30
 -16   4  -3   15.00    4.20
 -16   4  -3   23.70    4.60
  16   4   3   19.30    5.60
 -16   4  -3   12.60    3.60
 -16   4  -3   13.20    3.80
 -16   4  -3    9.60    3.00
  16   4   3   17.30    4.40
  16   4   3   14.60    3.50
 -15  -5   3  145.99   10.80
 -15  -5   3  143.29   12.50
 -15  -5   3  167.28   12.80
  15  -5  -3  168.08   13.20
  15  -5  -3  144.29   13.70
  15  -5  -3  165.88   15.50
  15  -5  -3  166.38   15.20
 -15  -5   3  152.68   12.30
  15  -5  -3  148.09   14.40
 -15  -5   3  168.18   12.30
  15  -5  -3  146.69   12.20
 -15   5   3  131.99   11.80
 -15   5   3  164.48   11.80
  15   5  -3  166.38   12.90
 -15   5   3  158.18   12.40
 -15   5   3  141.19   11.50
 -15   5   3  137.79   12.00
  15   5  -3  131.69   11.50
  15   5  -3  159.58   14.10
 -15   5   3  153.78   11.00
 -13  -5   3  192.18   14.30
  13  -5  -3  204.58   16.70
  13  -5  -3  208.08   16.80
 -13  -5   3  208.28   14.20
  13  -5  -3  217.08   15.20
  13  -5  -3  173.98   16.10
 -13  -5   3  191.38   13.30
  13  -5  -3  200.68   15.10
 -13  -5   3  208.38   14.40
 -13  -5   3  188.78   14.20
 -13   5   3  198.98   14.20
 -13   5   3  200.58   13.70
  13   5  -3  223.88   14.70
  13   5  -3  182.58   13.60
 -13   5   3  210.68   14.30
 -13   5   3  189.28   12.80
 -13   5   3  189.48   13.90
 -13   5   3  223.68   14.10
 -11  -5   3  174.58   12.20
 -11  -5   3  198.78   13.00
  11  -5  -3  180.48   14.50
 -11  -5   3  196.08   12.80
 -11  -5   3  174.28   12.70
 -11  -5   3  198.88   12.70
  11  -5  -3  177.98   15.40
  11  -5  -3  192.68   15.10
  11  -5  -3  176.78   13.40
 -11   5   3  155.28   12.10
 -11   5   3  188.68   12.80
 -11   5   3  194.78   12.40
 -11   5   3  184.68   12.50
  11   5  -3  179.98   12.70
  11   5  -3  171.48   12.30
 -11   5   3  184.28   12.20
 -11   5   3  161.78   12.20
 -11   5   3  180.58   11.70
   9  -5  -3  128.29   10.00
  -9  -5   3  128.89    8.70
  -9  -5   3  117.19    8.80
   9  -5  -3  116.39    9.70
   9  -5  -3  103.29    9.60
   9  -5  -3  124.89   10.80
  -9  -5   3  113.29    8.50
  -9  -5   3  113.99    8.50
  -9  -5   3  109.49    8.70
  -9   5   3  125.39    8.20
  -9   5   3  110.29    8.40
  -9   5   3  105.49    8.30
   9   5  -3  123.19    8.80
  -9   5   3  120.99    8.60
  -9   5   3  115.69    8.20
   9   5  -3  114.79    8.60
  -9   5   3  128.29    8.60
  -9   5   3  128.39    9.00
  -7  -5   3  102.29    6.60
   7  -5  -3  118.29    7.60
  -7  -5   3  113.79    7.80
  -7  -5   3  110.99    7.90
  -7  -5   3  107.79    7.80
  -7  -5   3  120.39    7.80
   7  -5  -3  130.39    9.40
  -7  -5   3  124.69    8.10
   7  -5  -3  120.09    9.00
   7   5  -3  109.69    7.90
   7   5  -3  118.39    8.10
  -7   5   3  102.89    7.60
   7   5  -3  102.59    6.60
   7   5  -3  106.89    7.90
  -7   5   3  119.89    7.60
  -7   5   3  111.39    8.10
  -7   5   3  128.89    7.80
  -7   5   3   98.99    7.80
  -7   5   3  113.79    7.90
  -7   5   3   96.79    7.40
   5  -5  -3   17.80    3.10
   5  -5  -3   20.70    2.20
  -5  -5   3   20.60    2.50
   5  -5  -3   29.00    3.60
  -5  -5   3   20.00    2.20
  -5  -5   3   26.00    2.60
   5  -5  -3   22.20    2.80
  -5  -5   3   22.00    2.60
  -5  -5   3   20.70    2.50
   5   5  -3   23.60    2.60
  -5   5   3   22.30    2.70
   5   5  -3   20.10    2.50
  -5   5   3   18.40    2.10
   5   5  -3   18.90    2.10
  -5   5   3   25.00    2.30
  -5   5   3   24.00    2.30
   5   5  -3   23.10    2.80
  -5   5   3   23.80    2.50
  -5   5   3   21.80    2.30
  -5   5   3   23.50    2.80
   3  -5  -3  133.99    8.00
  -3  -5   3  122.99    8.60
   3  -5  -3  122.19    7.70
   3  -5  -3  121.59    7.40
  -3  -5   3  135.39    7.50
   3  -5  -3  127.99    8.30
  -3  -5   3  127.99    7.90
  -3  -5   3  129.99    8.30
   3  -5  -3  135.59    7.40
  -3  -5   3  121.89    7.80
   3  -5  -3  132.19    9.40
   3   5  -3  115.99    7.80
   3   5  -3  134.89    8.10
   3   5  -3  133.59    8.10
  -3   5   3  117.29    8.10
  -3   5   3  131.89    7.40
  -3   5   3  131.29    7.60
   3   5  -3  124.99    8.40
  -3   5   3  131.89    8.60
   1  -5  -3   48.00    3.80
   1  -5  -3   51.39    4.80
  -1  -5   3   48.10    4.80
  -1  -5   3   53.69    3.70
  -1  -5   3   52.09    3.60
  -1  -5   3   51.39    4.10
   1   5  -3   53.29    4.10
   1   5  -3   55.39    4.40
   1   5  -3   58.49    4.00
  -1   5   3   53.79    4.30
  -1   5   3   61.39    4.20
  -1   5   3   51.19    4.40
   1   5  -3   57.99    4.00
   1   5  -3   51.09    4.20
  -1   5   3   48.30    3.30
   1  -5   3  160.98   10.00
  -1  -5  -3  156.78   10.30
  -1  -5  -3  161.38    8.50
   1  -5   3  160.58    9.30
  -1  -5  -3  153.98    8.50
  -1  -5  -3  159.58    9.40
   1  -5   3  165.58    9.50
   1  -5   3  162.28   11.00
   1   5   3  155.88    9.00
   1   5   3  158.88    9.80
   1   5   3  159.78    8.60
   1   5   3  154.38    9.40
  -1   5  -3  152.88    9.80
  -1   5  -3  161.38    9.70
   1   5   3  149.59    9.60
  -1   5  -3  151.98    9.20
  -1   5  -3  154.18    9.50
   1   5   3  151.58    8.60
  -1   5  -3  149.19    9.20
  -3  -5  -3   76.29    6.30
  -3  -5  -3   92.89    5.50
   3  -5   3   86.39    6.00
   3  -5   3   93.89    6.40
   3  -5   3  103.79    7.20
  -3  -5  -3   84.29    6.40
  -3  -5  -3   87.59    5.50
  -3  -5  -3   90.89    6.00
   3  -5   3   81.79    7.40
   3   5   3   81.69    5.60
  -3   5  -3   93.09    5.90
   3   5   3   88.79    5.90
  -3   5  -3   79.09    6.30
   3   5   3   86.89    5.50
  -3   5  -3   87.39    6.20
   3   5   3   82.59    6.10
   3   5   3   94.49    6.00
  -3   5  -3   82.89    6.10
  -3   5  -3   87.79    6.40
  -5  -5  -3   33.60    3.10
  -5  -5  -3   29.40    3.30
   5  -5   3   31.10    2.90
  -5  -5  -3   35.20    3.00
  -5  -5  -3   27.00    2.80
   5  -5   3   37.10    4.20
  -5  -5  -3   31.20    3.10
   5  -5   3   29.10    3.50
   5  -5   3   23.70    3.20
   5   5   3   31.30    2.60
  -5   5  -3   28.60    3.10
  -5   5  -3   30.90    3.00
  -5   5  -3   28.30    2.70
   5   5   3   29.00    2.90
  -5   5  -3   24.70    3.10
   5   5   3   28.00    3.00
  -5   5  -3   33.10    3.00
  -5   5  -3   28.30    2.70
  -5   5  -3   30.40    3.40
   5   5   3   33.50    3.00
   5   5   3   32.90    3.20
  -7  -5  -3   23.40    2.80
   7  -5   3   22.00    2.70
   7  -5   3   24.30    4.30
  -7  -5  -3   26.30    3.20
  -7  -5  -3   19.40    2.60
  -7  -5  -3   28.10    3.00
  -7  -5  -3   21.60    2.70
  -7  -5  -3   20.10    1.90
   7  -5   3   18.30    3.40
  -7  -5  -3   19.60    2.10
  -7   5  -3   26.40    2.80
  -7   5  -3   19.80    2.50
  -7   5  -3   20.90    2.90
   7   5   3   20.70    2.70
   7   5   3   18.80    3.40
   7   5   3   26.30    3.00
  -7   5  -3   17.40    3.00
   7   5   3   20.20    2.70
  -7   5  -3   25.50    3.10
  -7   5  -3   23.70    2.90
  -7   5  -3   18.00    2.40
   9  -5   3   27.70    5.40
  -9  -5  -3   27.90    3.50
  -9  -5  -3   26.00    3.30
  -9  -5  -3   30.50    3.60
  -9  -5  -3   28.40    4.20
  -9  -5  -3   28.30    3.60
  -9   5  -3   21.80    3.60
   9   5   3   21.60    3.30
  -9   5  -3   24.10    3.30
  -9   5  -3   25.10    3.20
  -9   5  -3   20.20    3.20
  -9   5  -3   30.00    4.20
  -9   5  -3   25.90    3.80
   9   5   3   19.60    3.60
   9   5   3   27.00    4.70
  -9   5  -3   26.30    3.40
  -9   5  -3   19.70    3.50
  11  -5   3  150.38   13.20
 -11  -5  -3  167.08   11.50
  11  -5   3  165.58   13.30
 -11  -5  -3  164.78   11.80
  11  -5   3  161.88   11.70
 -11  -5  -3  155.18   11.40
 -11  -5  -3  165.78   11.60
  11  -5   3  173.98   13.60
 -11  -5  -3  156.58   11.20
  11   5   3  157.18   11.30
 -11   5  -3  158.88   11.40
 -11   5  -3  157.78   10.80
 -11   5  -3  147.19   11.00
 -11   5  -3  170.38   11.50
 -11   5  -3  143.39   10.80
  11   5   3  182.18   12.90
  11   5   3  157.38   10.70
 -11   5  -3  153.88   11.20
 -11   5  -3  164.18   11.10
 -11   5  -3  158.58   11.40
 -13  -5  -3  168.68   12.90
 -13  -5  -3  186.88   13.00
 -13  -5  -3  175.88   13.00
 -13  -5  -3  191.48   13.20
  13  -5   3  184.28   13.40
  13  -5   3  182.98   15.10
  13  -5   3  184.88   13.80
  13  -5   3  208.68   16.30
  13  -5   3  163.88   14.50
 -13   5  -3  173.08   12.60
 -13   5  -3  185.48   13.00
 -13   5  -3  171.78   12.20
  13   5   3  180.08   12.70
 -13   5  -3  157.18   11.80
  13   5   3  179.08   14.20
  13   5   3  157.78   11.90
 -13   5  -3  180.68   13.00
 -13   5  -3  177.18   12.20
 -13   5  -3  161.18   12.50
  15  -5   3  153.68   13.20
  15  -5   3  175.08   16.20
  15  -5   3  128.99   13.80
 -15  -5  -3  171.98   12.80
  15  -5   3  162.68   14.80
 -15  -5  -3  150.78   12.40
  15  -5   3  172.78   14.60
 -15  -5  -3  169.98   12.90
 -15  -5  -3  179.78   13.30
 -15  -5  -3  154.08   12.30
  15  -5   3  155.78   12.70
  15   5   3  165.38   14.30
 -15   5  -3  162.48   11.30
 -15   5  -3  146.19   12.30
 -15   5  -3  177.78   12.80
  15   5   3  158.88   11.40
 -15   5  -3  145.89   12.40
 -15   5  -3  148.79   12.40
 -15   5  -3  152.78   11.70
  15   5   3  161.78   12.70
  16  -6  -3    8.00    4.60
  16  -6  -3    2.20    4.10
  16  -6  -3    4.00    3.00
 -16  -6   3    4.60    3.10
 -16  -6   3    3.10    3.20
 -16  -6   3    4.10    3.10
 -16  -6   3    5.20    2.50
  16  -6  -3    3.50    3.20
  16  -6  -3    2.00    4.50
  16  -6  -3   -2.90    3.70
 -16  -6   3    3.90    3.30
 -16   6   3   -0.20    2.40
  16   6  -3    5.70    3.10
  16   6  -3    6.90    4.00
 -16   6   3    0.10    2.10
 -16   6   3    6.30    3.40
 -16   6   3    2.10    2.90
  16   6  -3    5.20    2.80
 -16   6   3    7.40    3.50
 -16   6   3    0.50    2.70
 -14  -6   3    5.00    2.20
  14  -6  -3    1.40    2.60
  14  -6  -3   -1.70    2.70
 -14  -6   3    0.40    2.20
  14  -6  -3    4.90    3.20
  14  -6  -3    6.20    3.90
 -14  -6   3    7.20    3.00
 -14  -6   3    7.90    2.80
  14  -6  -3   -0.40    3.20
  14  -6  -3    8.80    4.50
 -14  -6   3    1.80    2.10
 -14   6   3    3.70    2.40
 -14   6   3    3.60    2.00
 -14   6   3    5.00    2.40
  14   6  -3    5.50    3.00
  14   6  -3    3.80    3.40
 -14   6   3    2.30    2.20
  14   6  -3    4.90    2.60
 -14   6   3    1.00    1.70
 -14   6   3    5.90    2.30
  12  -6  -3    4.80    3.10
 -12  -6   3    3.00    2.40
  12  -6  -3    1.90    2.20
  12  -6  -3    6.40    4.20
  12  -6  -3    2.40    2.50
 -12  -6   3    1.60    2.10
 -12  -6   3    8.70    2.80
  12  -6  -3   -2.10    3.00
 -12  -6   3    8.10    2.70
 -12  -6   3    2.70    2.40
 -12   6   3    2.00    2.10
 -12   6   3    3.40    2.10
 -12   6   3    3.40    2.20
 -12   6   3    2.80    1.60
 -12   6   3    5.50    2.50
 -12   6   3    5.40    2.20
  12   6  -3    5.50    2.40
  12   6  -3    2.60    2.10
  12   6  -3    3.40    2.50
 -12   6   3   -0.70    1.60
 -10  -6   3    9.50    2.70
  10  -6  -3    5.50    2.60
 -10  -6   3    7.40    2.30
 -10  -6   3    8.60    2.20
  10  -6  -3    3.50    2.60
 -10  -6   3    4.80    2.20
  10  -6  -3    1.80    2.50
 -10  -6   3    6.70    2.40
  10  -6  -3    8.60    3.10
 -10   6   3    8.10    2.10
  10   6  -3    7.70    2.40
 -10   6   3    4.20    1.90
 -10   6   3    5.00    2.10
 -10   6   3   10.50    2.50
  10   6  -3    6.50    2.40
 -10   6   3    9.00    2.30
 -10   6   3   11.20    2.90
 -10   6   3    6.30    2.40
 -10   6   3    7.10    2.20
   8  -6  -3    7.80    1.90
   8  -6  -3    5.90    2.50
  -8  -6   3    6.10    2.00
  -8  -6   3    8.30    2.20
  -8  -6   3    5.60    2.10
  -8  -6   3    6.90    2.10
   8  -6  -3    6.60    2.50
   8  -6  -3    8.20    2.90
  -8  -6   3    8.20    2.10
  -8  -6   3    7.40    1.70
   8  -6  -3    9.10    3.00
  -8   6   3    9.60    2.10
  -8   6   3    8.30    2.40
  -8   6   3    9.60    2.20
   8   6  -3    6.90    1.30
  -8   6   3    8.30    2.30
  -8   6   3    9.80    2.20
   8   6  -3    9.00    2.50
  -8   6   3    5.00    2.30
  -8   6   3   10.00    2.20
  -8   6   3    8.70    2.10
   8   6  -3    7.90    2.30
   6  -6  -3   71.39    6.10
   6  -6  -3   65.09    5.80
  -6  -6   3   71.09    5.60
  -6  -6   3   66.99    5.30
   6  -6  -3   71.29    6.80
  -6  -6   3   57.49    5.30
  -6  -6   3   71.39    5.00
   6  -6  -3   65.79    4.90
  -6  -6   3   67.59    5.30
   6   6  -3   67.39    5.40
   6   6  -3   61.49    4.60
  -6   6   3   67.59    5.80
  -6   6   3   66.79    4.90
   6   6  -3   63.19    5.60
  -6   6   3   64.99    4.80
  -6   6   3   65.39    5.20
  -6   6   3   54.49    4.80
   6   6  -3   61.09    5.20
  -6   6   3   73.69    5.90
  -6   6   3   69.49    5.60
  -6   6   3   63.29    4.90
  -4  -6   3   53.29    4.10
  -4  -6   3   55.49    4.90
   4  -6  -3   53.99    4.60
   4  -6  -3   54.29    5.60
  -4  -6   3   54.59    3.70
   4  -6  -3   51.79    3.70
   4  -6  -3   52.59    4.30
  -4  -6   3   49.99    4.40
   4  -6  -3   50.89    4.00
  -4  -6   3   53.59    4.00
   4   6  -3   50.99    4.10
  -4   6   3   50.49    3.80
  -4   6   3   51.19    4.80
  -4   6   3   47.40    4.70
  -4   6   3   47.00    3.50
   4   6  -3   49.30    4.10
  -4   6   3   50.29    4.50
   4   6  -3   52.59    4.30
   4   6  -3   54.49    4.00
   4   6  -3   52.29    4.70
   2  -6  -3  186.28   10.00
   2  -6  -3  171.38    9.70
  -2  -6   3  188.78   11.30
   2  -6  -3  199.68   12.50
   2  -6  -3  193.58    9.80
  -2  -6   3  190.68   10.50
   2  -6  -3  181.08   10.10
  -2  -6   3  175.68   11.90
  -2  -6   3  180.68   10.40
   2  -6  -3  185.58   11.00
  -2   6   3  177.98   11.50
   2   6  -3  174.28   10.80
  -2   6   3  182.28   11.10
   2   6  -3  177.88   10.70
  -2   6   3  165.88   10.00
   2   6  -3  171.38    9.80
   2   6  -3  175.78   11.10
   2   6  -3  176.88    9.80
  -2   6   3  164.18   11.40
   2   6  -3  177.38   11.40
   0  -6  -3    4.40    1.30
   0  -6   3    5.80    1.20
   0  -6  -3    4.00    1.70
   0  -6   3    5.20    1.50
   0  -6   3    3.50    2.00
   0  -6   3    6.10    1.20
   0   6   3    6.00    0.90
   0   6  -3    8.40    1.90
   0   6  -3    6.90    1.60
   0   6   3    6.30    1.80
   0   6  -3    4.20    1.70
   0   6   3    4.40    1.30
   0   6   3    7.00    1.80
   0   6  -3    7.60    1.60
  -2  -6  -3   20.30    1.70
  -2  -6  -3   26.60    3.90
   2  -6   3   14.20    3.40
   2  -6   3   19.60    1.50
   2  -6   3   16.30    2.30
   2  -6   3   22.70    2.90
  -2  -6  -3   19.00    1.60
  -2  -6  -3   22.00    2.40
   2  -6   3   17.20    2.20
  -2   6  -3   20.90    2.30
   2   6   3   17.90    1.80
   2   6   3   23.20    2.60
  -2   6  -3   18.50    2.50
   2   6   3   23.30    2.50
  -2   6  -3   23.00    2.90
  -2   6  -3   18.20    2.20
   2   6   3   18.20    1.70
  -2   6  -3   19.10    2.70
   2   6   3   17.20    1.70
   2   6   3   22.70    2.80
  -4  -6  -3   13.60    1.70
   4  -6   3   12.40    2.80
  -4  -6  -3   14.70    1.80
   4  -6   3   10.80    2.10
  -4  -6  -3   14.00    2.60
  -4  -6  -3   13.50    2.80
   4  -6   3   14.80    2.60
   4  -6   3   14.50    3.50
   4  -6   3   13.00    1.70
  -4  -6  -3   14.60    2.40
  -4   6  -3   21.70    3.40
  -4   6  -3   14.50    2.40
   4   6   3   12.50    1.60
   4   6   3   10.70    2.30
   4   6   3   11.60    2.00
  -4   6  -3   13.20    2.40
   4   6   3   12.40    2.30
   4   6   3   13.20    2.10
  -4   6  -3    9.50    1.30
  -4   6  -3   12.80    2.50
  -6  -6  -3   24.40    3.70
  -6  -6  -3   19.00    2.70
   6  -6   3   17.50    3.60
   6  -6   3   25.80    3.90
  -6  -6  -3   19.30    2.60
  -6  -6  -3   23.60    2.80
  -6  -6  -3   21.60    2.60
   6  -6   3   21.80    2.70
   6  -6   3   24.00    4.10
   6   6   3   20.00    2.80
   6   6   3   21.00    2.80
   6   6   3   21.00    2.80
  -6   6  -3   23.40    2.60
  -6   6  -3   24.00    3.60
   6   6   3   24.40    2.80
  -6   6  -3   26.90    3.00
  -6   6  -3   24.60    2.80
  -6   6  -3   24.00    2.50
  -6   6  -3   28.10    3.40
   8  -6   3    1.20    1.60
  -8  -6  -3   -0.30    1.20
  -8  -6  -3    3.80    1.90
  -8  -6  -3    2.90    1.70
  -8  -6  -3    1.40    1.10
   8  -6   3    1.00    1.80
  -8  -6  -3    1.60    1.40
  -8  -6  -3    1.20    1.40
   8  -6   3   -0.30    1.60
  -8   6  -3    1.50    1.50
  -8   6  -3    3.70    1.40
  -8   6  -3    3.10    1.50
   8   6   3    2.60    1.50
  -8   6  -3    3.10    1.60
  -8   6  -3    4.40    1.50
   8   6   3    3.00    1.60
  -8   6  -3    4.30    1.80
  -8   6  -3    4.40    1.90
   8   6   3    2.90    1.70
  10  -6   3    2.30    2.60
 -10  -6  -3    6.50    2.40
  10  -6   3    3.20    2.40
 -10  -6  -3    1.10    1.70
 -10  -6  -3    4.20    2.00
 -10  -6  -3    0.80    1.80
 -10  -6  -3    4.70    1.90
 -10   6  -3    2.70    1.90
 -10   6  -3    4.60    2.00
  10   6   3    5.40    2.10
 -10   6  -3    2.40    1.60
 -10   6  -3    1.60    1.60
 -10   6  -3    5.10    1.90
 -10   6  -3    5.60    2.20
  10   6   3    3.80    2.10
 -10   6  -3    2.10    1.70
  10   6   3    4.60    2.00
  12  -6   3   17.10    4.90
 -12  -6  -3   17.00    3.70
 -12  -6  -3   22.10    4.10
  12  -6   3   14.30    4.90
  12  -6   3   15.20    4.90
 -12  -6  -3   19.10    4.10
 -12  -6  -3   18.10    4.00
 -12  -6  -3   12.00    3.20
  12  -6   3   16.30    3.80
  12  -6   3   15.80    4.70
 -12   6  -3   12.90    3.40
  12   6   3   11.60    3.20
 -12   6  -3   10.60    3.00
 -12   6  -3   15.80    3.70
 -12   6  -3   25.10    4.20
 -12   6  -3   15.20    3.10
  12   6   3   12.50    4.00
 -12   6  -3   21.20    3.90
  12   6   3   13.90    3.00
 -12   6  -3   14.10    3.40
  14  -6   3   11.00    4.20
 -14  -6  -3    9.00    3.10
 -14  -6  -3   11.20    3.40
  14  -6   3   12.80    5.00
  14  -6   3    6.10    3.90
  14  -6   3    3.20    3.30
  14  -6   3    7.60    3.20
 -14  -6  -3    4.50    2.90
  14  -6   3    5.50    4.20
  14  -6   3    6.00    3.50
 -14  -6  -3   10.00    3.60
 -14  -6  -3    9.10    3.20
 -14   6  -3    4.40    2.30
 -14   6  -3    6.00    2.60
  14   6   3    4.50    2.50
  14   6   3    9.00    3.00
 -14   6  -3    8.80    3.10
 -14   6  -3   10.50    2.90
 -14   6  -3    4.20    2.40
  14   6   3    8.10    4.10
 -14   6  -3    6.70    2.80
  16  -6   3    7.90    4.20
 -16  -6  -3    2.50    2.60
  16  -6   3    9.00    3.90
 -16  -6  -3    1.60    2.80
  16  -6   3    0.60    2.50
 -16  -6  -3    6.80    3.30
 -16  -6  -3    1.90    3.10
  16  -6   3    1.20    5.00
  16  -6   3    6.30    4.10
  16  -6   3    3.80    3.70
  16  -6   3    7.60    4.10
 -16  -6  -3   11.90    3.80
  16   6   3    8.20    3.10
 -16   6  -3    4.70    2.80
  16   6   3    1.80    2.80
 -16   6  -3    6.20    2.90
 -16   6  -3    5.90    3.00
 -16   6  -3    2.90    2.60
 -16   6  -3    1.10    2.60
  16   6   3    3.80    3.30
 -15  -7   3   92.69    9.10
  15  -7  -3   78.69    9.80
 -15  -7   3   69.69    8.50
  15  -7  -3  107.09   10.40
  15  -7  -3   94.79   12.00
 -15  -7   3   96.79    9.00
  15  -7  -3   79.39    9.40
  15  -7  -3   83.99   12.30
 -15  -7   3   80.69    8.20
  15  -7  -3   84.39   11.40
 -15  -7   3   83.49    8.60
  15  -7  -3   69.59   12.00
  15   7  -3   96.69   10.30
 -15   7   3   92.29    8.50
  15   7  -3   74.09    8.60
 -15   7   3   81.59    8.20
  15   7  -3   72.19    8.00
 -15   7   3   77.69    8.40
 -15   7   3   89.69    8.10
 -15   7   3   82.79    8.30
 -15   7   3   84.89    8.20
  13  -7  -3   23.60    5.90
 -13  -7   3   24.30    4.80
  13  -7  -3   25.10    7.10
  13  -7  -3   17.00    5.70
 -13  -7   3   25.90    5.20
 -13  -7   3   27.10    5.00
 -13  -7   3   25.80    4.70
  13  -7  -3   36.20    7.00
 -13  -7   3   31.60    5.40
  13  -7  -3   34.70    7.00
  13  -7  -3   20.60    5.20
 -13   7   3   26.80    4.80
  13   7  -3   30.00    5.50
 -13   7   3   36.80    4.80
 -13   7   3   25.40    5.00
 -13   7   3   27.30    4.70
 -13   7   3   26.50    4.70
  13   7  -3   26.40    4.80
 -13   7   3   26.60    4.80
  13   7  -3   37.80    6.80
 -13   7   3   30.40    4.60
 -13   7   3   21.50    4.20
  11  -7  -3   15.80    4.60
  11  -7  -3   10.10    3.80
 -11  -7   3   18.00    3.80
 -11  -7   3   16.80    3.70
 -11  -7   3   12.50    3.40
 -11  -7   3    5.50    2.50
 -11  -7   3    8.30    2.80
  11  -7  -3    3.70    3.80
  11  -7  -3   16.30    4.80
  11  -7  -3    9.30    4.00
  11   7  -3   11.30    3.50
 -11   7   3   16.60    3.50
 -11   7   3   18.80    3.70
 -11   7   3    9.80    2.90
  11   7  -3   14.00    3.80
  11   7  -3   10.50    3.10
 -11   7   3   11.50    3.10
 -11   7   3   15.80    3.50
 -11   7   3   17.10    3.40
 -11   7   3   11.60    2.70
 -11   7   3   19.40    4.30
  -9  -7   3   58.69    5.80
  -9  -7   3   57.69    5.70
  -9  -7   3   60.59    5.80
   9  -7  -3   54.69    6.90
   9  -7  -3   54.49    7.10
  -9  -7   3   51.49    5.30
  -9  -7   3   63.19    5.80
   9  -7  -3   67.49    7.00
   9  -7  -3   47.20    6.10
  -9  -7   3   50.79    4.50
  -9   7   3   60.29    5.50
   9   7  -3   55.79    5.90
  -9   7   3   58.09    5.10
  -9   7   3   57.79    5.20
  -9   7   3   60.99    5.40
  -9   7   3   59.99    5.50
  -9   7   3   70.89    6.40
   9   7  -3   57.99    5.80
  -9   7   3   52.19    6.10
  -9   7   3   57.99    5.70
   9   7  -3   64.39    6.20
  -7  -7   3  291.77   17.20
   7  -7  -3  265.27   17.90
   7  -7  -3  310.97   17.90
   7  -7  -3  251.47   16.50
  -7  -7   3  280.37   17.50
   7  -7  -3  280.57   18.20
   7  -7  -3  309.17   19.70
  -7  -7   3  303.07   16.80
  -7  -7   3  273.97   17.40
  -7  -7   3  295.47   17.30
  -7   7   3  308.17   18.20
   7   7  -3  263.57   17.20
  -7   7   3  273.07   16.60
  -7   7   3  286.77   18.10
   7   7  -3  285.57   17.80
   7   7  -3  271.17   16.30
   7   7  -3  292.07   17.50
  -7   7   3  286.37   17.30
  -7   7   3  297.87   16.90
  -5  -7   3  792.52   45.40
  -5  -7   3  830.62   46.50
  -5  -7   3  818.52   46.00
  -5  -7   3  879.01   47.10
   5  -7  -3  857.71   46.90
   5  -7  -3  834.72   45.40
   5  -7  -3  935.11   46.30
   5  -7  -3  834.22   48.40
   5  -7  -3  878.61   46.50
  -5  -7   3  879.21   46.10
   5   7  -3  848.52   46.10
   5   7  -3  852.01   46.10
   5   7  -3  916.51   47.20
  -5   7   3  899.41   45.40
  -5   7   3  840.22   47.20
  -5   7   3  835.32   46.70
   5   7  -3  800.82   45.80
  -5   7   3  922.31   47.50
   5   7  -3  825.22   46.30
  -5   7   3  762.62   45.50
   3  -7  -3 1646.14   85.19
  -3  -7   3 1659.43   84.39
  -3  -7   3 1539.15   83.29
  -3  -7   3 1583.04   82.39
   3  -7  -3 1401.26   81.59
   3  -7  -3 1557.64   82.09
   3  -7  -3 1453.75   83.09
   3  -7  -3 1626.54   82.29
  -3  -7   3 1648.73   82.49
   3   7  -3 1653.43   83.79
  -3   7   3 1523.65   83.19
  -3   7   3 1444.96   83.69
   3   7  -3 1605.04   82.79
  -3   7   3 1656.33   84.09
  -3   7   3 1535.85   81.89
   3   7  -3 1690.53   83.39
   3   7  -3 1462.45   81.79
   3   7  -3 1487.45   82.89
   1  -7  -3 2493.95  133.89
  -1  -7   3 2611.84  131.39
   1  -7  -3 2367.76  132.09
  -1  -7   3 2447.96  132.49
  -1  -7   3 2571.64  131.29
  -1  -7   3 2544.55  133.99
  -1   7   3 2403.36  132.79
  -1   7   3 2434.06  132.89
   1   7  -3 2753.32  133.19
  -1   7   3 2430.96  130.79
   1   7  -3 2400.46  132.19
   1   7  -3 2574.94  132.19
  -1   7   3 2491.55  132.29
   1   7  -3 2695.13  132.99
   1  -7   3 2962.90  148.79
  -1  -7  -3 2863.61  147.69
  -1  -7  -3 2838.52  150.68
   1  -7   3 2697.73  149.79
   1  -7   3 2877.11  151.58
   1  -7   3 2994.50  148.59
  -1  -7  -3 3113.39  149.49
  -1  -7  -3 2903.31  147.79
   1   7   3 2778.32  149.29
  -1   7  -3 2723.93  148.99
  -1   7  -3 2738.43  149.99
   1   7   3 2709.63  147.99
   1   7   3 2767.72  147.89
  -1   7  -3 2826.82  149.29
   1   7   3 2939.81  150.08
   1   7   3 2799.92  147.89
  -3  -7  -3 2741.63  137.79
   3  -7   3 2752.32  139.99
   3  -7   3 2824.12  138.09
   3  -7   3 2808.32  138.79
  -3  -7  -3 2710.03  137.69
   3  -7   3 2381.86  137.49
  -3  -7  -3 2467.55  139.89
   3  -7   3 2726.83  138.99
  -3  -7  -3 2471.95  138.59
   3  -7   3 2658.33  141.49
  -3  -7  -3 2674.73  139.89
  -3   7  -3 2728.53  139.19
  -3   7  -3 2796.32  139.69
   3   7   3 2848.92  137.99
  -3   7  -3 2541.25  138.69
   3   7   3 2589.84  137.79
  -3   7  -3 2490.65  138.59
   3   7   3 2526.25  138.69
   3   7   3 2736.73  139.39
   3   7   3 2590.74  138.79
  -3   7  -3 2382.26  137.19
   5  -7   3 1791.72  106.39
  -5  -7  -3 1871.01  104.39
  -5  -7  -3 2029.70  103.29
  -5  -7  -3 2083.79  103.39
   5  -7   3 2015.80  104.59
   5  -7   3 1911.51  103.29
  -5  -7  -3 1995.30  104.59
   5  -7   3 2055.89  104.19
   5  -7   3 2007.10  105.49
  -5  -7  -3 1943.61  103.89
   5   7   3 1969.30  103.19
   5   7   3 1882.21  103.79
  -5   7  -3 2063.19  104.69
   5   7   3 1934.41  103.39
  -5   7  -3 2074.99  104.29
  -5   7  -3 1748.93  102.59
  -5   7  -3 1926.01  103.79
   5   7   3 1926.31  103.39
   5   7   3 2023.80  104.19
   7  -7   3 1259.47   66.69
  -7  -7  -3 1164.78   64.19
  -7  -7  -3 1256.47   64.19
   7  -7   3 1196.28   65.79
  -7  -7  -3 1174.98   64.99
   7  -7   3 1268.57   67.79
  -7  -7  -3 1166.48   64.19
   7  -7   3 1229.48   65.29
  -7  -7  -3 1197.58   64.49
  -7   7  -3 1233.58   64.09
   7   7   3 1144.49   64.39
  -7   7  -3 1187.38   64.29
   7   7   3 1238.78   64.59
  -7   7  -3 1248.28   64.89
  -7   7  -3 1087.49   63.59
   7   7   3 1201.48   64.69
  -7   7  -3 1075.49   64.99
  -7   7  -3 1168.98   64.99
   7   7   3 1170.48   64.09
  -7   7  -3 1239.28   64.39
  -9  -7  -3  465.05   26.60
   9  -7   3  452.35   28.80
  -9  -7  -3  453.85   26.40
   9  -7   3  472.55   28.60
  -9  -7  -3  420.46   26.30
   9  -7   3  479.45   27.90
  -9  -7  -3  471.45   27.20
  -9  -7  -3  446.06   24.90
  -9   7  -3  451.25   26.20
   9   7   3  432.16   26.30
  -9   7  -3  414.16   26.60
  -9   7  -3  457.35   26.50
  -9   7  -3  474.25   26.30
  -9   7  -3  481.45   26.80
  -9   7  -3  444.56   26.00
   9   7   3  461.85   26.70
  -9   7  -3  451.25   27.10
   9   7   3  456.65   27.20
  11  -7   3  179.68   15.20
  11  -7   3  174.88   15.10
  11  -7   3  196.18   15.40
 -11  -7  -3  197.48   13.40
 -11  -7  -3  197.48   13.10
 -11  -7  -3  179.48   13.00
 -11  -7  -3  210.78   14.10
 -11  -7  -3  200.68   13.30
  11  -7   3  178.98   14.50
 -11   7  -3  198.98   13.30
  11   7   3  209.38   13.70
  11   7   3  170.48   12.60
 -11   7  -3  187.98   12.70
 -11   7  -3  173.58   13.20
 -11   7  -3  190.78   13.10
 -11   7  -3  209.58   13.80
 -11   7  -3  167.98   12.50
  11   7   3  189.58   13.90
 -11   7  -3  180.88   12.90
 -13  -7  -3   37.30    5.20
  13  -7   3   40.80    7.90
  13  -7   3   31.40    6.60
  13  -7   3   30.70    6.80
  13  -7   3   47.80    8.60
 -13  -7  -3   39.80    6.20
  13  -7   3   36.60    7.90
  13  -7   3   44.30    8.20
 -13  -7  -3   50.79    5.60
 -13  -7  -3   36.30    6.40
 -13  -7  -3   32.90    5.60
  13  -7   3   36.50    6.30
  13  -7   3   38.80    7.00
 -13   7  -3   45.80    5.30
 -13   7  -3   42.20    4.80
 -13   7  -3   34.30    5.30
 -13   7  -3   38.50    5.80
  13   7   3   35.20    4.60
 -13   7  -3   37.50    5.70
  13   7   3   42.00    7.20
  13   7   3   42.00    6.20
 -13   7  -3   32.60    4.70
 -13   7  -3   24.90    5.00
 -15  -7  -3    8.00    3.10
  15  -7   3   -2.10    3.90
 -15  -7  -3    2.60    3.40
  15  -7   3    9.40    4.60
  15  -7   3    5.20    4.40
 -15  -7  -3    2.90    2.90
  15  -7   3    7.90    3.60
  15  -7   3   10.80    5.20
  15  -7   3   10.10    4.90
 -15  -7  -3    5.80    3.10
  15  -7   3   19.90    6.10
  15  -7   3    7.50    4.00
 -15   7  -3    2.60    2.50
  15   7   3   13.20    3.40
 -15   7  -3    3.10    2.40
  15   7   3    6.70    3.20
 -15   7  -3    6.20    2.90
  15   7   3    5.60    3.60
 -15   7  -3    8.90    3.50
 -15   7  -3    3.30    3.00
 -14  -8   3    7.20    3.90
  14  -8  -3   13.40    5.30
 -14  -8   3    3.90    3.00
  14  -8  -3    8.10    4.40
  14  -8  -3    4.50    3.60
  14  -8  -3   18.80    5.10
 -14  -8   3    9.60    3.70
  14  -8  -3    8.40    4.10
 -14  -8   3   15.00    4.00
  14  -8  -3   10.80    4.50
 -14  -8   3   19.10    4.30
  14  -8  -3    2.20    4.00
  14  -8  -3   13.40    5.50
  14   8  -3   17.70    4.60
 -14   8   3   14.30    3.90
 -14   8   3   13.10    3.60
 -14   8   3   13.40    3.30
 -14   8   3   10.70    3.30
 -14   8   3   11.80    4.10
 -14   8   3    8.80    3.00
 -14   8   3   14.00    3.90
  14   8  -3    6.00    3.00
  14   8  -3   11.20    3.70
  12  -8  -3   11.40    4.20
  12  -8  -3   14.30    4.40
  12  -8  -3   10.60    5.50
  12  -8  -3    7.00    3.60
  12  -8  -3    6.10    3.50
 -12  -8   3   17.00    3.70
  12  -8  -3   17.30    4.90
 -12  -8   3   18.40    4.00
 -12  -8   3   17.60    4.00
 -12  -8   3   16.40    3.70
 -12  -8   3   14.10    3.60
 -12   8   3   12.30    3.80
  12   8  -3   11.20    3.20
  12   8  -3   10.30    3.30
 -12   8   3   11.60    3.00
 -12   8   3   15.10    3.40
 -12   8   3   20.00    3.60
 -12   8   3   19.20    3.50
 -12   8   3   14.20    3.60
 -12   8   3   11.20    3.40
  12   8  -3   20.20    4.50
 -10  -8   3   11.50    2.10
  10  -8  -3   15.00    4.20
 -10  -8   3   16.90    3.50
 -10  -8   3   11.60    3.00
 -10  -8   3    9.70    2.70
  10  -8  -3    5.60    3.60
  10  -8  -3    9.90    3.40
  10  -8  -3   11.80    3.30
 -10  -8   3   15.70    3.50
 -10  -8   3   13.10    3.20
  10  -8  -3    4.70    2.90
  10   8  -3   12.50    3.20
  10   8  -3   13.20    3.30
 -10   8   3   10.60    2.80
 -10   8   3    8.50    2.50
 -10   8   3   11.30    2.80
 -10   8   3   10.30    2.40
 -10   8   3    8.40    2.80
  10   8  -3    9.70    3.10
 -10   8   3    9.70    3.30
 -10   8   3   13.50    3.30
   8  -8  -3   25.50    5.40
  -8  -8   3   21.00    2.90
  -8  -8   3   27.70    4.30
  -8  -8   3   21.40    4.10
   8  -8  -3   24.90    4.40
   8  -8  -3   19.40    5.00
   8  -8  -3   19.80    3.90
  -8  -8   3   14.90    3.20
  -8  -8   3   23.40    3.70
   8  -8  -3   27.10    4.70
  -8  -8   3   19.00    3.50
  -8   8   3   16.50    3.70
  -8   8   3   19.50    4.00
  -8   8   3   23.40    2.90
   8   8  -3   22.00    3.80
  -8   8   3   23.60    4.20
   8   8  -3   25.50    2.80
   8   8  -3   20.70    4.20
   8   8  -3   25.70    4.10
  -8   8   3   22.00    3.90
  -8   8   3   29.40    3.30
   6  -8  -3    3.70    2.40
  -6  -8   3    1.40    1.50
   6  -8  -3    2.80    1.60
   6  -8  -3    1.50    1.70
   6  -8  -3    3.70    1.60
  -6  -8   3    3.20    1.50
  -6  -8   3    2.90    1.40
  -6  -8   3    2.60    2.20
   6  -8  -3    1.00    1.20
  -6   8   3    6.80    2.20
  -6   8   3    4.50    2.30
   6   8  -3    2.90    1.40
   6   8  -3    4.80    1.60
  -6   8   3    3.80    1.90
  -6   8   3    2.50    1.20
   6   8  -3    3.40    1.50
   6   8  -3    1.00    1.20
   6   8  -3    3.00    1.90
  -4  -8   3   67.69    5.10
   4  -8  -3   68.89    7.20
   4  -8  -3   67.99    5.10
   4  -8  -3   69.39    4.50
  -4  -8   3   71.39    5.90
   4  -8  -3   65.29    4.90
  -4  -8   3   74.09    5.20
  -4  -8   3   63.19    6.40
   4  -8  -3   75.09    6.00
  -4   8   3   53.99    6.00
  -4   8   3   65.79    4.60
   4   8  -3   71.29    5.50
  -4   8   3   80.69    6.60
  -4   8   3   69.59    5.90
   4   8  -3   62.29    4.60
   4   8  -3   76.89    6.40
   4   8  -3   72.09    5.90
   4   8  -3   67.89    5.70
  -2  -8   3   15.80    1.90
  -2  -8   3   14.40    1.80
   2  -8  -3   14.90    2.60
  -2  -8   3   19.00    3.10
  -2  -8   3   18.90    4.00
   2  -8  -3   13.30    3.40
   2   8  -3   14.10    2.70
   2   8  -3   17.00    2.90
  -2   8   3   18.60    3.50
   2   8  -3   15.70    3.00
  -2   8   3   16.10    2.90
  -2   8   3   14.80    1.40
  -2   8   3   17.10    3.20
   2   8  -3   16.30    3.10
   0  -8   3   39.00    3.20
   0  -8   3   42.90    5.50
   0  -8  -3   43.90    4.10
   0  -8   3   47.60    3.40
   0  -8  -3   48.10    5.50
   0  -8   3   51.89    4.70
   0   8   3   51.69    4.40
   0   8  -3   44.20    3.90
   0   8  -3   47.20    4.80
   0   8  -3   48.90    4.20
   0   8   3   47.10    4.90
   0   8   3   42.50    2.70
   0   8   3   40.90    3.10
   0   8  -3   52.99    5.00
  -2  -8  -3   47.60    5.10
  -2  -8  -3   42.50    2.70
  -2  -8  -3   42.20    2.80
   2  -8   3   50.19    6.00
   2  -8   3   35.40    3.40
   2  -8   3   39.30    3.10
  -2  -8  -3   37.70    3.80
   2  -8   3   45.70    4.60
   2  -8   3   36.40    3.30
   2   8   3   39.90    4.00
  -2   8  -3   33.50    4.20
   2   8   3   41.40    4.40
   2   8   3   41.90    3.10
  -2   8  -3   48.90    4.20
   2   8   3   39.40    4.10
   2   8   3   40.40    3.20
  -2   8  -3   36.10    3.60
  -2   8  -3   41.40    4.60
   2   8   3   38.00    2.90
   4  -8   3   87.39    7.40
   4  -8   3   73.39    5.20
   4  -8   3   78.39    6.20
  -4  -8  -3   79.79    6.40
   4  -8   3   82.29    5.70
  -4  -8  -3   71.79    5.30
   4  -8   3   92.59    6.70
  -4  -8  -3   83.99    7.20
   4  -8   3  101.69    9.20
  -4  -8  -3   72.69    7.20
  -4  -8  -3   87.39    5.60
   4   8   3   89.99    7.00
   4   8   3   86.29    6.40
   4   8   3   79.39    5.60
  -4   8  -3   80.59    6.40
  -4   8  -3   84.79    7.20
  -4   8  -3   84.79    7.10
  -4   8  -3   81.99    6.70
   4   8   3   83.29    6.50
  -4   8  -3   76.89    5.00
   4   8   3   85.49    5.70
   6  -8   3  101.29    8.10
  -6  -8  -3   99.69    8.10
  -6  -8  -3   90.99    7.70
   6  -8   3  101.59    9.90
  -6  -8  -3   98.39    7.50
  -6  -8  -3   99.79    6.90
   6  -8   3  103.39    8.70
   6  -8   3  109.09    7.90
   6  -8   3   97.29    7.00
  -6  -8  -3   99.89    7.00
   6   8   3  102.19    7.80
   6   8   3  105.29    7.10
   6   8   3  103.19    7.10
  -6   8  -3   83.69    7.40
  -6   8  -3   81.19    7.80
  -6   8  -3   97.29    6.40
  -6   8  -3  109.79    8.30
   6   8   3   88.49    6.80
   6   8   3   99.79    7.60
  -6   8  -3   93.89    7.40
   8  -8   3   96.79    8.60
  -8  -8  -3  105.39    7.90
   8  -8   3   85.39    9.70
  -8  -8  -3   84.89    7.80
   8  -8   3  103.29    9.20
   8  -8   3  101.39    8.30
  -8  -8  -3   84.29    7.10
   8  -8   3   84.39    7.40
  -8  -8  -3  102.69    7.40
  -8  -8  -3   88.89    7.20
   8   8   3   97.69    7.70
  -8   8  -3  105.19    8.50
  -8   8  -3   97.29    8.10
  -8   8  -3   78.79    6.50
   8   8   3   84.19    7.40
  -8   8  -3   93.39    7.40
   8   8   3  105.59    7.90
  -8   8  -3  104.99    8.00
 -10  -8  -3  130.39    8.30
  10  -8   3  127.49   11.00
  10  -8   3  136.89   10.80
 -10  -8  -3  150.38   10.60
  10  -8   3  129.29   12.70
 -10  -8  -3  119.39    9.90
 -10  -8  -3  125.39   10.40
 -10  -8  -3  141.49   10.10
  10  -8   3  140.09   12.10
  10  -8   3  128.59   11.60
  10   8   3  128.39   10.00
  10   8   3  154.48   10.90
 -10   8  -3  145.39    9.90
 -10   8  -3  134.59    9.50
 -10   8  -3  122.39   10.00
 -10   8  -3  152.38   11.00
  10   8   3  136.79   10.30
 -10   8  -3  146.29   10.20
 -10   8  -3  129.59    9.70
 -10   8  -3  136.69   10.80
 -12  -8  -3   75.39    7.30
  12  -8   3   87.29    8.40
 -12  -8  -3   76.49    7.30
  12  -8   3   80.99    9.40
  12  -8   3   77.49    8.60
  12  -8   3   82.69   10.30
  12  -8   3   78.09    9.20
  12  -8   3   75.69    9.90
 -12  -8  -3   78.69    7.40
 -12  -8  -3   82.99    8.00
  12   8   3   80.79    8.30
 -12   8  -3   87.09    7.30
 -12   8  -3   79.09    6.90
 -12   8  -3   72.49    7.50
 -12   8  -3   84.49    7.50
 -12   8  -3   81.49    7.80
  12   8   3   66.19    7.20
  12   8   3   66.69    7.30
 -12   8  -3   64.99    6.90
 -12   8  -3   86.79    7.40
 -14  -8  -3   71.89    7.90
  14  -8   3   57.89   10.30
  14  -8   3   70.89    9.30
  14  -8   3   75.19    8.50
 -14  -8  -3   76.29    7.70
  14  -8   3   63.09    9.20
  14  -8   3   63.29   11.10
  14  -8   3   63.09   11.00
  14  -8   3   77.79   10.00
  14  -8   3   76.49    9.60
 -14  -8  -3   78.59    8.10
  14  -8   3   58.99    7.80
 -14  -8  -3   69.59    8.40
 -14   8  -3   62.09    7.50
  14   8   3   74.19    8.70
 -14   8  -3   71.99    8.30
 -14   8  -3   76.29    7.30
 -14   8  -3   68.89    6.90
  14   8   3   69.49    8.10
 -14   8  -3   72.39    7.30
 -14   8  -3   69.89    7.70
 -14   8  -3   73.49    7.30
  14   8   3   79.79    8.00
 -13  -9   3  132.79   10.90
 -13  -9   3  129.79   11.20
  13  -9  -3  114.39   12.80
  13  -9  -3  128.99   12.10
  13  -9  -3  125.29   12.80
  13  -9  -3  113.99   11.30
 -13  -9   3  113.89   10.40
 -13  -9   3  131.29   10.90
  13  -9  -3  115.19   12.40
 -13  -9   3  135.39   10.30
  13  -9  -3  105.49   13.60
 -13   9   3  127.29   10.60
  13   9  -3  143.89   11.00
 -13   9   3  110.19    9.60
 -13   9   3  106.39   10.60
  13   9  -3  110.79   10.90
  13   9  -3  127.69   11.10
 -13   9   3  137.59   11.60
 -13   9   3  128.39   10.30
 -11  -9   3   97.79    9.00
 -11  -9   3   98.09    8.60
 -11  -9   3   98.79    9.00
  11  -9  -3  125.59   12.00
  11  -9  -3   98.89    9.70
 -11  -9   3   87.79    8.50
 -11  -9   3   92.99    6.70
  11  -9  -3  109.59    9.70
 -11  -9   3   94.99    8.10
  11  -9  -3  105.69   10.80
  11  -9  -3  100.49    9.60
  11   9  -3  102.99    8.80
 -11   9   3  109.79    9.00
 -11   9   3   89.29    7.80
  11   9  -3  107.99    9.20
 -11   9   3  101.19    9.00
  11   9  -3  103.89    9.50
 -11   9   3  115.79    9.80
   9  -9  -3   64.69    7.00
   9  -9  -3   75.69    8.50
  -9  -9   3   69.59    6.50
  -9  -9   3   75.69    7.20
  -9  -9   3   72.09    6.50
   9  -9  -3   69.59    7.10
   9  -9  -3   74.09    7.00
  -9  -9   3   74.79    6.80
   9  -9  -3   77.69    9.10
  -9  -9   3   63.89    6.40
   9   9  -3   87.19    7.60
  -9   9   3   74.69    7.50
   9   9  -3   63.19    5.50
  -9   9   3   71.39    7.20
  -9   9   3   70.49    5.90
  -9   9   3   69.09    6.70
   9   9  -3   70.59    6.70
  -9   9   3   75.99    6.00
   9   9  -3   72.99    6.70
   7  -9  -3   16.90    4.70
   7  -9  -3   18.30    3.30
  -7  -9   3   14.80    2.80
   7  -9  -3   15.50    3.10
   7  -9  -3   11.00    2.00
  -7  -9   3   15.80    3.80
   7  -9  -3   10.60    4.60
  -7  -9   3   17.60    3.60
  -7  -9   3   13.10    2.70
   7  -9  -3   23.20    4.30
  -7   9   3   16.60    3.90
   7   9  -3   15.20    3.60
  -7   9   3   10.50    3.30
   7   9  -3   12.20    3.00
  -7   9   3   16.50    2.20
   7   9  -3   19.40    3.20
  -7   9   3   16.20    3.30
   7   9  -3   13.40    2.60
   5  -9  -3   16.60    2.60
   5  -9  -3   13.10    2.30
  -5  -9   3   13.20    3.30
   5  -9  -3   21.60    3.70
  -5  -9   3   15.60    3.10
  -5  -9   3   13.60    2.40
   5  -9  -3   14.90    4.10
  -5  -9   3   13.70    2.40
   5  -9  -3   15.00    1.80
   5   9  -3   16.00    3.10
  -5   9   3   20.10    3.90
   5   9  -3   15.70    3.00
   5   9  -3   15.10    3.60
  -5   9   3   12.80    3.20
   5   9  -3   12.10    2.00
  -5   9   3   14.80    3.60
  -5   9   3   11.20    1.90
   5   9  -3   14.00    2.80
  -3  -9   3   38.90    4.80
  -3  -9   3   36.20    3.20
  -3  -9   3   39.70    4.20
   3  -9  -3   37.80    4.00
   3  -9  -3   38.70    6.30
  -3  -9   3   33.70    3.20
  -3   9   3   36.70    4.60
   3   9  -3   31.90    3.60
   3   9  -3   36.80    4.10
  -3   9   3   27.30    3.70
   3   9  -3   41.20    4.80
   3   9  -3   35.00    4.00
  -3   9   3   32.50    2.50
  -3   9   3   39.50    4.70
  -1  -9   3   87.69    7.10
  -1  -9   3   85.79    5.70
   1  -9  -3   92.69    6.90
   1  -9  -3   94.09    8.50
  -1  -9   3   99.79    8.80
  -1  -9   3   85.99    5.70
  -1   9   3   92.79    7.70
  -1   9   3   87.89    7.00
   1   9  -3   88.79    6.40
   1   9  -3   81.69    7.30
   1   9  -3   88.19    7.60
  -1   9   3   84.69    7.40
   1   9  -3   88.19    6.80
  -1  -9  -3  118.79    8.50
   1  -9   3  126.19    9.10
  -1  -9  -3  132.49   10.30
   1  -9   3  112.29   10.30
   1  -9   3  115.99    7.40
   1  -9   3  115.09    7.30
   1   9   3  125.69    9.40
   1   9   3  114.19    8.50
  -1   9  -3  129.09    9.50
  -1   9  -3  112.99    7.80
  -1   9  -3  125.69    9.50
  -1   9  -3  115.39    8.50
   1   9   3  138.39    9.30
   3  -9   3   46.10    3.90
   3  -9   3   40.50    3.90
  -3  -9  -3   43.50    3.10
   3  -9   3   51.79    7.90
  -3  -9  -3   41.40    5.50
   3  -9   3   45.10    3.50
  -3  -9  -3   48.80    5.50
   3  -9   3   44.70    5.00
  -3  -9  -3   43.50    3.20
  -3  -9  -3   52.59    4.70
   3   9   3   44.30    5.00
   3   9   3   46.20    4.60
   3   9   3   46.00    4.40
  -3   9  -3   55.99    5.50
  -3   9  -3   47.90    5.20
   3   9   3   38.10    3.60
  -3   9  -3   43.70    4.50
   3   9   3   37.80    3.30
  -5  -9  -3   36.10    5.60
  -5  -9  -3   34.60    3.20
  -5  -9  -3   41.80    4.30
   5  -9   3   35.90    6.40
  -5  -9  -3   41.50    5.10
   5  -9   3   34.60    4.00
   5  -9   3   34.40    4.70
   5  -9   3   30.80    2.90
   5  -9   3   30.50    3.90
  -5  -9  -3   34.80    3.20
   5   9   3   32.20    5.00
  -5   9  -3   25.60    5.00
   5   9   3   35.50    3.50
  -5   9  -3   36.80    4.10
  -5   9  -3   35.10    5.40
   5   9   3   34.60    3.20
  -5   9  -3   29.70    2.60
  -5   9  -3   35.30    4.40
   5   9   3   38.10    4.00
   5   9   3   38.90    4.00
   7  -9   3   -1.20    1.70
  -7  -9  -3    1.60    1.50
  -7  -9  -3    0.80    1.30
   7  -9   3    2.00    1.60
  -7  -9  -3    1.90    2.00
   7  -9   3    3.10    3.10
  -7  -9  -3    4.80    2.10
  -7  -9  -3    3.00    1.90
   7  -9   3    2.40    2.10
  -7   9  -3    4.20    2.60
   7   9   3    1.80    1.90
   7   9   3    3.50    1.90
  -7   9  -3   -0.40    1.80
   7   9   3    3.60    1.60
  -7   9  -3    6.40    2.10
   7   9   3    2.70    2.20
  -7   9  -3    2.50    1.20
  -7   9  -3    1.70    1.90
  -9  -9  -3   37.40    4.70
  -9  -9  -3   42.90    4.60
   9  -9   3   39.10    4.70
  -9  -9  -3   39.50    6.10
  -9  -9  -3   39.80    4.50
   9  -9   3   47.90    5.40
   9  -9   3   35.10    6.20
   9  -9   3   33.60    6.10
   9  -9   3   37.10    7.40
  -9  -9  -3   40.10    4.40
   9   9   3   36.80    4.70
  -9   9  -3   41.40    4.50
  -9   9  -3   38.60    4.90
   9   9   3   35.20    4.60
  -9   9  -3   53.29    6.00
   9   9   3   40.90    5.20
  -9   9  -3   41.80    4.00
  -9   9  -3   30.60    5.40
  11  -9   3   49.30    7.80
 -11  -9  -3   53.89    6.50
  11  -9   3   58.89    6.30
 -11  -9  -3   50.39    5.50
  11  -9   3   58.89   10.20
 -11  -9  -3   53.49    5.70
  11  -9   3   50.99    8.50
  11  -9   3   48.80    6.40
 -11  -9  -3   44.90    5.80
 -11   9  -3   53.49    6.30
 -11   9  -3   44.40    6.00
  11   9   3   45.20    5.90
  11   9   3   57.59    6.40
 -11   9  -3   50.79    5.40
  11   9   3   55.89    6.30
 -11   9  -3   54.29    6.30
 -11   9  -3   67.19    5.70
 -13  -9  -3   96.49    9.00
 -13  -9  -3  117.29   10.10
  13  -9   3   97.59   12.50
 -13  -9  -3  106.59    9.60
  13  -9   3  109.29   12.60
  13  -9   3   97.09   11.00
  13  -9   3   82.69   10.10
  13  -9   3   90.19   12.10
 -13  -9  -3  120.19   10.50
  13  -9   3  101.59    9.90
  13  -9   3  103.19   11.70
  13  -9   3   90.39   11.60
 -13   9  -3   95.99    8.80
 -13   9  -3  123.89   10.50
  13   9   3  109.59    9.70
  13   9   3  116.59   10.40
 -13   9  -3  111.59    8.80
  13   9   3   93.89    9.60
 -13   9  -3  102.99    9.70
 -13   9  -3  117.09    9.70
 -13   9  -3  102.59    9.10
 -13   9  -3  109.99    9.00
  12 -10  -3    7.00    3.60
  12 -10  -3   22.10    5.80
  12 -10  -3    6.80    4.10
 -12 -10   3   18.20    4.40
 -12 -10   3    4.80    3.50
  12 -10  -3   13.70    4.60
 -12 -10   3    9.20    3.30
  12 -10  -3    6.20    3.50
 -12 -10   3   12.50    3.70
  12  10  -3    8.50    3.90
 -12  10   3    7.80    3.10
  12  10  -3    9.50    3.80
 -12  10   3    8.90    3.10
  12  10  -3    3.10    3.10
 -12  10   3   11.80    4.30
 -12  10   3   11.10    3.40
 -12  10   3   16.40    4.30
  10 -10  -3   10.60    3.50
  10 -10  -3   12.50    3.90
  10 -10  -3    9.40    3.30
  10 -10  -3   19.00    5.50
 -10 -10   3    8.60    2.70
 -10 -10   3   15.40    3.50
 -10 -10   3   12.60    3.50
 -10 -10   3   12.20    3.60
 -10 -10   3    9.40    2.90
  10 -10  -3   12.60    4.10
 -10  10   3    8.50    3.30
 -10  10   3   14.00    3.90
 -10  10   3    7.50    3.10
  10  10  -3   11.20    3.60
  10  10  -3   15.50    3.80
 -10  10   3   13.40    3.00
  10  10  -3    5.10    2.90
   8 -10  -3   24.40    5.80
   8 -10  -3   27.70    4.90
  -8 -10   3   27.70    3.70
  -8 -10   3   24.40    4.00
  -8 -10   3   37.60    4.90
  -8 -10   3   27.20    4.60
   8 -10  -3   26.50    6.40
   8 -10  -3   19.60    4.20
   8 -10  -3   24.60    4.20
  -8 -10   3   27.90    5.10
   8  10  -3   25.10    3.90
  -8  10   3   39.80    5.40
  -8  10   3   26.40    3.30
   8  10  -3   21.40    4.20
   8  10  -3   30.30    3.90
  -8  10   3   24.50    4.70
   8  10  -3   25.40    5.10
  -8  10   3   22.50    5.00
  -6 -10   3   53.99    4.90
  -6 -10   3   47.10    4.70
   6 -10  -3   44.40    7.90
   6 -10  -3   51.49    4.60
  -6 -10   3   59.19    5.80
  -6 -10   3   54.29    6.30
   6 -10  -3   48.90    4.80
   6 -10  -3   73.19    8.90
   6 -10  -3   60.69    6.10
  -6  10   3   51.59    4.20
  -6  10   3   53.49    6.40
   6  10  -3   54.99    6.00
  -6  10   3   48.60    5.70
   6  10  -3   55.09    5.40
   6  10  -3   54.09    6.60
   6  10  -3   51.69    5.60
   6  10  -3   47.60    4.30
  -4 -10   3  153.08   10.70
  -4 -10   3  161.88   11.90
   4 -10  -3  149.09   10.50
   4 -10  -3  122.79    7.80
   4 -10  -3  140.89   12.30
  -4 -10   3  136.29    8.90
  -4 -10   3  132.29    8.80
   4  10  -3  135.39   10.80
   4  10  -3  145.99   10.20
   4  10  -3  136.49   10.10
  -4  10   3  132.19    8.00
  -4  10   3  144.19   10.70
   4  10  -3  132.69    9.90
  -4  10   3  148.99   11.10
   2 -10  -3  182.08   11.50
  -2 -10   3  153.38    9.70
  -2 -10   3  159.68   12.90
  -2 -10   3  144.79    9.70
   2 -10  -3  158.08   13.30
  -2 -10   3  178.88   11.90
   2  10  -3  157.18   10.70
  -2  10   3  174.28   11.70
   2  10  -3  183.88   12.10
   2  10  -3  150.88   12.10
  -2  10   3  159.58   12.10
   2  10  -3  188.58   11.70
  -2  10   3  162.78   12.40
   0 -10   3  338.57   19.90
   0 -10   3  332.57   21.90
   0 -10   3  292.97   17.40
   0 -10   3  299.37   17.40
   0 -10  -3  341.57   19.40
   0 -10  -3  309.67   21.10
   0  10  -3  288.27   19.90
   0  10   3  320.37   20.10
   0  10  -3  334.67   19.40
   0  10   3  283.77   19.60
   0  10  -3  335.37   20.30
   0  10   3  350.26   19.60
   0  10  -3  296.77   18.00
   2 -10   3  218.28   13.90
  -2 -10  -3  190.58   12.80
   2 -10   3  208.68   15.70
  -2 -10  -3  219.68   15.50
   2 -10   3  182.98   11.30
  -2 -10  -3  202.58   14.70
   2 -10   3  193.18   11.30
   2 -10   3  174.78   11.20
  -2  10  -3  195.18   13.00
  -2  10  -3  186.88   13.80
   2  10   3  171.58   13.40
   2  10   3  194.48   13.30
  -2  10  -3  206.68   14.10
   2  10   3  214.98   13.20
  -4 -10  -3  179.68   10.10
  -4 -10  -3  187.78   13.70
   4 -10   3  169.98   11.00
  -4 -10  -3  173.18   13.10
  -4 -10  -3  185.58   12.00
  -4 -10  -3  160.48    9.90
   4 -10   3  170.08   14.40
   4 -10   3  165.58   10.90
   4  10   3  163.98   10.30
   4  10   3  193.28   12.10
  -4  10  -3  171.88   12.00
   4  10   3  166.78   10.70
   4  10   3  165.58   11.80
   4  10   3  157.98   12.20
  -4  10  -3  184.58   13.10
  -4  10  -3  156.58   12.70
   6 -10   3   68.39   10.20
  -6 -10  -3   59.29    6.80
   6 -10   3   57.39    5.80
  -6 -10  -3   63.79    4.90
   6 -10   3   60.79    5.80
  -6 -10  -3   49.60    4.70
  -6 -10  -3   53.19    6.40
   6 -10   3   64.19    6.80
  -6 -10  -3   70.49    6.20
   6 -10   3   59.89    4.70
  -6  10  -3   69.39    6.20
   6  10   3   63.29    6.50
   6  10   3   64.49    6.00
   6  10   3   64.99    5.30
   6  10   3   50.99    5.20
  -6  10  -3   63.19    6.90
  -6  10  -3   65.19    7.00
   6  10   3   55.19    5.40
  -8 -10  -3   38.20    4.90
   8 -10   3   22.70    4.70
   8 -10   3   29.50    5.10
  -8 -10  -3   26.60    3.60
  -8 -10  -3   34.80    5.40
  -8 -10  -3   29.40    3.60
  -8 -10  -3   24.80    5.00
   8 -10   3   28.50    4.40
   8 -10   3   36.40    6.50
   8 -10   3   34.40    7.60
   8  10   3   37.00    4.80
   8  10   3   30.20    4.00
  -8  10  -3   39.50    5.40
  -8  10  -3   26.00    5.20
  -8  10  -3   27.80    3.20
  -8  10  -3   34.30    5.40
  -8  10  -3   28.70    4.70
   8  10   3   24.70    4.70
  10 -10   3   14.80    5.20
 -10 -10  -3    8.50    2.60
  10 -10   3    6.40    3.80
 -10 -10  -3   12.90    3.30
 -10 -10  -3    6.50    3.00
  10 -10   3    8.00    3.30
  10 -10   3   10.70    3.50
 -10 -10  -3   11.00    3.00
  10 -10   3    8.50    3.10
 -10 -10  -3    4.90    2.40
 -10  10  -3    8.70    3.30
  10  10   3   13.40    3.60
 -10  10  -3    8.90    3.40
  10  10   3    9.80    3.30
  10  10   3   12.10    3.20
 -10  10  -3    7.70    2.50
 -10  10  -3    9.30    3.00
 -12 -10  -3    1.90    2.60
 -12 -10  -3    1.30    3.10
  12 -10   3    4.90    3.40
  12 -10   3    8.60    3.90
  12 -10   3    8.60    3.30
 -12 -10  -3    6.60    2.90
 -12 -10  -3    5.60    2.90
  12 -10   3   16.40    5.30
  12 -10   3    2.90    3.00
 -12  10  -3    4.70    3.30
  12  10   3    0.50    2.50
 -12  10  -3    3.80    2.50
 -12  10  -3    2.20    3.10
  12  10   3    1.70    2.60
 -12  10  -3    2.60    2.40
 -12  10  -3   10.10    3.30
  12  10   3    2.20    2.90
  11 -11  -3   11.20    3.90
 -11 -11   3    1.80    3.00
 -11 -11   3    5.40    3.70
  11 -11  -3   11.30    5.20
 -11 -11   3    2.10    2.30
  11 -11  -3    8.30    3.80
  11 -11  -3    6.00    3.40
  11 -11  -3    5.60    4.50
 -11 -11   3    3.40    2.90
 -11  11   3    6.30    2.60
 -11  11   3   15.00    4.60
 -11  11   3    4.60    3.60
  11  11  -3    5.10    3.20
 -11  11   3    3.40    3.00
  11  11  -3    8.00    3.70
  11  11  -3    5.30    3.10
   9 -11  -3   19.40    7.10
   9 -11  -3   25.40    4.80
  -9 -11   3   21.40    4.10
   9 -11  -3   27.70    4.90
  -9 -11   3   29.50    5.90
  -9 -11   3   27.30    4.50
  -9 -11   3   26.10    4.90
   9 -11  -3   24.60    6.50
   9 -11  -3   20.20    4.60
  -9 -11   3   28.80    5.30
  -9  11   3   23.30    3.60
   9  11  -3   30.00    6.10
   9  11  -3   29.50    5.20
  -9  11   3   16.40    4.10
  -9  11   3   39.30    6.60
  -9  11   3   25.70    5.40
   9  11  -3   34.60    4.40
   9  11  -3   24.60    4.00
   7 -11  -3   86.59   10.20
  -7 -11   3   73.39    6.60
  -7 -11   3   96.49    8.40
   7 -11  -3   71.09    6.40
   7 -11  -3   90.19    8.20
  -7 -11   3  104.59    9.30
  -7 -11   3   85.99    8.70
   7 -11  -3   77.99    6.70
  -7 -11   3   92.09    7.00
   7 -11  -3   84.99   10.50
   7  11  -3   74.09    6.10
  -7  11   3   97.69    9.00
   7  11  -3   96.79    7.50
   7  11  -3   81.39    8.80
  -7  11   3   87.59    8.20
  -7  11   3   92.09    9.00
  -7  11   3   75.19    6.10
   7  11  -3   82.79    7.70
  -5 -11   3  191.18   13.40
   5 -11  -3  157.48   12.70
  -5 -11   3  175.58   11.50
  -5 -11   3  204.18   14.70
   5 -11  -3  192.58   16.70
   5 -11  -3  180.58   10.30
   5 -11  -3  193.48   15.50
  -5 -11   3  185.08   11.70
  -5  11   3  164.68   13.20
   5  11  -3  201.08   14.40
  -5  11   3  207.78   14.60
   5  11  -3  203.68   13.30
  -5  11   3  181.38   13.80
   5  11  -3  180.58   12.90
  -3 -11   3  414.06   23.50
   3 -11  -3  458.85   28.50
   3 -11  -3  416.56   29.00
  -3 -11   3  397.46   23.50
  -3 -11   3  459.35   26.00
  -3 -11   3  411.86   27.50
   3 -11  -3  435.36   25.60
   3  11  -3  462.45   26.20
   3  11  -3  444.36   25.60
   3  11  -3  419.76   26.50
  -3  11   3  397.96   26.20
   3  11  -3  404.56   24.70
  -3  11   3  435.26   25.90
  -3  11   3  416.86   26.60
  -1 -11   3  503.15   27.10
   1 -11  -3  515.95   29.60
  -1 -11   3  480.95   31.60
  -1 -11   3  499.55   29.80
   1 -11  -3  518.85   32.90
  -1 -11   3  464.65   27.10
   1 -11  -3  515.35   31.80
  -1  11   3  525.15   30.40
  -1  11   3  534.15   30.90
   1  11  -3  508.35   30.50
   1  11  -3  451.55   27.60
   1  11  -3  508.25   29.40
   1  11  -3  513.45   30.20
  -1  11   3  507.65   29.70
  -1 -11  -3  534.55   34.50
   1 -11   3  519.55   29.30
   1 -11   3  536.75   32.10
   1 -11   3  561.54   29.40
  -1 -11  -3  494.25   31.20
   1 -11   3  535.25   29.30
   1 -11   3  569.44   34.90
  -1 -11  -3  593.44   34.20
   1  11   3  525.85   32.10
   1  11   3  561.94   31.90
  -1  11  -3  473.05   32.10
  -1  11  -3  593.24   33.30
  -1  11  -3  561.94   32.00
   1  11   3  621.24   33.40
  -3 -11  -3  486.05   30.80
   3 -11   3  465.05   26.20
   3 -11   3  464.35   31.40
  -3 -11  -3  512.15   30.30
   3 -11   3  456.25   26.30
  -3 -11  -3  482.25   28.30
   3 -11   3  510.35   29.20
   3 -11   3  437.36   26.10
   3  11   3  524.55   29.80
  -3  11  -3  519.05   29.90
   3  11   3  498.15   28.70
  -3  11  -3  473.25   29.50
   3  11   3  476.95   28.30
  -3  11  -3  472.05   28.40
  -5 -11  -3  374.76   20.50
  -5 -11  -3  380.16   20.30
  -5 -11  -3  405.56   24.30
   5 -11   3  328.27   22.90
  -5 -11  -3  367.16   24.10
  -5 -11  -3  389.96   22.70
   5 -11   3  366.86   21.30
   5 -11   3  371.86   21.20
   5 -11   3  390.16   26.30
  -5  11  -3  342.37   22.50
   5  11   3  320.67   21.80
  -5  11  -3  385.86   24.00
  -5  11  -3  413.06   24.20
   5  11   3  341.77   20.50
   5  11   3  355.06   23.50
   5  11   3  364.86   22.60
   5  11   3  335.77   21.10
   7 -11   3  235.68   19.60
  -7 -11  -3  252.87   14.80
  -7 -11  -3  233.98   17.30
  -7 -11  -3  275.77   17.80
  -7 -11  -3  236.98   16.40
   7 -11   3  239.98   16.10
  -7 -11  -3  238.98   14.70
   7 -11   3  246.78   15.90
   7 -11   3  224.58   17.00
   7 -11   3  250.97   15.00
  -7  11  -3  241.98   17.40
  -7  11  -3  285.37   18.20
   7  11   3  246.48   16.60
  -7  11  -3  247.58   16.30
   7  11   3  216.88   15.40
   7  11   3  223.38   16.60
   7  11   3  236.08   15.00
  -9 -11  -3  127.49    9.70
   9 -11   3  115.39   11.50
   9 -11   3  136.89   13.90
  -9 -11  -3  131.79   11.00
   9 -11   3  138.89   10.10
   9 -11   3  144.49   11.40
   9 -11   3  133.99   11.10
  -9 -11  -3  126.29    9.50
  -9 -11  -3  143.29   11.70
  -9 -11  -3  139.49   10.90
   9  11   3  134.89   10.90
   9  11   3  140.59   11.80
  -9  11  -3  125.19   11.40
  -9  11  -3  127.29   10.30
   9  11   3  124.49   10.10
  11 -11   3   34.20    5.80
  11 -11   3   36.50    6.60
  11 -11   3   42.80    9.20
 -11 -11  -3   28.90    5.00
  11 -11   3   32.80    7.10
 -11 -11  -3   38.00    5.00
 -11 -11  -3   43.90    7.10
 -11 -11  -3   46.00    5.50
  11 -11   3   33.60    8.50
  11 -11   3   33.00    6.50
 -11  11  -3   36.40    4.50
[truncated: 2,992,011 more chars]
