# Supplementary material for: Crystal structure of (dibenzo-21-crown-7)di­iodido­samarium(II) 1,2-di­meth­oxy­ethane hemisolvate
Source: Acta Crystallogr E Crystallogr Commun. 2026 Mar 17;82(Pt 4):362–5. doi: 10.1107/S2056989026001374 (PMC13055963; doi:10.1107/S2056989026001374)
Supplement: Supplementary file 2 [file e-82-00362-Isup3.hkl]

data_I                                                                          
_shelx_title ' db21c7SmDMEblueplate_0m in C2/c No15' 
_shelx_refln_list_code          4                                               
_shelx_F_calc_maximum     1270.56                                               
_exptl_crystal_F_000      3272.00                                               
_reflns_d_resolution_high  0.7492                                               
                                                                                
loop_                                                                           
 _space_group_symop_operation_xyz                                               
 'x, y, z'                                                                      
 '-x, y, -z+1/2'                                                                
 'x+1/2, y+1/2, z'                                                              
 '-x+1/2, y+1/2, -z+1/2'                                                        
 '-x, -y, -z'                                                                   
 'x, -y, z-1/2'                                                                 
 '-x+1/2, -y+1/2, -z'                                                           
 'x+1/2, -y+1/2, z-1/2'                                                         
                                                                                
_cell_length_a    13.4402                                                       
_cell_length_b    11.3258                                                       
_cell_length_c    37.5155                                                       
_cell_angle_alpha  90.000                                                       
_cell_angle_beta   91.168                                                       
_cell_angle_gamma  90.000                                                       
                                                                                
_shelx_F_squared_multiplier     1.000                                           
                                                                                
loop_                                                                           
 _refln_index_h                                                                 
 _refln_index_k                                                                 
 _refln_index_l                                                                 
 _refln_F_squared_calc                                                          
 _refln_F_squared_meas                                                          
 _refln_F_squared_sigma                                                         
 _refln_observed_status                                                         
   2   0   0     744197.31     725051.00     31284.44 o                         
   4   0   0    1198396.75    1250618.12     63465.04 o                         
   6   0   0     571624.06     583812.69      9622.19 o                         
   8   0   0     177135.06     171399.88      2900.06 o                         
  10   0   0      29671.46      29937.72       686.37 o                         
  12   0   0       4583.25       6057.79       275.36 o                         
  14   0   0       1793.99       2140.36       197.89 o                         
  16   0   0       4205.96       5117.90       325.33 o                         
   1   1   0        952.38       1109.18        23.20 o                         
   3   1   0       4780.09       3820.73        61.70 o                         
   5   1   0        321.18        551.71        35.66 o                         
   7   1   0       1913.54       2996.89        87.40 o                         
   9   1   0      12503.17      11519.34       237.50 o                         
  11   1   0       1684.19       1834.72       106.23 o                         
  13   1   0       3940.04       4197.09       164.26 o                         
  15   1   0       3962.84       4315.78       195.51 o                         
  17   1   0       1341.64       1666.87       144.79 o                         
   0   2   0     112303.39     115351.92      1510.76 o                         
   2   2   0      42897.98      48812.65       516.78 o                         
   4   2   0       3442.19       3063.63        62.10 o                         
   6   2   0      11408.73      12611.62       201.92 o                         
   8   2   0      14833.33      15783.21       277.44 o                         
  10   2   0      21024.94      22686.45       383.22 o                         
  12   2   0      82768.48      81967.18      1165.43 o                         
  14   2   0      41422.93      41423.34       697.04 o                         
  16   2   0      40577.26      38871.65       664.06 o                         
   1   3   0       3566.51       5178.64        77.78 o                         
   3   3   0      38558.95      32788.35       405.39 o                         
   5   3   0       2240.47       4033.25       100.17 o                         
   7   3   0        585.12       1362.86        73.27 o                         
   9   3   0        220.99       1093.05        86.21 o                         
  11   3   0       3926.90       5923.10       171.27 o                         
  13   3   0       4380.78       6774.30       211.87 o                         
  15   3   0        761.82       2022.80       136.60 o                         
  17   3   0       1493.56       2399.50       171.11 o                         
   0   4   0     985630.50     996221.38     41880.70 o                         
   2   4   0     633373.50     627098.50      7286.60 o                         
   4   4   0     452011.66     463693.19      5157.66 o                         
   6   4   0     279049.84     278633.25      3284.00 o                         
   8   4   0     102412.67     105881.41      1566.70 o                         
  10   4   0      21603.77      21079.29       356.92 o                         
  12   4   0       7963.16       8153.54       204.96 o                         
  14   4   0         40.04        130.57        85.55 o                         
  16   4   0       1548.53       1849.86       145.14 o                         
   1   5   0         10.44        280.45        31.10 o                         
   3   5   0         83.75        299.75        35.80 o                         
   5   5   0      11069.20      11313.24       185.83 o                         
   7   5   0        259.41        564.36        46.49 o                         
   9   5   0       9148.98       9024.78       237.19 o                         
  11   5   0       4218.48       5146.42       156.84 o                         
  13   5   0       4089.52       4550.99       173.78 o                         
  15   5   0       6858.69       8044.07       261.13 o                         
   0   6   0      69083.29      67230.91      1236.36 o                         
   2   6   0      18270.95      17044.94       247.82 o                         
   4   6   0      44670.95      41303.02       592.26 o                         
   6   6   0      45761.59      43686.93       545.73 o                         
   8   6   0      30222.79      30147.95       428.72 o                         
  10   6   0      29470.91      29486.66       489.43 o                         
  12   6   0      24619.17      23674.42       400.05 o                         
  14   6   0      17140.15      16750.62       343.72 o                         
  16   6   0       9645.08       9752.75       288.19 o                         
   1   7   0      83181.62      82141.03      1100.61 o                         
   3   7   0      77889.73      78363.63      1058.74 o                         
   5   7   0      41829.27      41337.50       590.01 o                         
   7   7   0      19014.04      20946.01       318.51 o                         
   9   7   0       1903.39       5487.91       200.64 o                         
  11   7   0         90.01       3842.42       160.88 o                         
  13   7   0         48.03       2759.29       142.35 o                         
  15   7   0        497.32       2536.10       155.92 o                         
   0   8   0      48766.15      45895.43       895.20 o                         
   2   8   0      29388.43      29799.20       542.80 o                         
   4   8   0      26188.31      27987.47       465.08 o                         
   6   8   0      40930.86      36864.82       522.80 o                         
   8   8   0      28527.52      27611.37       454.52 o                         
  10   8   0      11584.00      11229.18       237.32 o                         
  12   8   0       9723.48       9366.84       238.19 o                         
  14   8   0       5165.79       5041.52       191.37 o                         
   1   9   0       1857.13       1617.72        80.26 o                         
   3   9   0          8.90        531.92        50.59 o                         
   5   9   0       1133.87       1919.95        98.31 o                         
   7   9   0       3520.27       4614.29       154.00 o                         
   9   9   0        185.08       1173.97       102.20 o                         
  11   9   0       1969.46       3092.92       159.80 o                         
  13   9   0       1821.62       2353.85       176.42 o                         
   0  10   0     105584.39     101244.52      2619.21 o                         
   2  10   0      71206.62      64771.84      1010.16 o                         
   4  10   0      78182.15      73419.22      1031.95 o                         
   6  10   0      50339.05      45301.80       654.34 o                         
   8  10   0      27903.85      26766.03       457.48 o                         
  10  10   0      13199.17      13011.09       302.20 o                         
  12  10   0       4625.48       5040.32       232.04 o                         
   1  11   0      46118.73      47075.15      1036.29 o                         
   3  11   0      45301.90      45521.87       806.12 o                         
   5  11   0      35090.12      35244.52       586.31 o                         
   7  11   0      16055.26      17357.27       335.17 o                         
   9  11   0       8943.61      10613.36       270.22 o                         
  11  11   0       2807.61       5151.02       226.97 o                         
   0  12   0       3154.87       3783.80       338.97 o                         
   2  12   0       1981.75       2328.89       189.65 o                         
   4  12   0        540.54        449.16        87.06 o                         
   6  12   0         24.09        361.28        82.47 o                         
   8  12   0       4038.67       4830.86       227.77 o                         
  10  12   0       3662.58       3777.94       183.43 o                         
   1  13   0       4053.70       3995.38       245.73 o                         
   3  13   0        707.93        693.38       199.76 o                         
   5  13   0       1703.07       1755.86       188.17 o                         
   7  13   0       1680.64       2381.93       238.58 o                         
   9  13   0       1196.39       1882.73       194.25 o                         
   0  14   0      41841.90      42812.89      1311.80 o                         
   2  14   0      38564.29      38575.74       865.65 o                         
   4  14   0      39752.36      42531.25       977.15 o                         
   6  14   0      15714.49      17336.97       513.36 o                         
   1  15   0       7014.12       7177.97       368.75 o                         
 -17   1   1      19995.75      20237.07       446.58 o                         
 -15   1   1      21293.51      21575.51       442.27 o                         
 -13   1   1      35942.54      35346.28       579.81 o                         
 -11   1   1      73154.09      66982.75      1022.84 o                         
  -9   1   1       6695.38       7098.25       167.26 o                         
  -7   1   1      73392.21      78867.88      1007.83 o                         
  -5   1   1      83933.97      90483.00      1044.62 o                         
  -3   1   1       4128.44       4974.19        75.94 o                         
  -1   1   1     181767.28     187305.77      2435.69 o                         
   1   1   1      88868.45      87506.12       935.27 o                         
   3   1   1       2619.33       3339.51        60.13 o                         
   5   1   1      34795.12      36772.66       439.79 o                         
   7   1   1       5969.16       6155.63       132.28 o                         
   9   1   1       6614.27       6916.27       156.76 o                         
  11   1   1         10.99        285.26        61.16 o                         
  13   1   1       3478.47       3662.63       154.65 o                         
  15   1   1       1486.30       1633.70       125.13 o                         
  17   1   1        676.79        729.52       113.42 o                         
 -16   2   1        176.17        957.79       117.03 o                         
 -14   2   1         57.91        924.30       101.23 o                         
 -12   2   1        431.31       1794.42       113.89 o                         
 -10   2   1       1908.81       2798.84       116.01 o                         
  -8   2   1        340.96        909.18        61.68 o                         
  -6   2   1       7411.80       7371.38       140.70 o                         
  -4   2   1        682.77        815.08        34.34 o                         
  -2   2   1      52836.84      48098.29       491.22 o                         
   0   2   1        225.45        199.67        13.28 o                         
   2   2   1       6923.35       5494.51        73.28 o                         
   4   2   1       6836.47       5619.97        99.37 o                         
   6   2   1       1436.66       1365.46        63.55 o                         
   8   2   1         29.77        361.22        45.30 o                         
  10   2   1         27.06        340.38        54.36 o                         
  12   2   1       1777.48       1701.47       106.89 o                         
  14   2   1       2465.05       3271.90       155.14 o                         
  16   2   1        340.88       1091.31       124.87 o                         
 -17   3   1      13024.77      12305.13       336.14 o                         
 -15   3   1      30562.84      30667.09       558.25 o                         
 -13   3   1      88568.41      87852.78      1259.85 o                         
 -11   3   1     172442.77     174714.86      2258.62 o                         
  -9   3   1     163318.81     158766.84      2039.28 o                         
  -7   3   1     477455.31     480974.09      5936.12 o                         
  -5   3   1     471642.84     469709.19      5776.49 o                         
  -3   3   1     384052.84     380449.66      4553.79 o                         
  -1   3   1     260893.92     252458.98      2868.88 o                         
   1   3   1     378167.78     379082.78      4023.60 o                         
   3   3   1      49976.81      46338.52       574.45 o                         
   5   3   1         94.99        582.34        42.72 o                         
   7   3   1       2797.66       4582.18       118.37 o                         
   9   3   1      13018.10      14187.86       259.65 o                         
  11   3   1      25923.70      26128.43       434.04 o                         
  13   3   1      34497.18      35325.73       612.41 o                         
  15   3   1      31604.92      31384.51       568.91 o                         
  17   3   1      16416.15      16245.62       380.45 o                         
 -16   4   1       4225.57       4812.64       222.32 o                         
 -14   4   1       4797.95       5084.22       195.61 o                         
 -12   4   1       9772.57      10844.28       243.61 o                         
 -10   4   1      17959.08      18922.96       329.21 o                         
  -8   4   1      16972.87      16417.50       308.59 o                         
  -6   4   1      11781.58      13716.25       213.62 o                         
  -4   4   1      16113.00      16342.88       228.10 o                         
  -2   4   1      32890.68      38777.07       454.32 o                         
   0   4   1      21388.82      26183.17       351.16 o                         
   2   4   1       7189.02      10938.95       156.01 o                         
   4   4   1      23819.71      26786.21       351.59 o                         
   6   4   1       1041.97       5280.75       114.43 o                         
   8   4   1       1551.36       3306.93       121.23 o                         
  10   4   1          2.13        850.90        77.36 o                         
  12   4   1       5654.87       6620.50       187.83 o                         
  14   4   1        177.14        368.74        86.18 o                         
  16   4   1       1707.50       2378.59       156.77 o                         
 -15   5   1      14694.38      14012.04       322.86 o                         
 -13   5   1       5046.74       5927.23       188.28 o                         
 -11   5   1       2981.47       3379.51       140.10 o                         
  -9   5   1      12800.55      14335.92       293.46 o                         
  -7   5   1       4978.59       4945.08       110.20 o                         
  -5   5   1      15739.70      15784.64       231.56 o                         
  -3   5   1      31830.74      33400.24       427.78 o                         
  -1   5   1       8936.28       8488.53       129.48 o                         
   1   5   1       3919.35       5180.47        94.82 o                         
   3   5   1      11004.52      11617.81       200.97 o                         
   5   5   1      22259.62      21249.12       293.00 o                         
   7   5   1      33043.16      31118.45       431.76 o                         
   9   5   1      73646.84      69912.99       986.91 o                         
  11   5   1      37738.09      35843.42       540.08 o                         
  13   5   1      23627.89      23839.53       425.87 o                         
  15   5   1       8485.13       9110.08       264.83 o                         
 -16   6   1         15.02        411.15       110.07 o                         
 -14   6   1        115.81        629.80        92.08 o                         
 -12   6   1        299.86        915.16        91.77 o                         
 -10   6   1        838.61       1511.85        97.19 o                         
  -8   6   1       1254.10       2124.76        94.71 o                         
  -6   6   1       4671.57       6372.17       132.27 o                         
  -4   6   1       3137.55       3345.63        86.27 o                         
  -2   6   1        817.95       1515.16        55.49 o                         
   0   6   1       8816.26       8732.07       141.34 o                         
   2   6   1        175.10        226.07        29.35 o                         
   4   6   1        772.36       1354.61        67.60 o                         
   6   6   1       4648.90       5026.99       115.12 o                         
   8   6   1       1288.23       1550.29        80.67 o                         
  10   6   1       2472.85       3123.14       141.38 o                         
  12   6   1       2023.75       2931.56       138.08 o                         
  14   6   1          7.37       1045.69       107.06 o                         
  16   6   1         37.08        763.35       120.53 o                         
 -15   7   1      21777.34      20490.07       430.44 o                         
 -13   7   1      50407.38      48093.84       679.35 o                         
 -11   7   1     132638.69     127572.08      1665.91 o                         
  -9   7   1     171233.02     163539.86      2010.60 o                         
  -7   7   1     307945.56     296672.56      3528.91 o                         
  -5   7   1     329244.97     313937.78      3919.54 o                         
  -3   7   1     340817.50     337762.06      4192.30 o                         
  -1   7   1     202211.59     199255.69      2496.02 o                         
   1   7   1     162968.97     157756.14      1930.34 o                         
   3   7   1      17758.28      21314.25       345.75 o                         
   5   7   1       1327.41       3547.07       118.89 o                         
   7   7   1      11687.78      13848.14       254.52 o                         
   9   7   1      33023.29      31897.03       480.62 o                         
  11   7   1      53455.25      51951.62       760.60 o                         
  13   7   1      44533.61      42104.95       614.44 o                         
  15   7   1      39174.86      37404.70       597.95 o                         
 -14   8   1       7000.25       6971.46       225.29 o                         
 -12   8   1       9675.90       9110.39       231.55 o                         
 -10   8   1       4777.07       4871.20       155.23 o                         
  -8   8   1      11349.65      11515.88       233.99 o                         
  -6   8   1       6385.70       6675.90       159.11 o                         
  -4   8   1       6783.00       7688.92       163.96 o                         
  -2   8   1       7664.36       8498.49       165.71 o                         
   0   8   1       5806.56       6652.79       130.98 o                         
   2   8   1       8617.36       8809.43       168.12 o                         
   4   8   1       8700.81      10072.02       217.54 o                         
   6   8   1       8997.15      10066.00       200.02 o                         
   8   8   1       4780.97       6089.39       174.26 o                         
  10   8   1       1247.88       1546.67       106.98 o                         
  12   8   1          6.74        138.03        77.22 o                         
  14   8   1          2.51        144.11        84.12 o                         
 -13   9   1       1752.10       1892.76       138.19 o                         
 -11   9   1        291.80        797.49       104.38 o                         
  -9   9   1       6845.30       5455.06       199.35 o                         
  -7   9   1       6202.41       5652.75       168.68 o                         
  -5   9   1      16125.65      14239.71       261.28 o                         
  -3   9   1      20630.78      18254.72       314.99 o                         
  -1   9   1       4614.58       4909.08       150.29 o                         
   1   9   1        355.37        422.81        45.50 o                         
   3   9   1       2901.49       3214.34       122.34 o                         
   5   9   1      14883.33      14797.76       254.99 o                         
   7   9   1      34882.66      34401.70       554.01 o                         
   9   9   1      31225.57      31301.42       550.30 o                         
  11   9   1      18066.90      18207.07       360.48 o                         
  13   9   1      17285.63      16545.06       350.38 o                         
 -12  10   1       6524.65       6591.52       257.59 o                         
 -10  10   1      10630.38      10638.12       277.48 o                         
  -8  10   1      25356.68      22593.94       459.65 o                         
  -6  10   1      30804.24      28709.99       479.06 o                         
  -4  10   1      32965.72      30714.59       450.94 o                         
  -2  10   1      17982.81      18317.25       410.53 o                         
   0  10   1       8457.68      10990.83       263.12 o                         
   2  10   1       3573.65       5233.90       192.57 o                         
   4  10   1        169.16       3584.26       142.18 o                         
   6  10   1       1377.43       4146.55       142.02 o                         
   8  10   1       2147.23       4497.80       180.49 o                         
  10  10   1       4802.75       6754.19       218.04 o                         
  12  10   1       9002.35       9691.29       281.89 o                         
 -11  11   1      29741.67      27848.15       603.54 o                         
  -9  11   1      48482.74      46929.33       741.88 o                         
  -7  11   1      60679.19      59329.03       847.72 o                         
  -5  11   1      73958.39      70260.00       950.29 o                         
  -3  11   1      71001.11      72745.88      1252.78 o                         
  -1  11   1      60380.32      62113.49      1295.93 o                         
   1  11   1      23860.60      27808.31       658.72 o                         
   3  11   1       8689.90      10582.49       219.45 o                         
   5  11   1        197.09       2874.81       161.28 o                         
   7  11   1       1494.98       2884.21       136.92 o                         
   9  11   1       7975.83       8333.04       241.18 o                         
  11  11   1      15384.53      15461.40       367.09 o                         
 -10  12   1        329.27        580.23       111.30 o                         
  -8  12   1        149.28        491.89        92.74 o                         
  -6  12   1        366.85        421.48        85.05 o                         
  -4  12   1        451.96        470.49        87.45 o                         
  -2  12   1       1348.90       1600.43       168.29 o                         
   0  12   1          5.93        166.84       105.12 o                         
   2  12   1        556.02        671.07       123.76 o                         
   4  12   1       4665.40       4577.32       162.90 o                         
   6  12   1       3478.69       3552.09       165.75 o                         
   8  12   1       9721.83       8655.35       259.39 o                         
  10  12   1       5191.55       4880.16       214.98 o                         
  -9  13   1       1885.39       3139.56       249.13 o                         
  -7  13   1         23.06        379.49       113.57 o                         
  -5  13   1         79.60        216.25       122.42 o                         
  -3  13   1        694.10       1037.16       151.24 o                         
  -1  13   1        134.21        378.25       123.64 o                         
   1  13   1        688.24        573.61       140.21 o                         
   3  13   1       2410.05       2712.66       210.52 o                         
   5  13   1       3076.39       3477.18       220.31 o                         
   7  13   1       5533.05       5460.52       313.33 o                         
   9  13   1       2472.81       2903.97       228.18 o                         
  -6  14   1      33109.63      32098.01       763.60 o                         
  -4  14   1      25880.18      27891.28       729.50 o                         
  -2  14   1      24698.48      26392.88       681.46 o                         
   0  14   1      14870.62      18033.56       527.15 o                         
   2  14   1       3814.30       6920.50       337.95 o                         
   4  14   1       1047.16       5072.15       314.21 o                         
   6  14   1        537.49       2593.53       225.35 o                         
  -1  15   1       1881.75       2584.72       308.21 o                         
   1  15   1        533.55       1240.69       246.47 o                         
 -16   0   2      76269.52      73326.33      1630.76 o                         
 -14   0   2     121569.28     119501.48      2602.55 o                         
 -12   0   2     329298.69     332909.81      6294.80 o                         
 -10   0   2     194965.42     203629.02      3893.03 o                         
  -8   0   2     223688.48     225906.77      3804.85 o                         
  -6   0   2     133787.72     134635.20      2081.86 o                         
  -4   0   2      68060.80      76954.58      1151.08 o                         
  -2   0   2       5818.40       7203.01       122.30 o                         
   2   0   2     117156.68     129767.06      1696.11 o                         
   4   0   2     620789.25     631650.56     10928.26 o                         
   6   0   2     551651.81     585907.56     10739.12 o                         
   8   0   2     499806.28     498513.22      9230.12 o                         
  10   0   2     305640.41     302112.88      5357.19 o                         
  12   0   2     144519.31     141297.20      2783.74 o                         
  14   0   2      67029.08      62248.18      1370.17 o                         
  16   0   2      44210.82      42819.95       961.64 o                         
 -17   1   2        389.89       1060.75       135.21 o                         
 -15   1   2        380.66        836.55       106.24 o                         
 -13   1   2         20.30        488.54        78.03 o                         
 -11   1   2          4.21        714.39        77.27 o                         
  -9   1   2        658.91       1386.28        78.97 o                         
  -7   1   2        865.70       1366.28        70.75 o                         
  -5   1   2        250.34        201.01        23.32 o                         
  -3   1   2       2567.22       2175.88        42.76 o                         
  -1   1   2        468.90        489.05        14.76 o                         
   1   1   2        248.54        254.01        10.98 o                         
   3   1   2       8724.47       7785.99       106.49 o                         
   5   1   2       2760.61       2894.61        72.50 o                         
   7   1   2       3204.37       3016.20        87.20 o                         
   9   1   2         25.05        421.81        54.84 o                         
  11   1   2       5843.37       6112.92       161.09 o                         
  13   1   2       5987.55       6518.09       190.78 o                         
  15   1   2       4207.39       4264.44       186.39 o                         
  17   1   2       5850.00       6089.28       237.50 o                         
 -16   2   2        812.94        971.00       118.89 o                         
 -14   2   2      11653.89      11735.34       279.81 o                         
 -12   2   2       5406.80       5833.94       179.75 o                         
 -10   2   2      48611.68      48085.64       736.76 o                         
  -8   2   2      80819.56      80394.00      1067.66 o                         
  -6   2   2      36091.67      37624.76       507.69 o                         
  -4   2   2      25890.19      24252.89       324.47 o                         
  -2   2   2        347.90        694.81        25.77 o                         
   0   2   2       1993.76       3031.29        59.38 o                         
   2   2   2      71193.42      73437.71       739.30 o                         
   4   2   2      85296.93      94166.17      1156.19 o                         
   6   2   2      52922.74      53521.64       753.13 o                         
   8   2   2      34118.32      32698.84       479.84 o                         
  10   2   2      26705.67      28086.94       454.74 o                         
  12   2   2        954.94       1117.72        93.92 o                         
  14   2   2        126.73        235.66        80.48 o                         
  16   2   2      14393.88      14449.51       341.34 o                         
 -17   3   2        250.65        473.00       111.29 o                         
 -15   3   2        547.02        939.30       119.31 o                         
 -13   3   2       3480.44       5087.03       182.43 o                         
 -11   3   2      10735.72      13243.35       261.86 o                         
  -9   3   2       4474.29       6497.53       152.63 o                         
  -7   3   2       5557.70      10400.87       191.55 o                         
  -5   3   2        528.06       3681.57       104.58 o                         
  -3   3   2        810.46       2699.70        64.68 o                         
  -1   3   2      50268.52      53610.92       602.98 o                         
   1   3   2     118030.96     118916.52      1308.26 o                         
   3   3   2      10211.00      14935.14       200.93 o                         
   5   3   2      18182.26      20860.00       283.82 o                         
   7   3   2      28018.20      28203.76       418.28 o                         
   9   3   2         52.39        473.68        58.59 o                         
  11   3   2       4090.48       5265.75       155.59 o                         
  13   3   2       1282.77       1380.01       104.63 o                         
  15   3   2        432.98        679.72       122.61 o                         
  17   3   2       2036.61       2004.37       154.22 o                         
 -16   4   2      38282.73      35512.77       627.21 o                         
 -14   4   2      56996.57      54555.64       833.80 o                         
 -12   4   2     106990.81     106048.14      1441.80 o                         
 -10   4   2      97894.78      96337.94      1375.55 o                         
  -8   4   2      88138.59      88884.36      1283.44 o                         
  -6   4   2      71777.51      73298.43       931.28 o                         
  -4   4   2       2083.68       3153.94        76.86 o                         
  -2   4   2       1744.40       3747.81        74.68 o                         
   0   4   2      97313.36      97699.76      1262.18 o                         
   2   4   2     125543.20     134024.62      1551.28 o                         
   4   4   2     292740.94     303485.78      3390.81 o                         
   6   4   2     313245.38     317734.72      3832.82 o                         
   8   4   2     191309.50     194305.89      2531.59 o                         
  10   4   2      97622.64      99893.63      1304.86 o                         
  12   4   2     120796.34     118431.84      1595.94 o                         
  14   4   2      36578.05      36455.91       607.14 o                         
  16   4   2      21734.45      20535.83       417.26 o                         
 -15   5   2          5.39        592.13       101.11 o                         
 -13   5   2        149.69        446.09        80.81 o                         
 -11   5   2        228.52        424.01        70.47 o                         
  -9   5   2        139.87        410.59        62.72 o                         
  -7   5   2        767.41        799.02        50.13 o                         
  -5   5   2       9086.39      10216.23       171.86 o                         
  -3   5   2        336.98        906.39        44.04 o                         
  -1   5   2       2400.81       2711.98        92.30 o                         
   1   5   2       2938.32       3297.48        81.44 o                         
   3   5   2        225.55        210.88        33.71 o                         
   5   5   2        151.12        199.51        32.97 o                         
   7   5   2       4394.33       5091.97       115.64 o                         
   9   5   2       3582.71       3730.47       138.57 o                         
  11   5   2       1727.84       2615.35       124.42 o                         
  13   5   2        114.79        938.78        94.98 o                         
  15   5   2       2711.91       3277.39       165.98 o                         
 -16   6   2       2230.72       2844.25       171.07 o                         
 -14   6   2        499.44       1064.15       111.01 o                         
 -12   6   2       1653.47       2389.48       129.54 o                         
 -10   6   2        147.97        441.14        68.33 o                         
  -8   6   2        602.97        997.71        66.75 o                         
  -6   6   2        919.94       1495.00        70.72 o                         
  -4   6   2        946.59        884.82        51.21 o                         
  -2   6   2        178.18        772.54        42.53 o                         
   0   6   2       6087.46       6427.59       113.86 o                         
   2   6   2       2664.66       3057.04        73.06 o                         
   4   6   2        464.07        602.64        54.17 o                         
   6   6   2        421.95        750.13        60.63 o                         
   8   6   2       2718.53       2902.26       107.97 o                         
  10   6   2        890.44       1866.70       116.85 o                         
  12   6   2      12953.57      13647.64       275.34 o                         
  14   6   2      12580.76      12781.98       286.15 o                         
  16   6   2      12044.21      11834.19       322.31 o                         
 -15   7   2       7870.01       8194.47       248.36 o                         
 -13   7   2      13914.15      14437.80       299.39 o                         
 -11   7   2      21603.70      22740.10       409.05 o                         
  -9   7   2      25124.79      26748.05       421.35 o                         
  -7   7   2      14875.37      20492.29       337.19 o                         
  -5   7   2       5031.39      12532.71       222.47 o                         
  -1   7   2       6680.30      16575.62       327.70 o                         
   1   7   2      28692.08      36150.09       489.41 o                         
   3   7   2      43982.08      48085.88       639.85 o                         
   5   7   2      44630.94      48286.73       658.06 o                         
   7   7   2      41459.03      42417.83       606.19 o                         
   9   7   2      22690.12      22842.80       381.86 o                         
  11   7   2      19682.68      20358.82       380.62 o                         
  13   7   2       7276.09       8274.27       217.09 o                         
  15   7   2       3207.37       4412.76       200.66 o                         
 -14   8   2       1833.01       1909.65       134.04 o                         
 -12   8   2       3470.42       3169.35       152.08 o                         
 -10   8   2       1771.69       1723.01       102.66 o                         
  -8   8   2       1119.77       1942.22       100.47 o                         
  -6   8   2       2575.62       2716.19       117.06 o                         
  -4   8   2        121.20        666.36        59.29 o                         
  -2   8   2       2077.68       2636.95       101.37 o                         
   0   8   2       3263.19       4735.22       148.79 o                         
   2   8   2       5808.30       7116.97       141.10 o                         
   4   8   2      14413.79      14710.68       237.52 o                         
   6   8   2       4571.81       5342.13       148.31 o                         
   8   8   2       7938.19       8599.40       218.95 o                         
  10   8   2       6236.43       6483.80       180.86 o                         
  12   8   2       9470.28       9270.81       239.69 o                         
  14   8   2       8426.36       7924.11       233.22 o                         
 -13   9   2        652.09       1416.54       122.29 o                         
 -11   9   2       1863.09       2680.49       149.54 o                         
  -9   9   2       1067.98       1494.37       107.82 o                         
  -7   9   2       1413.82       1716.38       101.40 o                         
  -5   9   2       1841.97       2498.75       102.48 o                         
  -3   9   2       6459.21       7224.56       187.35 o                         
  -1   9   2        124.78        324.80        68.16 o                         
   1   9   2       1319.03       1547.79        92.43 o                         
   3   9   2       1527.50       1971.12        88.92 o                         
   5   9   2         50.42        318.75        48.17 o                         
   7   9   2       2382.06       3454.85       144.00 o                         
   9   9   2       4407.50       4985.04       177.84 o                         
  11   9   2        143.73       1098.71       109.73 o                         
  13   9   2          8.10       1128.75       113.07 o                         
 -12  10   2      17048.41      16646.28       399.21 o                         
 -10  10   2      14547.32      15033.07       340.52 o                         
  -8  10   2      11007.52      12002.06       324.74 o                         
  -6  10   2       9947.06      10025.67       236.82 o                         
  -4  10   2        712.66       2293.27       113.54 o                         
  -2  10   2        213.40       1742.13       116.77 o                         
   0  10   2       8459.77      10222.77       254.78 o                         
   2  10   2      14962.17      15662.62       339.73 o                         
   4  10   2      33817.95      34005.33       521.18 o                         
   6  10   2      31522.01      30221.02       481.36 o                         
   8  10   2      40539.90      39669.55       639.31 o                         
  10  10   2      37353.21      36268.89       617.04 o                         
  12  10   2      27301.62      27598.34       518.58 o                         
 -11  11   2      10969.84      11304.11       310.86 o                         
  -9  11   2      10382.56      12173.93       355.65 o                         
  -7  11   2       5834.26       8737.53       231.21 o                         
  -5  11   2       2923.91       6910.30       229.30 o                         
  -3  11   2        452.51       6284.87       293.98 o                         
  -1  11   2       3121.64       8121.26       352.11 o                         
   1  11   2       8554.49      11620.44       282.66 o                         
   3  11   2      10068.18      12489.90       264.11 o                         
   5  11   2      21201.75      20526.86       378.18 o                         
   7  11   2      20355.69      19376.05       367.31 o                         
   9  11   2      17457.44      15476.67       341.37 o                         
  11  11   2      17541.21      16480.51       398.56 o                         
 -10  12   2       4692.29       4772.40       213.20 o                         
  -8  12   2       6480.10       5847.48       193.43 o                         
  -6  12   2       4831.72       4571.23       213.05 o                         
  -4  12   2       1077.36        981.01       107.90 o                         
  -2  12   2        229.25         61.79        76.65 o                         
   0  12   2       1793.07       2063.16       190.01 o                         
   2  12   2       3011.23       3084.89       216.79 o                         
   4  12   2       5607.43       5960.62       168.57 o                         
   6  12   2       4394.55       4578.88       176.56 o                         
   8  12   2       1822.22       2752.76       162.95 o                         
  10  12   2        834.35       1505.64       145.20 o                         
  -9  13   2        120.15        466.79       134.76 o                         
  -7  13   2         13.25        319.85       105.71 o                         
  -5  13   2         38.64        135.44       108.39 o                         
  -3  13   2         49.50          6.91       103.50 o                         
  -1  13   2       1624.89       1462.52       174.42 o                         
   1  13   2       1491.53       1742.00       181.25 o                         
   3  13   2         18.36        314.88       190.31 o                         
   5  13   2       1320.68       1207.66       164.16 o                         
   7  13   2        472.95       1025.73       165.01 o                         
   9  13   2        113.80        570.51       157.94 o                         
  -6  14   2       4032.63       7159.53       350.18 o                         
  -4  14   2       2069.45       6407.86       354.58 o                         
  -2  14   2        125.60       4382.09       284.01 o                         
   0  14   2       3997.98       8896.24       376.64 o                         
   2  14   2       7598.42      10643.19       409.38 o                         
   4  14   2      21944.21      23352.24       667.97 o                         
   6  14   2      22037.08      22323.21       639.92 o                         
  -1  15   2        205.90        432.80       157.99 o                         
   1  15   2        396.76        614.13       163.13 o                         
 -17   1   3       1545.37       1309.94       142.48 o                         
 -15   1   3       4371.34       4515.45       197.88 o                         
 -13   1   3       4439.49       4124.48       164.25 o                         
 -11   1   3      24312.66      26214.99       443.42 o                         
  -9   1   3      15975.42      15972.75       289.64 o                         
  -7   1   3      84569.59      89309.78      1128.09 o                         
  -5   1   3      77426.25      76900.32       870.55 o                         
  -3   1   3      13773.02      14182.59       172.00 o                         
  -1   1   3     246137.39     263630.38      2735.11 o                         
   1   1   3      79870.05      88993.90       838.53 o                         
   3   1   3     148035.70     156342.98      1711.78 o                         
   5   1   3      89941.05      93802.71      1029.20 o                         
   7   1   3      73308.84      76347.09      1002.24 o                         
   9   1   3      49656.09      48944.04       749.93 o                         
  11   1   3      35674.25      37690.11       582.03 o                         
  13   1   3      21434.60      22796.05       422.31 o                         
  15   1   3      22329.51      23149.70       424.46 o                         
  17   1   3      12570.50      11602.38       309.94 o                         
 -16   2   3         44.78        322.24       103.50 o                         
 -14   2   3          8.43        439.22        79.65 o                         
 -12   2   3        484.95        498.74        78.06 o                         
 -10   2   3       3056.33       3084.79       121.81 o                         
  -8   2   3        366.25       1474.68        77.01 o                         
  -6   2   3        382.47        517.12        43.88 o                         
  -4   2   3       3853.94       3651.63        71.55 o                         
  -2   2   3      10035.40      12376.64       141.12 o                         
   0   2   3      11808.84       9734.73       127.26 o                         
   2   2   3      32605.68      36093.00       398.31 o                         
   4   2   3      35035.30      30174.91       396.59 o                         
   6   2   3       2566.02       3814.21        93.37 o                         
   8   2   3       3021.43       3580.98       104.42 o                         
  10   2   3       2162.61       3484.95       132.72 o                         
  12   2   3        560.81       1301.51        92.97 o                         
  14   2   3         69.37        542.28        87.98 o                         
  16   2   3        262.87        727.18       107.98 o                         
 -17   3   3       7498.53       7387.35       267.28 o                         
 -15   3   3       5123.25       5354.06       210.97 o                         
 -13   3   3       1120.82       1805.17       122.62 o                         
 -11   3   3        173.13        654.50        79.45 o                         
  -9   3   3      11331.54      11140.37       217.32 o                         
  -7   3   3      73506.39      78364.70      1063.99 o                         
  -5   3   3     214019.06     220950.58      2675.06 o                         
  -3   3   3     259562.84     264317.03      2947.63 o                         
  -1   3   3     366178.84     379907.75      4654.34 o                         
   1   3   3    1167460.12    1223829.62     30954.21 o                         
   3   3   3     419930.25     425844.19      4731.47 o                         
   5   3   3     492103.81     486248.12      5821.93 o                         
   7   3   3     244438.88     247288.27      3012.09 o                         
   9   3   3      88612.16      89040.80      1127.04 o                         
  11   3   3      54591.90      51532.95       750.37 o                         
  13   3   3      10098.30      10113.92       236.71 o                         
  15   3   3       3693.92       3670.80       173.60 o                         
  17   3   3       1465.81       1496.93       135.16 o                         
 -16   4   3         27.22        965.87       123.66 o                         
 -14   4   3         43.34       1359.38       116.66 o                         
 -12   4   3        258.28       2459.46       137.58 o                         
 -10   4   3       3058.15       5160.55       163.76 o                         
  -8   4   3        281.22       2842.86       118.21 o                         
  -6   4   3      14402.96      16669.39       251.44 o                         
  -4   4   3       9564.76      10175.65       167.33 o                         
  -2   4   3      44235.70      45983.10       602.34 o                         
   0   4   3      41738.74      43400.98       630.89 o                         
   2   4   3       4683.41       3940.17        76.16 o                         
   4   4   3      46283.86      48623.02       632.41 o                         
   6   4   3      30148.29      31209.15       422.63 o                         
   8   4   3      25143.57      26060.72       419.52 o                         
  10   4   3      28756.86      28967.93       453.96 o                         
  12   4   3       4826.97       6271.56       188.84 o                         
  14   4   3      11319.72      11385.89       268.02 o                         
  16   4   3       1870.65       2449.31       151.24 o                         
 -15   5   3      23692.48      24851.19       454.59 o                         
 -13   5   3      35334.79      32672.56       552.18 o                         
 -11   5   3      31445.23      29586.10       490.89 o                         
  -9   5   3      18193.96      19250.16       337.67 o                         
  -7   5   3      18675.21      18323.64       294.90 o                         
  -5   5   3       3025.85       3596.48        90.52 o                         
  -3   5   3      22388.94      20848.76       297.23 o                         
  -1   5   3       8848.41       8640.95       169.98 o                         
   1   5   3      25243.86      25479.58       348.60 o                         
   3   5   3      14184.36      14266.50       226.79 o                         
   5   5   3       5011.65       4944.32       107.76 o                         
   7   5   3       2649.95       3567.61        98.75 o                         
   9   5   3       2650.09       4124.12       142.91 o                         
  11   5   3      25114.30      26056.87       420.78 o                         
  13   5   3      28379.71      28747.30       488.16 o                         
  15   5   3      25769.54      25994.71       467.31 o                         
 -16   6   3          4.09        551.60       111.69 o                         
 -14   6   3        121.99        583.13        91.38 o                         
 -12   6   3         35.96        538.51        82.82 o                         
 -10   6   3        759.14       1149.29        88.09 o                         
  -8   6   3       1083.11       1289.19        73.55 o                         
  -6   6   3      12051.69      10705.35       187.98 o                         
  -4   6   3       9404.88       8413.09       152.99 o                         
  -2   6   3      31770.46      29237.91       387.09 o                         
   0   6   3        869.41        952.23        61.97 o                         
   2   6   3       3435.94       3206.90        90.90 o                         
   4   6   3       1390.16       2126.75        76.86 o                         
   6   6   3       3412.39       3722.74       109.65 o                         
   8   6   3         51.93        372.80        56.53 o                         
  10   6   3        138.71        560.16        76.40 o                         
  12   6   3       2656.82       2638.56       135.03 o                         
  14   6   3        888.37       1187.26       110.35 o                         
  16   6   3        115.88        732.22       113.93 o                         
 -15   7   3      14721.68      13779.77       323.58 o                         
 -13   7   3       3632.41       4538.74       179.36 o                         
 -11   7   3       1045.16       2156.94       134.51 o                         
  -9   7   3       8763.58       9475.38       203.74 o                         
  -7   7   3      46684.57      46428.94       649.88 o                         
  -5   7   3     141509.22     138675.94      1685.06 o                         
  -3   7   3     267696.25     254831.05      3177.28 o                         
  -1   7   3     428721.94     409336.50      5749.11 o                         
   1   7   3     468323.94     462902.12      6053.76 o                         
   3   7   3     438463.72     430002.38      4918.52 o                         
   5   7   3     332883.72     319107.69      3876.10 o                         
   7   7   3     198913.91     194418.27      2353.58 o                         
   9   7   3      77283.81      73906.11      1024.20 o                         
  11   7   3      32032.41      30827.29       504.66 o                         
  13   7   3       5931.04       6261.95       200.71 o                         
  15   7   3       1090.61       1041.47       125.19 o                         
 -14   8   3       1795.64       1811.71       129.69 o                         
 -12   8   3       2124.06       2373.66       131.80 o                         
 -10   8   3       1498.42       1829.66       105.71 o                         
  -8   8   3       3517.20       3730.96       132.45 o                         
  -6   8   3         85.99        472.14        60.17 o                         
  -4   8   3      11597.89      11216.08       210.36 o                         
  -2   8   3       2303.09       2557.60       107.88 o                         
   0   8   3       7594.71       7400.65       171.63 o                         
   2   8   3       6952.27       6601.64       134.32 o                         
   4   8   3      13916.91      13385.99       222.33 o                         
   6   8   3      17340.15      15999.24       273.22 o                         
   8   8   3      17318.95      15391.54       320.67 o                         
  10   8   3      24562.59      22118.02       376.40 o                         
  12   8   3      13607.30      12741.18       284.68 o                         
  14   8   3      12995.29      11593.35       281.37 o                         
 -13   9   3      21686.92      20183.79       415.80 o                         
 -11   9   3      17011.08      16466.62       342.73 o                         
  -9   9   3      12929.46      11695.28       253.63 o                         
  -7   9   3       2868.12       2497.99       118.02 o                         
  -5   9   3       1621.25       2374.23       102.54 o                         
  -3   9   3       4657.66       5768.67       166.52 o                         
  -1   9   3      14866.74      14397.99       314.42 o                         
   1   9   3      19390.72      19682.97       392.79 o                         
   3   9   3       7369.76       7250.42       161.64 o                         
   5   9   3       5209.02       5628.79       141.67 o                         
   7   9   3        222.96        377.25        68.24 o                         
   9   9   3       6561.79       6514.00       191.90 o                         
  11   9   3       9536.54       8659.02       248.16 o                         
  13   9   3      18364.26      17161.71       349.52 o                         
 -12  10   3         83.05       1665.24       154.67 o                         
 -10  10   3        135.05       1872.91       134.12 o                         
  -8  10   3       1916.88       4429.26       170.24 o                         
  -6  10   3       6917.67       8592.50       214.94 o                         
  -4  10   3      22751.65      22654.24       427.81 o                         
  -2  10   3      25448.70      26940.03       573.38 o                         
   0  10   3      55646.98      51563.82       955.91 o                         
   2  10   3      33854.89      31878.55       570.92 o                         
   4  10   3      30715.96      27932.22       473.85 o                         
   6  10   3      10901.06       9903.15       225.07 o                         
   8  10   3       4409.65       4970.05       176.54 o                         
  10  10   3        704.86       1532.27       123.28 o                         
  12  10   3         62.34        724.33       121.47 o                         
 -11  11   3         65.69        965.36       134.49 o                         
  -9  11   3       3051.80       4320.29       185.98 o                         
  -7  11   3      13359.17      13835.44       303.74 o                         
  -5  11   3      31020.13      30282.59       572.04 o                         
  -3  11   3      70566.34      69350.44      1126.74 o                         
  -1  11   3      84538.11      81667.79      1291.67 o                         
   1  11   3      91469.34      89262.16      1427.01 o                         
   3  11   3      82102.57      78544.76      1243.93 o                         
   5  11   3      63533.66      59599.08       882.58 o                         
   7  11   3      42543.43      39571.08       643.31 o                         
   9  11   3      24145.78      21547.03       456.50 o                         
  11  11   3       5415.45       5937.86       237.54 o                         
 -10  12   3       4064.10       4588.00       207.85 o                         
  -8  12   3       1052.46       1303.57       112.42 o                         
  -6  12   3       1011.62       1358.79       129.18 o                         
  -4  12   3        512.58        435.51       112.37 o                         
  -2  12   3        351.81        358.77        79.14 o                         
   0  12   3         12.97        -16.37        60.96 o                         
   2  12   3        860.80        732.33        95.97 o                         
   4  12   3        190.98        458.86        84.26 o                         
   6  12   3        855.74       1369.95       109.03 o                         
   8  12   3       4947.98       5534.47       215.22 o                         
  10  12   3       5169.53       5535.70       242.88 o                         
  -9  13   3       2880.08       3394.90       229.23 o                         
  -7  13   3       1212.58       1073.08       160.23 o                         
  -5  13   3        413.08        531.88       114.06 o                         
  -3  13   3       1437.36       1743.49       163.94 o                         
  -1  13   3        154.82        484.34       127.93 o                         
   1  13   3         76.13        213.29       120.86 o                         
   3  13   3        599.94        772.04       134.86 o                         
   5  13   3       2156.65       1886.85       185.39 o                         
   7  13   3       5116.36       5303.14       307.53 o                         
   9  13   3       5847.96       5417.00       335.15 o                         
  -6  14   3       8003.73       9666.65       480.31 o                         
  -4  14   3      14668.47      17164.80       569.66 o                         
  -2  14   3      30959.81      31595.88       805.80 o                         
   0  14   3      46253.24      46127.71      1010.86 o                         
   2  14   3      31578.16      31717.68       771.73 o                         
   4  14   3      38064.35      37641.70      1076.06 o                         
   6  14   3      23197.30      23365.28       679.31 o                         
  -1  15   3       4246.31       3831.38       274.03 o                         
   1  15   3       2648.38       2283.65       229.96 o                         
 -16   0   4       8304.81       8487.23       411.59 o                         
 -14   0   4      19199.16      19293.20       575.56 o                         
 -12   0   4     220968.88     212750.30      3850.88 o                         
 -10   0   4     210547.09     203081.78      4466.69 o                         
  -8   0   4     550860.44     531675.88      9446.30 o                         
  -6   0   4    1143909.00    1173110.62     27182.45 o                         
  -4   0   4    1367655.12    1424209.50     39955.80 o                         
  -2   0   4     984295.44     955996.88     33682.41 o                         
   2   0   4     221511.55     230421.89      3276.76 o                         
   4   0   4     196811.75     198869.73      3167.24 o                         
   6   0   4       4244.72       4290.73       118.58 o                         
   8   0   4       3757.02       4233.88       155.63 o                         
  10   0   4      26467.15      26489.78       545.60 o                         
  12   0   4      22575.33      22913.23       522.15 o                         
  14   0   4      48524.58      50784.66      1053.40 o                         
  16   0   4      27513.03      27088.47       682.57 o                         
 -17   1   4        699.48        496.50       114.21 o                         
 -15   1   4       1159.81        894.79       104.67 o                         
 -13   1   4         14.32        211.76        64.79 o                         
 -11   1   4       2682.92       3247.74       137.81 o                         
  -9   1   4        419.88        622.33        58.45 o                         
  -7   1   4        178.94        810.15        50.38 o                         
  -5   1   4        631.62        537.89        35.01 o                         
  -3   1   4      47079.09      41547.95       457.75 o                         
  -1   1   4       1559.97       1935.33        33.45 o                         
   1   1   4       2105.97       2365.10        35.72 o                         
   3   1   4      40109.11      43034.80       492.55 o                         
   5   1   4      42859.04      46566.57       523.34 o                         
   7   1   4      31957.46      29246.13       389.63 o                         
   9   1   4      20474.43      19054.54       344.00 o                         
  11   1   4      14086.65      14041.53       263.46 o                         
  13   1   4       6779.87       7205.60       191.59 o                         
  15   1   4        195.16        538.10        91.93 o                         
  17   1   4        159.94        483.25       112.69 o                         
 -16   2   4      31320.74      31010.58       587.41 o                         
 -14   2   4      17274.00      17970.67       439.07 o                         
 -12   2   4      32450.65      33151.67       572.25 o                         
 -10   2   4        404.18        564.33        64.99 o                         
  -8   2   4       2166.00       2784.38       102.98 o                         
  -6   2   4        434.29        235.88        29.71 o                         
  -4   2   4      23611.70      24626.90       306.99 o                         
  -2   2   4     220742.31     239555.41      2407.81 o                         
   0   2   4        981.36       1049.76        27.28 o                         
   2   2   4      39758.38      43820.98       478.74 o                         
   4   2   4      27177.47      28203.70       364.29 o                         
   6   2   4      32459.69      32386.40       492.13 o                         
   8   2   4      77735.95      80592.25      1013.10 o                         
  10   2   4      97118.16      94731.91      1236.20 o                         
  12   2   4      64826.69      63138.52       903.26 o                         
  14   2   4      43688.55      41286.60       641.42 o                         
  16   2   4      18989.61      18321.49       386.29 o                         
 -17   3   4          2.85        756.93       125.49 o                         
 -15   3   4        882.52       1628.29       161.43 o                         
 -13   3   4        207.67        708.34        87.70 o                         
 -11   3   4       6667.80       7958.05       204.76 o                         
  -9   3   4       7644.68       8237.26       180.23 o                         
  -7   3   4      11202.64      12209.18       214.71 o                         
  -5   3   4      15957.35      15311.03       222.58 o                         
  -3   3   4      11096.23      11003.66       159.99 o                         
  -1   3   4      15884.12      19618.54       233.23 o                         
   1   3   4      15809.00      20849.14       291.24 o                         
   3   3   4         13.24       1263.48        46.03 o                         
   5   3   4      21721.85      21080.99       287.41 o                         
   7   3   4      13476.55      16052.43       254.85 o                         
   9   3   4       3774.98       6208.39       150.01 o                         
  11   3   4       9311.12      11243.71       236.48 o                         
  13   3   4       1886.36       2374.75       125.13 o                         
  15   3   4        692.88       2044.85       137.48 o                         
  17   3   4        151.99        456.48       112.47 o                         
 -16   4   4      10317.12      10280.81       284.09 o                         
 -14   4   4      21302.68      20039.09       400.84 o                         
 -12   4   4      98924.76      94568.38      1336.71 o                         
 -10   4   4     157572.64     158769.08      2114.41 o                         
  -8   4   4     290819.44     290533.31      3739.48 o                         
  -6   4   4     433381.00     426690.38      4875.76 o                         
  -4   4   4     519430.00     507658.88      6416.17 o                         
  -2   4   4     382444.50     386239.25      5036.62 o                         
   0   4   4     483140.78     497508.44      6924.96 o                         
   2   4   4     202369.38     203296.81      2333.28 o                         
   4   4   4      70092.10      72321.72       915.20 o                         
   6   4   4      21512.44      20876.08       296.29 o                         
   8   4   4        720.50       1135.68        85.13 o                         
  10   4   4       3579.92       4472.15       143.08 o                         
  12   4   4      15618.78      15071.02       297.70 o                         
  14   4   4      11837.64      12033.16       272.18 o                         
  16   4   4      14340.45      14542.85       337.40 o                         
 -15   5   4       3339.04       3576.83       179.65 o                         
 -13   5   4       2031.16       2726.98       144.21 o                         
 -11   5   4        519.61       1045.46        89.00 o                         
  -9   5   4        931.74       1276.86        86.61 o                         
  -7   5   4        813.49        836.48        55.83 o                         
  -5   5   4       5054.40       5313.94       111.53 o                         
  -3   5   4        289.69        208.35        34.67 o                         
  -1   5   4       2259.24       3200.46       100.95 o                         
   1   5   4       7831.76       7200.95       124.63 o                         
   3   5   4      13217.08      11579.12       179.90 o                         
   5   5   4       2725.63       3228.27        89.24 o                         
   7   5   4      14258.77      14489.18       232.05 o                         
   9   5   4      28380.88      27033.69       433.44 o                         
  11   5   4       9578.72       9494.86       217.35 o                         
  13   5   4       3126.71       3711.02       157.50 o                         
  15   5   4       5835.84       6091.44       226.16 o                         
 -16   6   4      12540.42      12447.29       323.19 o                         
 -14   6   4      15577.63      15205.11       324.91 o                         
 -12   6   4      23075.78      21695.72       383.41 o                         
 -10   6   4      17304.55      18775.24       344.56 o                         
  -8   6   4      22029.44      22894.49       356.11 o                         
  -6   6   4      19213.99      19518.60       287.20 o                         
  -4   6   4      16702.10      17687.99       279.66 o                         
  -2   6   4       1866.76       2252.27        79.17 o                         
   0   6   4      39031.88      35569.67       588.88 o                         
   2   6   4      37090.91      34788.90       459.50 o                         
   4   6   4      32961.91      30432.60       422.71 o                         
   6   6   4      26808.40      25533.06       383.22 o                         
   8   6   4      19544.34      18452.51       311.16 o                         
  10   6   4      27222.62      24109.18       412.23 o                         
  12   6   4       6646.01       6767.04       191.15 o                         
  14   6   4       3952.18       3981.21       176.30 o                         
  16   6   4       1168.11       1238.61       139.88 o                         
 -15   7   4       2347.07       4581.22       202.99 o                         
 -13   7   4       6977.21       8591.65       230.26 o                         
 -11   7   4      11655.78      13153.48       272.62 o                         
  -9   7   4      34138.98      33527.73       486.20 o                         
  -7   7   4      52495.50      54121.82       764.08 o                         
  -5   7   4      50995.64      52496.86       703.72 o                         
  -3   7   4      67888.97      66752.59       915.90 o                         
  -1   7   4      48477.59      51269.48       800.03 o                         
   1   7   4      17837.98      21605.44       377.80 o                         
   3   7   4      18913.07      23991.55       351.24 o                         
   9   7   4       1271.40       4995.69       166.58 o                         
  11   7   4       2900.10       5836.20       192.84 o                         
  13   7   4       7613.83       8980.22       242.40 o                         
  15   7   4        513.91       1079.83       126.56 o                         
 -14   8   4      11693.72      11405.84       286.60 o                         
 -12   8   4      16929.58      15700.48       315.56 o                         
 -10   8   4      21712.14      20634.20       350.59 o                         
  -8   8   4      26768.38      26101.90       422.25 o                         
  -6   8   4      16700.24      16855.21       283.16 o                         
  -4   8   4      34809.40      37220.80       659.50 o                         
  -2   8   4      17042.60      17141.07       388.07 o                         
   0   8   4      30988.24      33466.86       558.59 o                         
   2   8   4      18679.85      19773.22       296.27 o                         
   4   8   4      25722.95      25022.94       446.03 o                         
   6   8   4       7159.57       6552.60       159.94 o                         
   8   8   4       1336.74       2134.97       118.98 o                         
  10   8   4       2784.51       2944.67       131.88 o                         
  12   8   4         67.16        635.72       106.99 o                         
  14   8   4        232.87        810.89       107.08 o                         
 -13   9   4       2968.70       3877.18       190.19 o                         
 -11   9   4       1408.16       1962.07       121.02 o                         
  -9   9   4        954.73       1540.30       101.43 o                         
  -7   9   4        624.41        721.13        74.19 o                         
  -5   9   4        958.94       1255.08        88.01 o                         
  -3   9   4       1578.66       1566.99       100.06 o                         
  -1   9   4       2103.71       2053.33        98.16 o                         
   1   9   4       2876.37       3100.94       118.62 o                         
   3   9   4        363.08       1121.15        64.28 o                         
   5   9   4        457.38       1489.96        86.02 o                         
   7   9   4        716.08       1278.87        88.04 o                         
   9   9   4      13209.13      13265.90       284.87 o                         
  11   9   4       2413.14       2581.78       150.71 o                         
  13   9   4       3135.54       3338.65       169.19 o                         
 -12  10   4      17950.72      18317.83       422.34 o                         
 -10  10   4      24696.74      25151.73       497.28 o                         
  -8  10   4      58740.73      59003.14       868.59 o                         
  -6  10   4      57759.44      53727.75       827.08 o                         
  -4  10   4      79827.30      78276.99      1189.42 o                         
  -2  10   4     102218.02     100732.91      1545.98 o                         
   0  10   4      66550.47      65523.77      1050.14 o                         
   2  10   4      67144.73      65830.22      1047.70 o                         
   4  10   4      30639.43      30908.79       500.76 o                         
   6  10   4       9458.46      10424.02       228.73 o                         
   8  10   4       6864.77       7845.71       215.39 o                         
  10  10   4         15.88        286.31        87.73 o                         
  12  10   4       1652.95       2115.70       154.39 o                         
 -11  11   4      13545.38      13212.77       352.44 o                         
  -9  11   4      20436.93      19257.82       390.56 o                         
  -7  11   4      28899.28      25777.03       460.89 o                         
  -5  11   4      36885.76      34626.58       702.91 o                         
  -3  11   4      36773.14      36171.51       784.10 o                         
  -1  11   4      42363.20      43904.14       855.64 o                         
   1  11   4      29599.61      30910.62       558.32 o                         
   3  11   4      23297.80      24532.12       518.84 o                         
   5  11   4       9505.67      11507.48       255.32 o                         
   7  11   4       5404.67       7989.90       223.13 o                         
   9  11   4       2397.13       4053.77       189.04 o                         
  11  11   4          0.79        921.57       121.61 o                         
 -10  12   4        447.35        858.82       137.23 o                         
  -8  12   4        575.27        606.21       112.37 o                         
  -6  12   4       1702.40       2112.25       143.13 o                         
  -4  12   4        249.87        309.72        91.97 o                         
  -2  12   4       1287.22       1009.39       118.81 o                         
   0  12   4        259.64        347.00        70.57 o                         
   2  12   4         96.68        203.05        68.63 o                         
   4  12   4       3541.83       4012.16       194.17 o                         
   6  12   4       1887.71       2040.53       125.74 o                         
   8  12   4       7042.00       7191.04       238.35 o                         
  10  12   4       6400.65       5796.10       252.78 o                         
  -9  13   4       1616.90       1988.84       186.93 o                         
  -7  13   4       2356.45       2219.41       206.66 o                         
  -5  13   4       2408.42       2303.13       176.43 o                         
  -3  13   4       1720.83       1539.52       152.62 o                         
  -1  13   4        900.82        905.10       151.83 o                         
   1  13   4        304.00         72.13       117.86 o                         
   3  13   4       1213.89       1269.14       165.35 o                         
   5  13   4         16.63          6.36       115.05 o                         
   7  13   4         36.50        231.75       149.96 o                         
   9  13   4         54.82        389.78       487.22 o                         
  -6  14   4      29546.46      29075.25       792.76 o                         
  -4  14   4      44753.32      46712.59       991.45 o                         
  -2  14   4      42436.67      43164.34       969.24 o                         
   0  14   4      31395.76      35116.96       831.89 o                         
   2  14   4      25238.55      27980.26       708.44 o                         
   4  14   4       5945.77       9780.17       416.84 o                         
   6  14   4       1781.59       4571.35       319.94 o                         
  -1  15   4       5676.63       6251.83       344.53 o                         
   1  15   4       5678.71       6029.38       349.19 o                         
 -17   1   5      13638.76      12337.62       336.03 o                         
 -15   1   5      11114.69      10585.17       282.06 o                         
 -13   1   5      20246.43      18230.18       367.44 o                         
 -11   1   5      27223.32      28231.34       513.13 o                         
  -9   1   5       3283.23       3844.71       112.14 o                         
  -7   1   5      30022.15      33097.04       435.88 o                         
  -5   1   5      16454.68      19181.94       266.28 o                         
  -3   1   5        279.17        663.37        31.70 o                         
  -1   1   5       4286.56       5690.53        95.97 o                         
   1   1   5         11.89         97.79        13.89 o                         
   3   1   5      11578.16      13136.50       149.86 o                         
   5   1   5       1202.25       1171.53        43.01 o                         
   7   1   5       2184.88       2860.58        78.55 o                         
   9   1   5       3703.78       4910.17       135.96 o                         
  11   1   5        664.81       1407.79        87.75 o                         
  13   1   5       5098.32       5326.52       169.87 o                         
  15   1   5      12282.86      12587.67       288.96 o                         
  17   1   5       7284.93       7253.73       254.80 o                         
 -16   2   5        490.10       1391.97       131.81 o                         
 -14   2   5          1.10        860.29        97.68 o                         
 -12   2   5         97.84        803.06        91.51 o                         
 -10   2   5       2077.86       2950.33       120.89 o                         
  -8   2   5        335.52        532.77        53.09 o                         
  -6   2   5         56.01         96.61        25.56 o                         
  -4   2   5       5212.03       6066.60        95.04 o                         
  -2   2   5       7348.34       6676.20        92.22 o                         
   0   2   5     131651.59     119142.75      1231.06 o                         
   2   2   5       2608.34       2696.52        60.69 o                         
   4   2   5      21756.74      18212.64       229.36 o                         
   6   2   5      18969.89      20253.97       269.10 o                         
   8   2   5       2056.09       3317.29       101.31 o                         
  10   2   5       1559.05       2267.36       111.83 o                         
  12   2   5       2148.21       2776.95       135.35 o                         
  14   2   5        616.18       1823.72       113.81 o                         
  16   2   5        204.25       1431.08       131.51 o                         
 -17   3   5      32225.26      31824.33       679.84 o                         
 -15   3   5      51883.86      50575.73       839.67 o                         
 -13   3   5      81499.52      78652.83      1113.70 o                         
 -11   3   5     211104.11     208586.66      2838.17 o                         
  -9   3   5     126283.14     120956.64      1629.32 o                         
  -7   3   5     190735.89     191885.61      2234.57 o                         
  -5   3   5      83759.44      85680.09      1133.77 o                         
  -3   3   5      82699.64      84364.92       991.69 o                         
  -1   3   5       6217.74       6641.72        95.49 o                         
   1   3   5      42307.04      46538.16       557.58 o                         
   3   3   5      22320.74      23191.99       318.35 o                         
   5   3   5      54066.04      58517.20       795.49 o                         
   7   3   5     133737.69     136820.81      1748.26 o                         
   9   3   5     111915.98     113548.66      1489.74 o                         
  11   3   5     105601.11     106976.50      1523.85 o                         
  13   3   5      40582.18      40334.15       605.55 o                         
  15   3   5      48343.11      49372.26       746.53 o                         
  17   3   5      15743.83      14925.75       367.57 o                         
 -16   4   5       3191.47       3680.59       206.79 o                         
 -14   4   5       7423.66       8064.35       229.14 o                         
 -12   4   5       2487.64       3778.87       161.49 o                         
 -10   4   5       6973.18       7749.27       196.74 o                         
  -8   4   5      16087.91      17560.24       290.45 o                         
  -6   4   5       5429.97       8657.99       157.76 o                         
  -4   4   5      34181.73      34766.94       495.56 o                         
  -2   4   5      37802.98      37664.27       465.40 o                         
   2   4   5       8543.03      10125.07       157.38 o                         
   4   4   5         80.21       2366.16        81.67 o                         
   6   4   5       3476.37       4623.14       104.85 o                         
   8   4   5        226.21       1135.33        75.93 o                         
  10   4   5       1456.06       2154.93       107.64 o                         
  12   4   5       6777.82       6763.77       184.86 o                         
  14   4   5      11429.18      11817.60       270.46 o                         
  16   4   5       6519.52       6928.39       237.97 o                         
 -15   5   5         80.03        182.80        90.54 o                         
 -13   5   5       5286.94       6230.47       198.19 o                         
 -11   5   5       2226.88       2940.75       135.20 o                         
  -9   5   5      15386.52      15412.51       286.24 o                         
  -7   5   5      23506.47      22410.25       364.85 o                         
  -5   5   5      18085.41      16979.88       252.12 o                         
  -3   5   5        341.15        283.88        32.95 o                         
  -1   5   5        405.02        283.37        42.28 o                         
   1   5   5      22300.69      21418.39       303.90 o                         
   3   5   5      18933.29      16828.36       240.76 o                         
   5   5   5      72623.29      72098.02       928.31 o                         
   7   5   5      27698.07      26654.74       383.44 o                         
   9   5   5      34196.79      34153.35       523.22 o                         
  11   5   5       7363.76       7980.38       192.09 o                         
  13   5   5       3450.89       4247.03       168.00 o                         
  15   5   5       1312.20       1849.14       134.79 o                         
 -16   6   5       1547.07       1825.73       162.48 o                         
 -14   6   5       2824.90       3181.26       175.30 o                         
 -12   6   5        710.49       1465.89       109.84 o                         
 -10   6   5        494.79       1190.02        93.76 o                         
  -8   6   5       3296.22       4354.98       128.94 o                         
  -6   6   5       1548.03       2346.92        94.74 o                         
  -4   6   5       1099.07       1658.74        70.95 o                         
  -2   6   5        439.06        894.89        47.31 o                         
   0   6   5      25727.36      24766.97       407.37 o                         
   2   6   5      36157.68      36410.36       469.74 o                         
   4   6   5       6635.07       6956.42       138.83 o                         
   6   6   5      23452.84      22305.80       337.54 o                         
   8   6   5         36.13       1606.21        88.49 o                         
  10   6   5       1555.03       3270.98       139.72 o                         
  12   6   5          0.65       1595.54       108.49 o                         
  14   6   5       1515.82       2693.84       145.92 o                         
  16   6   5       2179.05       2906.72       172.92 o                         
 -15   7   5      57637.28      56190.27      1037.03 o                         
 -13   7   5      80046.75      78234.34      1085.19 o                         
 -11   7   5     146929.73     142854.75      1759.26 o                         
  -9   7   5     179585.34     171008.39      2042.31 o                         
  -7   7   5     167048.31     156226.86      1957.94 o                         
  -5   7   5     142690.48     137000.06      1630.88 o                         
  -3   7   5      49453.58      49044.46       635.88 o                         
  -1   7   5      10985.95      12599.30       270.95 o                         
   1   7   5       5376.42       8178.60       184.62 o                         
   3   7   5      56114.66      54537.12       670.76 o                         
   5   7   5      78492.38      78356.81      1021.81 o                         
   7   7   5     177015.81     167585.33      2094.59 o                         
   9   7   5      98077.55      94192.02      1273.00 o                         
  11   7   5      98980.72      94698.11      1279.29 o                         
  13   7   5      61944.92      61504.49       863.81 o                         
  15   7   5      31577.75      30542.33       637.04 o                         
 -14   8   5       2277.40       2410.40       159.93 o                         
 -12   8   5       2455.68       2453.34       136.34 o                         
 -10   8   5        619.80        845.91        91.50 o                         
  -8   8   5       9405.74       9473.71       211.95 o                         
  -6   8   5       1474.33       2491.94        99.95 o                         
  -4   8   5       3874.05       4265.41       116.31 o                         
  -2   8   5      15861.27      15420.04       301.80 o                         
   0   8   5       2893.30       4225.44       132.34 o                         
   2   8   5       9683.56      10242.12       189.00 o                         
   4   8   5       7152.88       6673.67       147.38 o                         
   6   8   5        812.17       1057.02        72.27 o                         
   8   8   5       2437.36       2272.18       121.15 o                         
  10   8   5        339.30        619.69        81.31 o                         
  12   8   5       7901.14       7581.39       218.12 o                         
  14   8   5       5984.49       5787.08       205.82 o                         
 -13   9   5       2476.17       2375.36       152.01 o                         
 -11   9   5       7459.65       7143.71       214.83 o                         
  -9   9   5      11721.35      11081.86       238.14 o                         
  -7   9   5       7810.12       8372.09       211.29 o                         
  -5   9   5      10825.18      11814.95       225.49 o                         
  -3   9   5          2.45         24.03        49.16 o                         
  -1   9   5        481.25        389.55        59.90 o                         
   1   9   5       8540.58       7298.57       185.22 o                         
   3   9   5      29419.88      27975.25       394.99 o                         
   5   9   5      32394.46      31150.03       470.85 o                         
   7   9   5      14320.04      13174.45       258.69 o                         
   9   9   5      18691.73      18349.96       350.65 o                         
  11   9   5       4873.68       4418.20       184.86 o                         
  13   9   5        399.38        648.77        97.68 o                         
 -12  10   5      12764.07      12520.73       320.38 o                         
 -10  10   5      12796.10      13174.59       315.58 o                         
  -8  10   5      18446.70      19330.61       376.51 o                         
  -6  10   5       1481.38       3129.30       127.90 o                         
  -4  10   5       3795.55       7435.12       217.32 o                         
  -2  10   5        401.82       4699.09       162.98 o                         
   0  10   5       7869.90      10784.52       277.13 o                         
   2  10   5      12851.24      16870.41       378.06 o                         
   4  10   5      10121.80      12862.72       252.91 o                         
   6  10   5      29513.04      29238.44       541.61 o                         
   8  10   5      10052.28      11532.84       274.23 o                         
  10  10   5       7420.88       7974.60       225.40 o                         
  12  10   5       5036.63       4842.03       211.03 o                         
 -11  11   5      29696.69      27331.66       619.83 o                         
  -9  11   5      35837.66      33473.30       570.96 o                         
  -7  11   5      41714.36      39913.83       663.72 o                         
  -5  11   5      22050.37      21628.85       438.14 o                         
  -3  11   5      15195.75      16197.67       375.05 o                         
  -1  11   5         87.13       3399.03       164.09 o                         
   1  11   5       3895.30       6465.89       257.15 o                         
   3  11   5       8564.39      11171.55       305.22 o                         
   5  11   5      39415.98      38663.85       595.77 o                         
   7  11   5      34758.43      34656.21       564.12 o                         
   9  11   5      30736.22      28782.12       526.20 o                         
  11  11   5      20573.24      18713.29       416.75 o                         
 -10  12   5        714.11        614.24       130.35 o                         
  -8  12   5        233.74        290.10        97.53 o                         
  -6  12   5       1391.84       1313.93       152.18 o                         
  -4  12   5        938.25        947.35       175.35 o                         
  -2  12   5        529.74        803.21        97.59 o                         
   0  12   5       1179.87       1549.08       106.41 o                         
   2  12   5       4485.93       3890.13       216.55 o                         
   4  12   5      10994.07      10355.01       308.05 o                         
   6  12   5       2846.81       2842.67       145.54 o                         
   8  12   5       2867.85       2864.30       168.20 o                         
  10  12   5       1109.62       1142.02       135.88 o                         
  -9  13   5         63.73        365.31       308.29 o                         
  -7  13   5         40.31        317.25       108.87 o                         
  -5  13   5        632.94        932.53       154.56 o                         
  -3  13   5        321.14        271.68       104.53 o                         
  -1  13   5       2638.79       2541.08       175.69 o                         
   1  13   5       2585.56       2984.28       221.53 o                         
   3  13   5       5395.30       6051.62       270.94 o                         
   5  13   5        922.24        907.12       147.41 o                         
   7  13   5        588.21        755.27       164.03 o                         
  -6  14   5      11772.65      13114.22       483.15 o                         
  -4  14   5       8687.10      12308.65       539.74 o                         
  -2  14   5       2160.98       6345.10       353.71 o                         
   0  14   5       1425.70       4593.60       324.58 o                         
   2  14   5       1152.14       5366.42       358.25 o                         
   4  14   5       9041.25      10280.13       437.71 o                         
   6  14   5      16178.01      17066.64       592.79 o                         
  -1  15   5         23.66        495.01       183.66 o                         
   1  15   5        204.64        595.31       198.73 o                         
 -16   0   6      52218.18      49417.12      1270.78 o                         
 -14   0   6      61175.41      63202.39      1601.97 o                         
 -12   0   6      33829.60      32656.51       773.52 o                         
 -10   0   6      24762.09      27138.39       606.84 o                         
  -8   0   6        153.12         73.44        58.97 o                         
  -6   0   6      41204.12      38283.34       595.66 o                         
  -4   0   6     348407.88     360797.09      5957.20 o                         
  -2   0   6     161466.11     176289.30      2663.84 o                         
   0   0   6     592231.62     562633.44     10326.45 o                         
   2   0   6    1124323.50    1247087.50     52512.47 o                         
   4   0   6    1102794.50    1173825.75     60831.16 o                         
   6   0   6     489087.69     481754.91      8097.27 o                         
   8   0   6     430231.22     433452.66      7597.15 o                         
  10   0   6     168354.64     167209.80      3045.75 o                         
  12   0   6      54465.73      53911.29      1150.82 o                         
  14   0   6      25414.52      25861.03       627.16 o                         
  16   0   6       3421.84       3506.55       237.05 o                         
 -17   1   6          0.08        428.60       141.17 o                         
 -15   1   6         13.95        350.29        88.25 o                         
 -13   1   6        398.61        920.42        92.75 o                         
 -11   1   6        324.30        574.72        71.80 o                         
  -9   1   6        997.92       1236.13        69.42 o                         
  -7   1   6       9334.75      10225.82       154.90 o                         
  -5   1   6       3099.52       2348.11        59.52 o                         
  -3   1   6      99116.01      92455.29      1006.14 o                         
  -1   1   6      18985.72      16019.87       181.18 o                         
   1   1   6       3096.87       4341.20        64.44 o                         
   3   1   6       5741.68       4876.64        73.46 o                         
   5   1   6      16059.66      15350.39       198.90 o                         
   7   1   6       9231.06       9861.50       149.47 o                         
   9   1   6      21960.12      21006.27       305.49 o                         
  11   1   6      28036.73      28467.19       428.28 o                         
  13   1   6      16708.75      15265.64       323.79 o                         
  15   1   6      18792.53      17617.46       374.31 o                         
  17   1   6       6675.49       7091.35       266.00 o                         
 -16   2   6      16658.22      14907.38       358.99 o                         
 -14   2   6      29067.94      27245.31       519.03 o                         
 -12   2   6      40463.83      38019.96       610.11 o                         
 -10   2   6      43231.13      41119.91       612.15 o                         
  -8   2   6      14714.44      15528.12       247.81 o                         
  -6   2   6       9357.34       9025.99       151.97 o                         
  -4   2   6        747.59        681.69        33.32 o                         
  -2   2   6     167474.34     166218.42      1860.04 o                         
   0   2   6      49673.97      49155.08       515.20 o                         
   2   2   6     264249.12     271184.19      2952.11 o                         
   4   2   6      21981.26      21639.51       263.57 o                         
   6   2   6      42900.84      45757.65       525.27 o                         
   8   2   6       3897.01       4494.01       114.36 o                         
  10   2   6       6752.69       7206.50       195.64 o                         
  12   2   6      22120.46      22770.05       402.69 o                         
  14   2   6      42934.43      42417.29       661.47 o                         
  16   2   6      39813.52      39914.73       661.36 o                         
 -17   3   6        429.52       1523.60       169.84 o                         
 -15   3   6       3778.27       4375.13       195.44 o                         
 -13   3   6          6.57       1987.66       122.80 o                         
 -11   3   6       1472.97       5084.09       173.55 o                         
  -9   3   6       1875.88       4014.70       131.84 o                         
  -7   3   6       8139.70      10706.51       180.04 o                         
  -5   3   6      33909.57      34720.02       435.71 o                         
  -3   3   6       5335.34       7590.77       121.36 o                         
  -1   3   6     124745.34     128687.98      1524.07 o                         
   1   3   6        844.69       1843.08        52.54 o                         
   3   3   6       9282.41      10322.44       149.15 o                         
   5   3   6       5452.70       5424.68       105.55 o                         
   7   3   6         14.49        285.87        41.06 o                         
   9   3   6       6740.37       6655.81       150.93 o                         
  11   3   6       7581.55       6936.18       183.17 o                         
  13   3   6       4143.70       4721.77       172.86 o                         
  15   3   6       2511.49       3184.99       155.81 o                         
  17   3   6       3905.89       4521.88       224.38 o                         
 -16   4   6      23542.16      22417.24       477.08 o                         
 -14   4   6      19229.02      18169.63       376.54 o                         
 -12   4   6      20954.44      19971.96       364.81 o                         
 -10   4   6      12203.73      12763.40       261.24 o                         
  -8   4   6        635.69       1051.86        61.83 o                         
  -6   4   6      36229.16      37232.71       520.89 o                         
  -4   4   6     103832.16     108023.50      1377.08 o                         
  -2   4   6      99501.50     105780.17      1301.58 o                         
   0   4   6     528036.88     547341.81      6914.26 o                         
   2   4   6     274021.62     285027.66      3425.30 o                         
   4   4   6     313576.66     311958.50      3577.93 o                         
   6   4   6     216866.73     211859.62      2582.73 o                         
   8   4   6     208219.61     210034.91      2583.34 o                         
  10   4   6      92860.70      91981.80      1149.18 o                         
  12   4   6      32194.90      31567.65       524.12 o                         
  14   4   6      13768.82      13212.84       283.11 o                         
  16   4   6       7020.31       7327.00       235.84 o                         
 -15   5   6        100.39        364.48        91.80 o                         
 -13   5   6       1738.04       2332.60       138.21 o                         
 -11   5   6       5624.65       6368.74       185.81 o                         
  -9   5   6       1213.88       1972.12       103.27 o                         
  -7   5   6       2920.96       3207.44       101.66 o                         
  -5   5   6          6.15        272.14        36.70 o                         
  -3   5   6      10893.26      12416.12       202.90 o                         
  -1   5   6       1793.32       1917.79        64.03 o                         
   1   5   6       1039.74       1729.35        49.40 o                         
   3   5   6      10220.46      10098.05       177.01 o                         
   5   5   6       4081.88       3546.80        95.66 o                         
   7   5   6       6901.67       8040.84       162.96 o                         
   9   5   6       3727.70       4760.36       144.75 o                         
  11   5   6       9673.12      10853.98       229.35 o                         
  13   5   6      10977.41      10703.32       267.03 o                         
  15   5   6      17907.41      16710.98       352.00 o                         
 -16   6   6         22.04        238.82       102.33 o                         
 -14   6   6       2054.96       2419.94       144.60 o                         
 -12   6   6       3424.60       4188.39       168.93 o                         
 -10   6   6       1011.55       1379.42       100.87 o                         
  -8   6   6       3179.47       3675.60       118.82 o                         
  -6   6   6       5373.69       4798.44       120.05 o                         
  -4   6   6       5769.91       6075.63       124.76 o                         
  -2   6   6        231.44        270.68        62.74 o                         
   0   6   6       5145.38       6227.26       146.71 o                         
   2   6   6       8423.36       9361.10       151.23 o                         
   4   6   6       5030.43       5521.23       124.85 o                         
   6   6   6      18550.48      18988.79       298.71 o                         
   8   6   6      36028.33      37197.39       542.92 o                         
  10   6   6      33539.96      33771.97       568.74 o                         
  12   6   6      29355.78      29065.16       501.28 o                         
  14   6   6      27713.72      27131.78       466.60 o                         
  16   6   6      18638.20      17628.59       387.79 o                         
 -15   7   6       5618.31       7973.33       271.74 o                         
 -13   7   6       5094.41       7964.69       238.26 o                         
  -5   7   6      19060.39      24893.40       380.52 o                         
  -3   7   6      10147.70      12858.99       241.37 o                         
  -1   7   6      29753.87      32801.83       533.54 o                         
   1   7   6      84338.34      82187.76      1159.56 o                         
   3   7   6      31040.99      29526.38       391.42 o                         
   5   7   6      41347.37      41495.93       566.75 o                         
   7   7   6      29683.56      28654.20       452.23 o                         
   9   7   6      10566.26      11029.80       256.93 o                         
  11   7   6      10032.86      10838.55       298.68 o                         
  13   7   6        990.59       2092.34       135.53 o                         
  15   7   6       2386.47       3677.08       187.86 o                         
 -14   8   6          6.12        113.44        87.41 o                         
 -12   8   6         57.70        145.03        93.15 o                         
 -10   8   6       1376.24       1538.71       100.64 o                         
  -8   8   6       1599.22       1971.60       105.96 o                         
  -6   8   6      11000.94      10600.12       204.44 o                         
  -4   8   6      26169.00      24276.25       370.63 o                         
  -2   8   6      11144.42      11013.23       240.37 o                         
   0   8   6      35648.11      38049.82       611.88 o                         
   2   8   6      27499.18      28916.45       477.52 o                         
   4   8   6      11030.90      11850.34       221.36 o                         
   6   8   6      15197.41      16770.08       316.74 o                         
   8   8   6      23794.45      22678.08       394.49 o                         
  10   8   6      10792.12      10633.57       245.04 o                         
  12   8   6       9314.38       9400.35       246.53 o                         
  14   8   6       7233.91       7005.95       222.44 o                         
 -13   9   6       2496.03       2355.15       157.19 o                         
 -11   9   6       7142.68       7356.25       213.20 o                         
  -9   9   6       2586.98       3276.35       136.79 o                         
  -7   9   6       4739.20       4783.49       155.49 o                         
  -5   9   6       4632.09       4189.63       129.55 o                         
  -3   9   6       2847.50       3523.82       143.37 o                         
  -1   9   6          5.82        222.91        55.22 o                         
   1   9   6       1081.89       1510.37        94.72 o                         
   3   9   6       3600.75       4126.72       112.90 o                         
   5   9   6       6240.98       6646.11       165.53 o                         
   7   9   6        810.06       1804.16       105.57 o                         
   9   9   6         34.60       1419.17       103.55 o                         
  11   9   6        990.36       1799.34       121.11 o                         
  13   9   6        880.61       1383.64       124.69 o                         
 -12  10   6       3152.31       4241.40       200.17 o                         
 -10  10   6        554.57       1464.04       116.59 o                         
  -8  10   6        284.80       2133.01       139.76 o                         
  -6  10   6        681.94       1581.09        95.39 o                         
  -4  10   6      15736.98      16433.16       349.89 o                         
  -2  10   6      29180.22      26801.77       486.70 o                         
   0  10   6      56153.60      53386.29       844.29 o                         
   2  10   6      60004.00      55375.45       867.91 o                         
   4  10   6      67575.94      61293.34       866.84 o                         
   6  10   6      65523.68      60349.52       864.82 o                         
   8  10   6      61090.58      56968.37       847.09 o                         
  10  10   6      23631.11      22129.66       439.74 o                         
  12  10   6      19403.41      18795.47       407.96 o                         
 -11  11   6        609.27       2565.60       184.37 o                         
  -9  11   6       1517.82       3944.19       176.02 o                         
  -7  11   6        330.21       3837.67       185.28 o                         
  -5  11   6       1238.49       4314.87       189.61 o                         
  -3  11   6       3972.09       7206.46       242.83 o                         
  -1  11   6      19936.44      20332.80       550.18 o                         
   1  11   6      26517.38      26891.92       523.10 o                         
   3  11   6      23540.41      23349.77       468.13 o                         
   5  11   6      38798.61      36077.02       621.98 o                         
   7  11   6      37901.05      34555.16       550.80 o                         
   9  11   6      23487.20      21726.84       419.98 o                         
  11  11   6      21380.85      20633.53       458.32 o                         
 -10  12   6       4629.33       4954.88       226.57 o                         
  -8  12   6       1581.87       1552.91       160.71 o                         
  -6  12   6       1746.92       1973.42       142.67 o                         
  -4  12   6         11.22        195.73        96.96 o                         
  -2  12   6        465.95        473.11        89.99 o                         
   0  12   6        184.17        395.72        94.69 o                         
   2  12   6       2323.12       2548.69       141.03 o                         
   4  12   6        152.92        850.63       103.71 o                         
   6  12   6       1266.60       1724.33       132.00 o                         
   8  12   6        373.43        445.73       103.41 o                         
  10  12   6        125.96        867.55       127.49 o                         
  -7  13   6       2766.79       2928.56       195.28 o                         
  -5  13   6       4647.57       4956.52       235.82 o                         
  -3  13   6       1204.91       1439.59       146.91 o                         
  -1  13   6       4314.24       4371.88       214.37 o                         
   1  13   6       1720.42       1886.11       157.82 o                         
   3  13   6       2267.68       2676.89       185.21 o                         
   5  13   6        415.69        629.38       127.12 o                         
   7  13   6        935.92       1266.61       205.72 o                         
  -6  14   6       1173.84       4196.18       316.15 o                         
  -4  14   6       7346.57      10413.52       429.03 o                         
  -2  14   6      19320.32      21866.26       615.70 o                         
   0  14   6      30254.45      31273.58       765.48 o                         
   2  14   6      43186.33      42249.42       946.90 o                         
   4  14   6      30713.89      30398.64       792.76 o                         
   6  14   6      32345.07      30742.95       813.10 o                         
 -17   1   7       9528.43      10203.50       350.79 o                         
 -15   1   7      11734.34      11266.52       276.92 o                         
 -13   1   7      18617.41      19592.93       377.09 o                         
 -11   1   7      59103.83      58727.99       827.28 o                         
  -9   1   7      15620.17      15937.46       283.85 o                         
  -7   1   7      57393.82      59320.57       698.09 o                         
  -5   1   7      95752.22      95779.83      1184.66 o                         
  -3   1   7     101835.22     114909.49      1267.85 o                         
  -1   1   7       2029.92       2035.67        60.36 o                         
   1   1   7      41440.38      41390.86       478.19 o                         
   3   1   7      50350.50      53244.07       596.60 o                         
   5   1   7      37226.06      39652.11       462.87 o                         
   7   1   7      27409.88      27299.15       370.65 o                         
   9   1   7      60778.21      64087.92       845.06 o                         
  11   1   7      14763.55      16331.06       284.51 o                         
  13   1   7      16170.37      14961.58       301.99 o                         
  15   1   7       5226.90       5357.15       202.81 o                         
  17   1   7       3233.56       3215.54       195.18 o                         
 -16   2   7        179.49        660.18       104.65 o                         
 -14   2   7       1373.16       2165.24       132.13 o                         
 -12   2   7       4082.67       4607.84       159.93 o                         
 -10   2   7         48.27       1384.83        86.29 o                         
  -8   2   7       9336.68       9063.77       166.77 o                         
  -6   2   7       1269.07       2093.36        70.17 o                         
  -4   2   7       4728.00       5131.22        85.57 o                         
  -2   2   7      25319.70      21502.79       261.82 o                         
   0   2   7        651.21       2004.89        51.51 o                         
   2   2   7       5181.64       4302.22        71.78 o                         
   4   2   7         83.67        499.55        30.77 o                         
   6   2   7       6524.88       7238.69       128.48 o                         
   8   2   7       1918.23       2683.06        82.55 o                         
  10   2   7        423.25        507.90        63.17 o                         
  12   2   7        456.01        540.66        72.47 o                         
  14   2   7         21.76        311.86        73.47 o                         
  16   2   7         60.61        331.71       107.65 o                         
 -17   3   7        573.03        599.35       135.77 o                         
 -15   3   7       1992.77       1869.81       129.60 o                         
 -13   3   7      14338.91      14426.45       296.78 o                         
 -11   3   7      81862.88      82342.90      1171.20 o                         
  -9   3   7      80979.95      81279.73      1132.48 o                         
  -7   3   7     285627.50     292643.88      3376.94 o                         
  -5   3   7     405698.97     402730.47      4712.35 o                         
  -3   3   7     589142.56     589542.94      6542.18 o                         
  -1   3   7     525924.25     534153.25      6542.86 o                         
   1   3   7     280962.00     275553.25      3302.97 o                         
   3   3   7     293938.78     294949.62      3457.44 o                         
   5   3   7     101890.32     101128.77      1170.41 o                         
   7   3   7      58051.07      58710.98       699.77 o                         
   9   3   7      18125.24      17319.69       281.35 o                         
  11   3   7        826.04       1169.64        90.67 o                         
  13   3   7        191.55        244.07        70.16 o                         
  15   3   7       2068.00       2275.14       133.45 o                         
  17   3   7       1023.04       1593.05       175.90 o                         
 -16   4   7          1.84       1145.35       167.32 o                         
 -14   4   7          2.17       1194.24       111.59 o                         
 -12   4   7       1265.88       2973.72       150.96 o                         
 -10   4   7        816.66       2531.68       121.71 o                         
  -8   4   7       4611.10       6694.40       140.48 o                         
  -6   4   7      11859.40      12724.00       212.08 o                         
  -4   4   7       1673.70       2408.08        76.57 o                         
  -2   4   7      25624.56      27458.22       343.93 o                         
   0   4   7       9574.28      11049.32       186.41 o                         
   2   4   7      64764.68      63100.93       801.00 o                         
   4   4   7      66422.39      66034.06       786.80 o                         
   6   4   7      36066.03      36240.89       477.54 o                         
   8   4   7      33450.27      32454.47       455.59 o                         
  10   4   7      21410.67      20863.67       345.72 o                         
  12   4   7       6709.95       7151.08       192.51 o                         
  14   4   7       3908.88       4512.58       188.62 o                         
  16   4   7        130.03        523.52       106.79 o                         
 -15   5   7      17721.97      16766.57       356.21 o                         
 -13   5   7      17668.76      18126.42       414.80 o                         
 -11   5   7      10417.00      11337.98       255.66 o                         
  -9   5   7        963.98       1349.30        76.40 o                         
  -7   5   7       1539.65       1634.38        80.83 o                         
  -5   5   7       4062.52       4327.81       111.71 o                         
  -3   5   7      30788.60      29644.79       428.97 o                         
  -1   5   7      16096.35      17619.06       271.31 o                         
   1   5   7       6015.78       5515.28        99.91 o                         
   3   5   7       2595.95       2698.66        92.51 o                         
   5   5   7       9162.45      10273.39       185.50 o                         
   7   5   7      23763.43      26042.18       390.15 o                         
   9   5   7      44301.39      44840.87       657.62 o                         
  11   5   7      40448.89      37534.25       546.67 o                         
  13   5   7      31841.37      31790.88       521.32 o                         
  15   5   7      27360.56      26890.53       484.24 o                         
 -16   6   7       1407.00       1734.08       148.32 o                         
 -14   6   7       1767.96       2226.74       148.27 o                         
 -12   6   7       6604.50       7110.35       205.15 o                         
 -10   6   7      17557.66      16196.03       342.54 o                         
  -8   6   7       9829.11       9446.78       201.18 o                         
  -6   6   7       6655.59       6520.00       164.66 o                         
  -4   6   7       3906.16       3371.73        91.23 o                         
  -2   6   7       2876.82       2778.99        97.82 o                         
   0   6   7        566.38        754.58        60.76 o                         
   2   6   7       9822.72      10666.26       169.87 o                         
   4   6   7       3029.27       3427.41        96.29 o                         
   6   6   7      22033.85      20991.32       339.28 o                         
   8   6   7       5458.04       5881.02       152.32 o                         
  10   6   7       1878.95       2554.58       126.67 o                         
  12   6   7       9209.09       9595.90       232.45 o                         
  14   6   7        174.69        818.85       105.85 o                         
  16   6   7         92.31        898.92       126.44 o                         
 -15   7   7       1178.26       1767.96       148.39 o                         
 -13   7   7       6162.97       6279.07       224.96 o                         
 -11   7   7      46847.95      46285.75       697.57 o                         
  -9   7   7      84551.80      80799.27      1080.37 o                         
  -7   7   7     197934.44     190715.58      2511.72 o                         
  -5   7   7     339381.50     332786.31      4150.12 o                         
  -3   7   7     347319.03     334217.47      4270.95 o                         
  -1   7   7     415792.34     413242.50      6048.22 o                         
   1   7   7     307240.22     302104.09      4003.27 o                         
   3   7   7     227453.45     214811.27      2497.23 o                         
   5   7   7      59901.28      57426.19       793.04 o                         
   7   7   7      24998.37      25364.94       399.93 o                         
   9   7   7       5236.38       5367.53       162.38 o                         
  11   7   7       1230.49       2288.71       130.91 o                         
  13   7   7       6001.60       6345.71       200.30 o                         
  15   7   7       4831.29       4581.01       211.86 o                         
 -14   8   7        233.18        337.02       101.58 o                         
 -12   8   7       1595.16       2016.18       130.68 o                         
 -10   8   7       1441.50       1499.39       103.15 o                         
  -8   8   7       2325.42       2587.76       125.93 o                         
  -6   8   7        883.29       1175.41        75.34 o                         
  -4   8   7       4913.26       4574.28       114.72 o                         
  -2   8   7       5659.54       6135.78       169.66 o                         
   0   8   7      20955.98      23098.38       424.47 o                         
   2   8   7      37083.44      36397.64       580.11 o                         
   4   8   7      43929.86      42584.48       579.73 o                         
   6   8   7      23330.20      23671.93       391.41 o                         
   8   8   7      63395.07      60756.18       886.66 o                         
  10   8   7      32016.26      28840.10       494.12 o                         
  12   8   7      14613.78      14062.93       301.07 o                         
  14   8   7       6681.54       6090.19       220.56 o                         
 -13   9   7       4673.74       4743.31       214.77 o                         
 -11   9   7       2959.36       3173.98       153.88 o                         
  -9   9   7         56.40        375.48        91.09 o                         
  -7   9   7       6488.82       6467.97       169.15 o                         
  -5   9   7       4039.37       3616.89       118.38 o                         
  -3   9   7       4719.91       4352.26       154.14 o                         
  -1   9   7      16668.29      15275.15       309.65 o                         
   1   9   7        356.18        481.60        69.13 o                         
   3   9   7       1940.52       2114.12        96.39 o                         
   5   9   7       2313.30       2354.48       105.98 o                         
   7   9   7      19200.28      17827.39       323.32 o                         
   9   9   7      26828.70      25295.23       447.38 o                         
  11   9   7      27005.01      25102.09       436.03 o                         
  13   9   7      20462.94      20219.07       403.85 o                         
 -12  10   7       7957.63       8031.58       254.78 o                         
 -10  10   7      12084.95      12164.77       271.80 o                         
  -8  10   7      23188.55      21630.98       424.28 o                         
  -6  10   7      32836.88      29644.63       565.70 o                         
  -4  10   7      37708.37      34908.80       618.86 o                         
  -2  10   7      28627.50      27146.46       494.52 o                         
   0  10   7      23981.07      22800.75       428.99 o                         
   2  10   7       3560.08       4160.72       210.83 o                         
   4  10   7       2440.92       3513.77       152.57 o                         
   6  10   7       3713.07       5227.23       163.80 o                         
   8  10   7        333.58       2291.10       130.26 o                         
  10  10   7       1697.84       2769.47       153.37 o                         
  12  10   7       2212.53       3263.55       181.30 o                         
 -11  11   7      14384.84      13781.53       355.56 o                         
  -9  11   7      29412.96      27113.54       506.61 o                         
  -7  11   7      52866.41      49678.70       772.54 o                         
  -5  11   7      73815.65      69976.19      1144.32 o                         
  -3  11   7     103905.88     101145.68      1562.09 o                         
  -1  11   7      66558.30      66765.98      1092.46 o                         
   1  11   7      74055.86      73432.02      1131.91 o                         
   3  11   7      53705.64      52746.62       889.69 o                         
   5  11   7      10700.51      11112.06       256.05 o                         
   7  11   7       5691.57       6538.36       196.69 o                         
   9  11   7        132.20        951.24       110.22 o                         
  11  11   7        720.83       1953.80       157.67 o                         
 -10  12   7        142.29        363.59       111.16 o                         
  -8  12   7         45.67        -86.67        86.67 o                         
  -6  12   7         13.42        202.83       102.24 o                         
  -4  12   7        209.22        332.02        87.72 o                         
  -2  12   7         72.14        299.75        93.53 o                         
   0  12   7        447.69        547.72        97.27 o                         
   2  12   7        805.02       1185.33       131.26 o                         
   4  12   7      11446.03      10718.48       335.89 o                         
   6  12   7       5884.96       5793.67       280.55 o                         
   8  12   7      13069.94      11975.47       319.23 o                         
  10  12   7      17402.73      16067.30       380.29 o                         
  -7  13   7       1249.85       1668.98       163.38 o                         
  -5  13   7        139.16        412.05       118.96 o                         
  -3  13   7        449.93        536.46       112.33 o                         
  -1  13   7       2581.54       2899.19       178.58 o                         
   1  13   7       5198.65       5622.20       243.95 o                         
   3  13   7       9493.69       8611.58       300.33 o                         
   5  13   7       6635.95       6309.62       280.05 o                         
   7  13   7      10792.71       9500.68       344.23 o                         
  -6  14   7      30134.46      30361.09       765.04 o                         
  -4  14   7      38456.91      38155.47       884.59 o                         
  -2  14   7      35577.16      35573.15       842.50 o                         
   0  14   7      29012.00      30581.29      1018.65 o                         
   2  14   7      29459.83      29782.29       770.98 o                         
   4  14   7      10611.50      11686.38       458.89 o                         
   6  14   7       2707.46       3855.29       296.46 o                         
 -16   0   8      65953.26      64455.19      1475.51 o                         
 -14   0   8      76382.95      71963.27      1672.60 o                         
 -12   0   8     231920.64     236642.91      4270.77 o                         
 -10   0   8     337757.25     329475.41      5850.79 o                         
  -8   0   8     429323.50     425139.72      8434.27 o                         
  -6   0   8     458048.66     441943.38      6675.16 o                         
  -4   0   8     541755.06     532813.88      9046.74 o                         
  -2   0   8      79236.30      95254.10      1524.67 o                         
   0   0   8      66876.62      58730.71       881.91 o                         
   2   0   8        460.64        337.19        32.92 o                         
   4   0   8      32542.29      35208.19       621.29 o                         
   6   0   8      80225.51      90179.36      1366.45 o                         
   8   0   8     105297.95     112864.70      2066.35 o                         
  10   0   8     130080.59     131845.36      2199.31 o                         
  12   0   8     140885.41     145397.36      2560.12 o                         
  14   0   8      69986.23      70680.81      1459.06 o                         
  16   0   8      42072.57      41931.34       984.14 o                         
 -17   1   8         56.91        475.97       137.79 o                         
 -15   1   8        534.47        915.13       102.69 o                         
 -13   1   8         10.07        525.76        75.27 o                         
 -11   1   8       3436.42       4146.47       129.44 o                         
  -9   1   8        716.64       1006.62        63.93 o                         
  -7   1   8       7346.76       5633.91       106.33 o                         
  -5   1   8        879.10       1125.97        52.06 o                         
  -3   1   8      26464.43      26947.36       322.75 o                         
  -1   1   8      32500.57      38320.55       400.98 o                         
   1   1   8     136153.00     135609.75      1459.51 o                         
   3   1   8      70779.43      73816.30       799.78 o                         
   5   1   8      49838.02      48221.18       552.88 o                         
   7   1   8      25805.58      26651.79       348.00 o                         
   9   1   8       8690.20       9157.74       176.10 o                         
  11   1   8         39.98        587.25        67.85 o                         
  13   1   8       2319.19       3219.70       138.89 o                         
  15   1   8       7680.33       9626.96       255.03 o                         
  17   1   8       5358.05       5605.95       251.72 o                         
 -16   2   8       6882.64       6780.02       259.75 o                         
 -14   2   8       2739.09       2907.50       146.87 o                         
 -12   2   8         97.20        673.22        77.62 o                         
 -10   2   8      25455.62      27039.39       462.33 o                         
  -8   2   8      24385.32      23156.20       350.51 o                         
  -6   2   8      71045.99      72030.08       853.16 o                         
  -4   2   8       1823.29       2155.63        63.19 o                         
  -2   2   8       4407.24       4409.70        81.51 o                         
   0   2   8       5321.93       3925.07        84.01 o                         
   2   2   8      55307.41      62040.93       687.05 o                         
   4   2   8      60095.79      61398.04       691.82 o                         
   6   2   8     131323.45     134881.86      1550.18 o                         
   8   2   8      75346.95      72657.63       859.54 o                         
  10   2   8      31055.46      30135.04       475.17 o                         
  12   2   8      16236.43      15329.90       289.31 o                         
  14   2   8       1374.36       1512.69       108.83 o                         
  16   2   8        517.95        441.82       101.95 o                         
 -17   3   8       1428.26       1441.20       180.50 o                         
 -15   3   8       2188.02       2298.99       139.03 o                         
 -13   3   8       8006.75       8817.48       222.18 o                         
 -11   3   8        845.68       1442.53        99.30 o                         
  -9   3   8       9197.28       9330.91       184.42 o                         
  -7   3   8       6696.43       8312.85       153.23 o                         
  -5   3   8       8806.17      11142.43       180.27 o                         
  -3   3   8         46.91       2519.29        67.99 o                         
  -1   3   8      22891.75      25089.27       324.53 o                         
   1   3   8      13187.87      12337.36       218.02 o                         
   3   3   8      41834.96      42740.33       544.46 o                         
   5   3   8      21609.78      24277.75       303.77 o                         
   7   3   8      33783.96      33595.94       450.72 o                         
   9   3   8       5773.38       7373.58       168.00 o                         
  11   3   8       2071.43       3035.01       130.69 o                         
  13   3   8         67.44        641.68        83.03 o                         
  15   3   8        231.01        774.38       100.53 o                         
  17   3   8       2362.84       2639.07       183.47 o                         
 -16   4   8      33905.50      32364.41       654.26 o                         
 -14   4   8      55253.45      53670.78       861.89 o                         
 -12   4   8     125096.94     123728.95      1709.56 o                         
 -10   4   8     139637.30     135635.02      1886.02 o                         
  -8   4   8     189779.84     189990.47      2289.20 o                         
  -6   4   8     198946.92     196474.84      2404.28 o                         
  -4   4   8     199569.38     202632.86      2464.00 o                         
  -2   4   8      78062.85      82146.09      1086.70 o                         
   0   4   8      17660.21      18401.36       250.43 o                         
   2   4   8        400.63       1140.07        48.77 o                         
   4   4   8      16832.61      18533.00       267.85 o                         
   6   4   8      31634.16      33402.26       470.72 o                         
   8   4   8      79003.05      77417.56       958.69 o                         
  10   4   8      65045.84      66793.20       892.80 o                         
  12   4   8      44737.72      43874.92       650.39 o                         
  14   4   8      34710.34      34533.18       559.23 o                         
  16   4   8      20894.67      20977.63       429.73 o                         
 -15   5   8        150.40        532.21       107.70 o                         
 -13   5   8         52.83        578.47        88.22 o                         
 -11   5   8        851.90       1161.36        98.73 o                         
  -9   5   8       1289.34       1345.50        79.92 o                         
  -7   5   8         35.33        154.11        42.17 o                         
  -5   5   8        508.58        608.88        49.83 o                         
  -3   5   8      11888.66      10184.74       166.92 o                         
  -1   5   8       9133.81       9693.85       180.59 o                         
   1   5   8      15532.88      15658.23       238.43 o                         
   3   5   8     118933.55     119666.66      1571.88 o                         
   5   5   8      15655.81      17386.76       257.56 o                         
   7   5   8       4045.42       4880.06       129.44 o                         
   9   5   8      23052.22      22185.36       353.59 o                         
  11   5   8        704.20       1207.40        93.67 o                         
  13   5   8          7.01        198.27        81.07 o                         
  15   5   8        925.53       2025.44       139.62 o                         
 -16   6   8       9018.65      10229.84       374.82 o                         
 -14   6   8       5766.68       6820.86       238.91 o                         
 -12   6   8       5628.12       6899.88       220.51 o                         
 -10   6   8      11915.68      13397.65       259.27 o                         
  -8   6   8       1019.36       1501.50        88.78 o                         
  -6   6   8       9473.85       9597.92       189.64 o                         
  -4   6   8       6327.16       6466.28       140.32 o                         
  -2   6   8      39775.33      38338.15       575.26 o                         
   0   6   8      16392.04      16830.12       297.64 o                         
   2   6   8       7223.65       6998.80       128.22 o                         
   4   6   8      21590.99      23254.99       347.32 o                         
   6   6   8      16408.57      16296.03       261.51 o                         
   8   6   8       1913.85       2557.36       112.69 o                         
  10   6   8       1310.02       2172.01       116.23 o                         
  12   6   8        959.33       1139.82        97.09 o                         
  14   6   8        503.57        940.32       111.30 o                         
  16   6   8       6782.99       7451.52       268.87 o                         
 -15   7   8       6043.26       6021.38       237.86 o                         
 -13   7   8      12226.26      12010.11       305.13 o                         
 -11   7   8      19798.12      20132.59       405.06 o                         
  -9   7   8      35406.05      35194.25       549.14 o                         
  -7   7   8      19922.90      22673.43       366.24 o                         
  -5   7   8      17714.88      21027.94       323.65 o                         
  -3   7   8      45738.46      44508.12       602.37 o                         
  -1   7   8       3790.30      12686.18       269.76 o                         
   3   7   8       7718.61      13418.28       270.29 o                         
   5   7   8      10358.23      14469.60       248.09 o                         
   7   7   8      15783.47      18266.27       306.41 o                         
   9   7   8       3830.86       6904.19       184.43 o                         
  11   7   8      19865.39      19439.36       347.62 o                         
  13   7   8       4074.67       4453.60       179.14 o                         
  15   7   8       3740.76       4111.62       204.91 o                         
 -14   8   8      10784.81       9317.46       260.59 o                         
 -12   8   8      13461.23      11419.34       281.75 o                         
 -10   8   8      14980.32      13567.47       286.31 o                         
  -8   8   8       9134.02       8387.81       201.02 o                         
  -6   8   8      11923.00      12192.68       233.35 o                         
  -4   8   8      10384.03      10648.56       208.88 o                         
  -2   8   8      10475.94      11051.20       251.15 o                         
   0   8   8        380.53        885.20        76.82 o                         
   2   8   8       5536.51       6769.31       179.91 o                         
   4   8   8       2083.60       2859.31        97.38 o                         
   6   8   8       5760.59       6344.58       162.81 o                         
   8   8   8       1285.11       2510.98       126.60 o                         
  10   8   8        321.48       1379.08       102.12 o                         
  12   8   8       2092.89       2740.01       169.50 o                         
  14   8   8        795.92       1449.49       148.42 o                         
 -13   9   8        110.61        575.21       111.55 o                         
 -11   9   8        382.66        649.06       103.56 o                         
  -9   9   8        470.79        561.83        80.97 o                         
  -7   9   8       4629.13       4396.55       145.79 o                         
  -5   9   8       3722.04       3625.87       120.29 o                         
  -3   9   8          0.20        434.34        72.66 o                         
  -1   9   8        723.06       1385.10        94.83 o                         
   1   9   8         29.29        276.18        62.79 o                         
   3   9   8       6818.47       6474.32       185.86 o                         
   5   9   8        583.04        627.61        61.59 o                         
   7   9   8        728.09        843.18        82.21 o                         
   9   9   8       5703.44       5489.29       184.01 o                         
  11   9   8       1369.72       1968.14       131.27 o                         
  13   9   8       1427.03       2284.33       150.11 o                         
 -12  10   8      22947.11      23358.23       480.48 o                         
 -10  10   8      37877.04      37404.22       595.52 o                         
  -8  10   8      50016.75      49248.54       772.28 o                         
  -6  10   8      34834.94      33932.75       547.05 o                         
  -4  10   8      71224.95      69306.15      1109.41 o                         
  -2  10   8      18624.41      18553.00       376.74 o                         
   0  10   8      12334.77      13438.64       298.69 o                         
   2  10   8      10789.41      11352.11       270.45 o                         
   4  10   8          9.13        622.73        67.77 o                         
   6  10   8       4463.71       5797.87       175.17 o                         
   8  10   8       8855.20       8750.30       230.70 o                         
  10  10   8       5248.28       6009.44       214.15 o                         
  12  10   8      10708.47      10631.23       303.68 o                         
 -11  11   8      14075.14      12941.25       365.78 o                         
  -9  11   8      18463.35      18266.52       379.45 o                         
  -7  11   8      23433.77      23195.28       426.58 o                         
  -5  11   8      27523.96      28381.70       557.50 o                         
  -3  11   8      27467.09      30214.69       594.25 o                         
  -1  11   8      30793.44      31277.67       564.71 o                         
   1  11   8       5687.36      10687.99       314.26 o                         
   3  11   8      13882.96      18441.31       407.05 o                         
   5  11   8         40.34       2042.38       128.85 o                         
   7  11   8       2468.05       4047.66       171.21 o                         
   9  11   8       1810.22       1710.96       133.20 o                         
  11  11   8       6500.58       5960.23       243.66 o                         
 -10  12   8        530.59        602.48       140.69 o                         
  -8  12   8         50.08         62.22        92.73 o                         
  -6  12   8       3309.67       3487.94       185.75 o                         
  -4  12   8        501.43        561.23       116.76 o                         
  -2  12   8       1898.04       1732.81       167.18 o                         
   0  12   8        159.36        487.97        94.05 o                         
   2  12   8       2052.32       1842.38       127.60 o                         
   4  12   8        923.92       1007.70       143.19 o                         
   6  12   8       2506.76       2104.69       149.32 o                         
   8  12   8       2525.22       3246.95       172.01 o                         
  10  12   8       4452.44       5544.61       235.47 o                         
  -7  13   8        740.82        670.17       160.58 o                         
  -5  13   8        107.65        122.16        97.91 o                         
  -3  13   8         20.60        171.29        94.29 o                         
  -1  13   8        742.51        480.11       110.88 o                         
   1  13   8        705.06        893.16       120.63 o                         
   3  13   8        368.00        796.35       133.55 o                         
   5  13   8       1425.43       1975.49       166.69 o                         
   7  13   8        856.18       1391.10       165.49 o                         
  -6  14   8      23473.14      25436.10       688.75 o                         
  -4  14   8      17902.76      21512.48       644.86 o                         
  -2  14   8      11487.15      15212.63       521.50 o                         
   0  14   8       2880.67       6482.84       354.18 o                         
   2  14   8         93.50       3770.14       288.21 o                         
   4  14   8        384.71       2673.83       248.67 o                         
   6  14   8       5064.34       5804.46       453.50 o                         
 -17   1   9       5590.81       4872.49       272.60 o                         
 -15   1   9        795.40        799.44        97.38 o                         
 -13   1   9        359.71        493.39        76.81 o                         
 -11   1   9        180.12        263.27        49.64 o                         
  -9   1   9         31.70        107.79        43.39 o                         
  -7   1   9       9885.83       9310.51       161.09 o                         
  -5   1   9        692.83       1716.59        62.11 o                         
  -3   1   9       8561.35       7576.65       109.35 o                         
  -1   1   9      22854.92      19136.55       236.45 o                         
   1   1   9        970.74       2094.22        62.78 o                         
   3   1   9      36860.61      38804.43       453.98 o                         
   5   1   9      24478.24      25962.94       355.46 o                         
   7   1   9       7655.19       8202.02       146.62 o                         
   9   1   9      49822.68      49743.18       685.71 o                         
  11   1   9      48621.98      47041.82       678.86 o                         
  13   1   9      37973.10      38838.73       602.76 o                         
  15   1   9      34538.38      35062.32       582.08 o                         
  17   1   9      19686.22      20628.00       472.93 o                         
 -16   2   9        259.65        850.45       123.56 o                         
 -14   2   9         14.37         80.15        73.56 o                         
 -12   2   9       1283.28       1334.63        91.70 o                         
 -10   2   9       2885.15       3350.73       111.44 o                         
  -8   2   9        160.49        820.87        50.89 o                         
  -6   2   9      33218.01      34365.18       426.25 o                         
  -4   2   9       1968.82       1781.07        57.96 o                         
  -2   2   9       8022.76       6945.97       120.22 o                         
   0   2   9       4457.54       4250.84        79.46 o                         
   2   2   9      11301.02      10111.73       141.37 o                         
   4   2   9       6090.20       5285.89        90.67 o                         
   6   2   9      20131.88      22105.38       289.21 o                         
   8   2   9        269.06        765.94        52.09 o                         
  10   2   9       4767.53       4917.81       143.52 o                         
  12   2   9       1502.68       2860.91       126.88 o                         
  14   2   9       1575.73       2155.08       124.27 o                         
  16   2   9        403.51        862.30       117.77 o                         
 -17   3   9      29353.39      28074.74       666.75 o                         
 -15   3   9      40056.16      39031.27       722.69 o                         
 -13   3   9      33648.06      33850.43       573.56 o                         
 -11   3   9      29036.72      29585.69       471.94 o                         
  -9   3   9      22198.32      23027.74       358.25 o                         
  -7   3   9       7317.87       7357.94       147.91 o                         
  -5   3   9        623.68       1099.86        52.42 o                         
  -3   3   9      27824.79      31803.83       435.93 o                         
  -1   3   9      99031.95     100705.28      1204.41 o                         
   1   3   9      98415.50      95307.71      1208.76 o                         
   3   3   9     315465.50     314723.81      3689.08 o                         
   5   3   9     217419.06     218176.81      2410.78 o                         
   7   3   9     191727.30     186644.36      2129.37 o                         
   9   3   9     177727.80     174244.88      1969.55 o                         
  11   3   9     107145.80     106786.16      1333.10 o                         
  13   3   9      45007.76      43426.07       633.72 o                         
  15   3   9      44458.56      43823.47       659.30 o                         
  17   3   9       8540.77       8110.91       298.19 o                         
 -16   4   9        896.82       1148.00       155.22 o                         
 -14   4   9       3116.99       4333.71       175.31 o                         
 -12   4   9       1137.59       3110.07       141.14 o                         
 -10   4   9       4066.40       5552.55       164.86 o                         
  -8   4   9      16487.39      18850.91       332.19 o                         
  -6   4   9       3687.39       6667.80       141.69 o                         
  -4   4   9      10661.63      13611.96       229.27 o                         
  -2   4   9      22873.26      24201.34       317.41 o                         
   0   4   9       2280.02       5091.81       116.81 o                         
   2   4   9         31.15       1005.72        54.34 o                         
   4   4   9         67.41        630.51        48.04 o                         
   6   4   9      19964.64      19374.64       280.69 o                         
   8   4   9      30416.00      30388.20       425.40 o                         
  10   4   9      26064.46      27390.07       420.06 o                         
  12   4   9      38128.67      38656.51       647.26 o                         
  14   4   9      20085.64      20336.95       437.02 o                         
  16   4   9      14258.17      13898.31       348.37 o                         
 -15   5   9       3537.18       4393.76       201.88 o                         
 -13   5   9      17515.74      17258.40       374.14 o                         
 -11   5   9      16623.76      15128.63       323.58 o                         
  -9   5   9      27829.27      25639.99       427.96 o                         
  -7   5   9       8435.30       7652.46       166.35 o                         
  -5   5   9       5344.05       5388.39       123.91 o                         
  -3   5   9         90.74        189.55        34.71 o                         
  -1   5   9      12820.91      12065.56       221.46 o                         
   1   5   9      10229.63       9522.13       160.42 o                         
   3   5   9      18791.83      19732.35       304.35 o                         
   5   5   9      32739.82      32460.19       440.53 o                         
   7   5   9       3106.73       3569.31       108.74 o                         
   9   5   9       1578.66       2101.64        90.73 o                         
  11   5   9       4935.75       5495.33       166.72 o                         
  13   5   9       7780.80       8084.78       225.11 o                         
  15   5   9      28894.07      28945.00       522.10 o                         
 -16   6   9        212.76        361.14       123.07 o                         
 -14   6   9        227.37        819.56       109.21 o                         
 -12   6   9        834.58       1172.25       124.23 o                         
 -10   6   9       5688.41       5426.03       153.38 o                         
  -8   6   9       5662.29       5817.88       153.05 o                         
  -6   6   9      50448.42      48421.69       719.91 o                         
  -4   6   9      14215.44      12710.23       222.68 o                         
  -2   6   9      15196.91      15621.56       277.42 o                         
   0   6   9      81746.55      77082.09      1012.89 o                         
   2   6   9        288.67       1277.25        58.83 o                         
   4   6   9       1057.71       2767.64        93.54 o                         
   6   6   9        403.15       1762.71        88.45 o                         
   8   6   9       3418.58       4521.98       141.50 o                         
  10   6   9       3722.20       4983.41       161.31 o                         
  12   6   9       4259.14       4749.31       175.00 o                         
  14   6   9       2732.03       3482.53       183.31 o                         
  16   6   9       2330.06       2381.77       168.22 o                         
 -15   7   9      48832.39      47607.55       781.77 o                         
 -13   7   9      47952.04      44681.90       731.98 o                         
 -11   7   9      53708.65      52074.13       791.00 o                         
  -9   7   9      28981.23      30095.45       503.44 o                         
  -7   7   9       4172.44       5487.15       151.79 o                         
  -5   7   9       3781.26       5525.30       134.24 o                         
  -3   7   9      27412.87      27155.03       443.92 o                         
  -1   7   9     114622.77     113305.48      1737.12 o                         
   1   7   9     230453.59     229773.09      3174.71 o                         
   3   7   9     210034.06     203204.14      2374.70 o                         
   5   7   9     220849.88     219824.73      2861.91 o                         
   7   7   9     189138.50     182677.55      2411.73 o                         
   9   7   9     135439.44     131246.55      1734.75 o                         
  11   7   9      65628.00      64890.67       897.11 o                         
  13   7   9      24117.94      24417.79       419.58 o                         
  15   7   9      16889.53      16266.69       386.42 o                         
 -14   8   9        456.17        632.35       109.10 o                         
 -12   8   9       1313.94       1967.71       141.08 o                         
 -10   8   9        838.39       1131.70        99.45 o                         
  -8   8   9       5909.56       5853.25       171.52 o                         
  -6   8   9        342.44       1424.26        83.72 o                         
  -4   8   9      28342.64      28198.01       419.17 o                         
  -2   8   9      24313.57      22722.08       412.71 o                         
   0   8   9        739.61       1045.84        83.70 o                         
   2   8   9       6283.68       5888.42       168.48 o                         
   4   8   9       2699.86       2862.24       103.11 o                         
   6   8   9      15164.20      14677.90       276.12 o                         
   8   8   9      11822.73      11723.49       266.54 o                         
  10   8   9      31173.20      28067.57       484.45 o                         
  12   8   9      24931.35      23342.38       434.50 o                         
  14   8   9      23170.36      21724.77       429.39 o                         
 -13   9   9       7722.45       7014.09       256.64 o                         
 -11   9   9       8723.25       8171.12       218.21 o                         
  -9   9   9       4475.42       4759.39       166.56 o                         
  -7   9   9       6006.25       6328.92       173.33 o                         
  -5   9   9        740.87        989.33        65.78 o                         
  -3   9   9       3999.01       4740.41       167.04 o                         
  -1   9   9       5654.18       5478.28       169.34 o                         
   1   9   9      13126.08      13328.24       288.47 o                         
   3   9   9      16242.23      16122.50       337.04 o                         
   5   9   9       4039.05       3818.22       139.55 o                         
   7   9   9       1382.04       1657.33       101.96 o                         
   9   9   9        110.99        512.84        81.30 o                         
  11   9   9       4763.28       4903.90       185.38 o                         
  13   9   9       7069.94       7468.31       241.48 o                         
 -12  10   9       2586.95       3445.01       186.38 o                         
 -10  10   9         34.47       1957.76       125.48 o                         
  -8  10   9        175.19       2566.39       136.03 o                         
  -6  10   9      11006.13      12462.10       302.40 o                         
  -4  10   9      11525.48      16361.06       365.61 o                         
  -2  10   9      14360.29      15995.01       342.17 o                         
   0  10   9      30988.44      32366.61       587.70 o                         
   2  10   9      24433.38      25094.53       473.04 o                         
   4  10   9      16372.56      16340.81       358.11 o                         
   6  10   9      19304.39      18530.22       345.75 o                         
   8  10   9       4976.73       5916.80       208.84 o                         
  10  10   9       1898.50       2290.14       141.68 o                         
  12  10   9         12.30        241.15       106.67 o                         
 -11  11   9      10401.27      10055.83       315.02 o                         
  -9  11   9      10294.71       9760.82       271.20 o                         
  -7  11   9         63.92       1817.56       120.03 o                         
  -5  11   9       2052.61       4571.39       203.13 o                         
  -3  11   9      17320.54      17849.93       382.12 o                         
  -1  11   9      37495.86      38023.46       676.68 o                         
   1  11   9      61624.29      59638.77       954.51 o                         
   3  11   9      67504.88      64472.00      1060.51 o                         
   5  11   9      46639.67      43455.70       682.10 o                         
   7  11   9      49182.23      48566.59       745.94 o                         
   9  11   9      16126.05      15446.13       339.07 o                         
  11  11   9      11795.64      11589.59       317.93 o                         
 -10  12   9        583.14        630.67       162.14 o                         
  -8  12   9        436.52        263.13       115.05 o                         
  -6  12   9        262.94        356.07       103.60 o                         
  -4  12   9        963.69        861.34       104.96 o                         
  -2  12   9       6100.79       5766.73       220.41 o                         
   0  12   9       5319.68       5173.85       215.35 o                         
   2  12   9       5760.15       5016.17       192.43 o                         
   4  12   9        845.54        863.41       111.93 o                         
   6  12   9        294.44        293.15        96.36 o                         
   8  12   9        901.89       1408.73       133.27 o                         
  10  12   9       3292.93       3650.25       198.79 o                         
  -7  13   9         56.22        884.67       161.29 o                         
  -5  13   9        801.42        834.78       137.62 o                         
  -3  13   9        919.44       1342.91       168.89 o                         
  -1  13   9        617.40        984.87       129.00 o                         
   1  13   9         62.80        353.34       104.54 o                         
   3  13   9         27.19        180.26       117.44 o                         
   5  13   9         62.09        190.33       113.26 o                         
   7  13   9       2906.62       3749.48       241.23 o                         
  -6  14   9        638.10       2395.50       631.61 o                         
  -4  14   9       1632.08       4527.49       315.26 o                         
  -2  14   9       6678.40       9211.42       425.44 o                         
   0  14   9      14014.81      15726.52       539.60 o                         
   2  14   9      24202.81      23559.05       674.21 o                         
   4  14   9      22932.85      21904.59       647.55 o                         
 -16   0  10       4491.33       4747.28       386.74 o                         
 -14   0  10       1312.50       1119.15       161.47 o                         
 -12   0  10      11171.50      10897.86       329.25 o                         
 -10   0  10      37576.71      38051.87       807.09 o                         
  -8   0  10     164746.44     163289.47      2968.25 o                         
  -6   0  10     289619.56     282961.00      4993.60 o                         
  -4   0  10     518981.88     545951.94      9489.32 o                         
  -2   0  10    1614319.25    1544390.38     44465.99 o                         
   0   0  10    1397396.00    1388263.25     41578.15 o                         
   2   0  10     685820.38     726447.25     15397.27 o                         
   4   0  10     781656.75     770991.25     13385.34 o                         
   6   0  10     147834.08     140717.48      2532.22 o                         
   8   0  10     115739.23     118615.02      1947.55 o                         
  10   0  10      22337.42      22119.76       469.46 o                         
  12   0  10       5281.47       5627.60       212.33 o                         
  14   0  10         43.27         29.27        94.99 o                         
  16   0  10        680.89        737.14       174.41 o                         
 -17   1  10          9.48        404.97       139.34 o                         
 -15   1  10        961.00       1043.99       109.42 o                         
 -13   1  10       3049.47       3415.21       132.30 o                         
 -11   1  10       9713.67       9516.22       193.60 o                         
  -9   1  10      10935.69      10922.92       209.82 o                         
  -7   1  10      23542.83      20413.00       316.33 o                         
  -5   1  10      11631.04      11772.49       208.24 o                         
  -3   1  10       9657.60       9769.01       138.16 o                         
  -1   1  10      24921.93      22505.26       282.47 o                         
   1   1  10       8749.74       8696.34       129.67 o                         
   3   1  10     111221.65     107749.02      1257.57 o                         
   5   1  10      25654.53      24366.07       332.55 o                         
   7   1  10     126053.84     119440.26      1430.33 o                         
   9   1  10      54499.98      50847.76       678.04 o                         
  11   1  10      45931.59      43397.29       595.41 o                         
  13   1  10      22152.41      20471.59       367.12 o                         
  15   1  10      11329.49      11769.91       285.42 o                         
  17   1  10       1952.15       2609.15       181.45 o                         
 -16   2  10      17760.73      16983.47       483.90 o                         
 -14   2  10      24068.26      22963.47       452.96 o                         
 -12   2  10      25402.81      25247.41       436.40 o                         
 -10   2  10       3263.94       3299.55       108.00 o                         
  -8   2  10       1706.44       2061.85       100.24 o                         
  -6   2  10      20125.13      24768.10       337.98 o                         
  -4   2  10       8231.22       9108.87       138.34 o                         
  -2   2  10      18786.23      19792.60       265.10 o                         
   0   2  10       6970.85       9850.20       147.28 o                         
   2   2  10        568.44        783.28        40.95 o                         
   4   2  10      25731.75      27573.35       369.70 o                         
   6   2  10       9641.60       9915.50       168.81 o                         
   8   2  10      57861.15      61420.80       773.93 o                         
  10   2  10     101191.89     102688.96      1263.60 o                         
  12   2  10      68111.53      69050.12       954.74 o                         
  14   2  10      56681.65      57813.46       841.32 o                         
  16   2  10      36147.95      34943.35       688.02 o                         
 -17   3  10        500.14       2188.58       192.12 o                         
 -15   3  10        116.62       1994.16       162.84 o                         
 -13   3  10       6613.74       7849.89       208.87 o                         
 -11   3  10       4581.75       6200.88       171.53 o                         
  -9   3  10      18006.07      19212.77       334.08 o                         
  -7   3  10      18337.51      19241.56       302.44 o                         
  -5   3  10      62397.40      60682.73       742.64 o                         
  -3   3  10       1667.03       2159.89        60.20 o                         
  -1   3  10       1968.81       1977.16        60.44 o                         
   1   3  10       7540.42       6889.05       119.24 o                         
   3   3  10       3280.49       3420.23        82.10 o                         
   5   3  10      47774.88      45834.84       552.69 o                         
   7   3  10      10202.52      11042.01       189.56 o                         
   9   3  10      25513.67      24947.72       367.81 o                         
  11   3  10      10531.32      12051.30       247.01 o                         
  13   3  10      17238.55      18632.80       355.78 o                         
  15   3  10       2313.43       3074.71       165.56 o                         
  17   3  10       1366.63       1555.98       156.50 o                         
 -16   4  10       2033.52       1836.74       179.87 o                         
 -14   4  10        169.33        270.40        86.52 o                         
 -12   4  10       9268.08       9218.51       236.73 o                         
 -10   4  10      45671.84      43017.31       764.36 o                         
  -8   4  10      96885.77     100365.53      1367.26 o                         
  -6   4  10     163499.67     161701.39      2056.47 o                         
  -4   4  10     424218.06     426648.09      5755.21 o                         
  -2   4  10     450135.84     450598.53      5703.27 o                         
   0   4  10     432576.47     437674.75      5103.40 o                         
   2   4  10     394275.47     395836.88      5023.18 o                         
   4   4  10     301818.62     310456.34      3569.59 o                         
   6   4  10     105212.60     106556.59      1280.16 o                         
   8   4  10      58240.05      57223.42       717.26 o                         
  10   4  10      26249.38      25567.26       407.43 o                         
  12   4  10       1251.62       1672.65       112.80 o                         
  14   4  10       2309.30       2702.44       152.19 o                         
  16   4  10         16.76         59.07        96.19 o                         
 -15   5  10          8.50         84.36       108.76 o                         
 -13   5  10        344.65        638.88        96.18 o                         
 -11   5  10          0.22        375.64        77.56 o                         
  -9   5  10       5803.43       6923.96       178.34 o                         
  -7   5  10       2003.61       2946.14       105.98 o                         
  -5   5  10       1957.64       2311.32        87.41 o                         
  -3   5  10      21174.56      20395.73       307.38 o                         
  -1   5  10         22.48        309.93        31.04 o                         
   1   5  10        777.40       1100.18        55.47 o                         
   3   5  10      27591.33      29904.92       431.94 o                         
   5   5  10      15689.03      15219.41       246.22 o                         
   7   5  10      33934.65      31694.74       452.84 o                         
   9   5  10      28429.99      27600.65       405.11 o                         
  11   5  10      23765.74      22142.65       366.90 o                         
  13   5  10      17624.20      15967.98       331.92 o                         
  15   5  10       5578.25       5714.22       244.39 o                         
 -16   6  10       3318.32       3276.30       206.39 o                         
 -14   6  10       2340.41       2632.81       166.92 o                         
 -12   6  10       8217.01       8535.29       243.86 o                         
 -10   6  10       6524.16       6147.44       173.06 o                         
  -8   6  10       6428.59       6617.77       169.93 o                         
  -6   6  10       6233.58       7400.30       166.19 o                         
  -4   6  10      23118.68      22651.77       351.13 o                         
  -2   6  10      17865.91      18379.50       315.95 o                         
   0   6  10      27689.61      28011.47       441.10 o                         
   2   6  10      36689.52      33036.48       470.22 o                         
   4   6  10      70970.54      68058.04       891.39 o                         
   6   6  10      43416.57      41725.95       587.95 o                         
   8   6  10      68166.52      64511.67       905.31 o                         
  10   6  10      51224.49      49213.17       652.04 o                         
  12   6  10      23918.81      22661.32       388.98 o                         
  14   6  10      30538.45      29637.56       527.73 o                         
 -15   7  10        749.74       3330.02       191.36 o                         
 -13   7  10         70.20       3186.48       174.40 o                         
 -11   7  10       2938.70       6566.46       231.79 o                         
  -9   7  10       2784.96       5603.48       182.55 o                         
  -7   7  10      21824.32      24420.14       442.49 o                         
  -5   7  10      46739.46      46772.34       663.06 o                         
  -3   7  10      24215.36      25962.18       444.09 o                         
  -1   7  10      88469.05      89069.42      1257.10 o                         
   1   7  10      35824.77      34968.43       574.95 o                         
   3   7  10      43004.09      40466.77       590.63 o                         
   5   7  10      24672.98      24826.63       401.33 o                         
   7   7  10      10216.80      11498.36       231.28 o                         
   9   7  10       1675.63       3707.52       175.27 o                         
  11   7  10        403.00       2360.70       131.66 o                         
  13   7  10          5.41        860.15        99.60 o                         
  15   7  10        526.26       1344.52       155.87 o                         
 -14   8  10       2364.35       2328.05       157.61 o                         
 -12   8  10      11530.35      11273.90       372.17 o                         
 -10   8  10      11848.16      11146.80       258.47 o                         
  -8   8  10      30391.45      29901.29       484.19 o                         
  -6   8  10      28443.15      28233.70       474.19 o                         
  -4   8  10      41524.71      41461.39       581.94 o                         
  -2   8  10      27770.22      28681.17       497.03 o                         
   0   8  10      30734.03      31612.46       518.24 o                         
   2   8  10      19681.59      20746.16       489.69 o                         
   4   8  10      20811.98      22031.94       356.34 o                         
   6   8  10      16691.38      16099.69       294.99 o                         
   8   8  10      10528.83      10806.57       240.48 o                         
  10   8  10       8927.31       9741.04       237.29 o                         
  12   8  10       3566.11       3801.10       176.78 o                         
  14   8  10       3957.54       4812.53       203.21 o                         
 -13   9  10       2384.17       2647.25       167.81 o                         
 -11   9  10       3080.52       3347.08       150.16 o                         
  -9   9  10       2218.26       2637.27       135.30 o                         
  -7   9  10        144.37        381.79        67.81 o                         
  -5   9  10        992.21        753.72        61.50 o                         
  -3   9  10       1920.56       1981.21       119.88 o                         
  -1   9  10        332.08        297.60        65.64 o                         
   1   9  10       1373.48       1899.26       116.57 o                         
   3   9  10       3918.07       3986.39       165.99 o                         
   5   9  10       1783.47       2705.17       109.99 o                         
   7   9  10        448.68       1454.16        96.83 o                         
   9   9  10       1224.35       1440.91       111.54 o                         
  11   9  10       3609.04       4134.33       171.93 o                         
  13   9  10       1366.00       1141.36       123.11 o                         
 -12  10  10        943.98       1481.31       142.61 o                         
 -10  10  10       3610.26       4302.64       182.14 o                         
  -8  10  10      14187.46      13122.62       297.79 o                         
  -6  10  10      40469.09      38663.64       604.66 o                         
  -4  10  10      60858.66      56925.17       944.98 o                         
  -2  10  10      48039.17      45487.73       754.51 o                         
   0  10  10      92204.83      90584.35      1360.58 o                         
   2  10  10      87470.62      84939.14      1331.16 o                         
   4  10  10      66366.58      61449.20       982.57 o                         
   6  10  10      46753.47      44666.38       675.78 o                         
   8  10  10      24143.29      24784.93       444.53 o                         
  10  10  10      22070.07      20983.79       419.26 o                         
  12  10  10       9564.99       9879.47       286.97 o                         
 -11  11  10        284.05       1637.40       171.44 o                         
  -9  11  10         83.98       2186.88       148.33 o                         
  -7  11  10       9568.54       9918.71       280.40 o                         
  -5  11  10      19983.63      19530.50       449.03 o                         
  -3  11  10      20922.14      20025.21       429.93 o                         
  -1  11  10      36579.36      35386.27       838.60 o                         
   1  11  10      37227.32      35158.56       643.86 o                         
   3  11  10      71873.80      66703.45      1305.91 o                         
   5  11  10      29965.72      29402.41       592.22 o                         
   7  11  10      28261.00      27521.39       479.26 o                         
   9  11  10      23961.25      22896.54       440.19 o                         
  11  11  10       8009.84       7995.04       276.92 o                         
 -10  12  10       1786.07       1725.70       166.20 o                         
  -8  12  10       2536.80       2391.97       178.36 o                         
  -6  12  10        108.24         45.24        86.09 o                         
  -4  12  10         62.66         67.34        80.50 o                         
  -2  12  10        639.46       1260.02       107.86 o                         
   0  12  10        366.67        752.58        93.20 o                         
   2  12  10         35.14        513.13        92.15 o                         
   4  12  10        450.63       1120.77       124.70 o                         
   6  12  10       1277.07       1621.34       151.74 o                         
   8  12  10       1616.30       2138.78       155.07 o                         
  10  12  10       3031.20       3173.69       193.81 o                         
  -7  13  10       6772.18       7664.79       322.98 o                         
  -5  13  10       6391.13       6798.53       281.08 o                         
  -3  13  10       3950.95       3669.54       211.16 o                         
  -1  13  10       1899.51       2436.11       181.04 o                         
   1  13  10        592.94       1038.19       130.72 o                         
   3  13  10        406.18        755.35       167.31 o                         
   5  13  10        389.18        909.04       140.77 o                         
   7  13  10        103.18        183.62       129.79 o                         
  -4  14  10      28657.16      28583.62       853.91 o                         
  -2  14  10      31313.28      30716.66       796.11 o                         
   0  14  10      35330.35      36352.96       895.80 o                         
   2  14  10      29950.69      31431.72       810.49 o                         
   4  14  10      21196.48      21769.91       641.42 o                         
 -17   1  11      13040.66      12845.99       394.95 o                         
 -15   1  11      21449.28      20869.74       466.00 o                         
 -13   1  11      16589.00      16538.41       358.80 o                         
 -11   1  11      29331.98      27373.75       454.88 o                         
  -9   1  11      21762.49      22020.68       389.45 o                         
  -7   1  11      30175.42      29302.28       425.83 o                         
  -5   1  11        965.50       1061.38        86.85 o                         
  -3   1  11      67359.63      73265.01       982.04 o                         
  -1   1  11     160991.19     155177.95      1708.32 o                         
   1   1  11      56782.73      58871.25       703.54 o                         
   3   1  11      69240.16      75073.45       850.56 o                         
   5   1  11      42597.33      41678.07       543.92 o                         
   7   1  11      23801.18      23257.84       375.45 o                         
   9   1  11       5208.39       5343.34       136.93 o                         
  11   1  11       2526.15       2331.13       102.47 o                         
  13   1  11       1225.91       1816.45       113.16 o                         
  15   1  11       2697.98       2674.20       149.17 o                         
  17   1  11        168.92        637.82       140.86 o                         
 -16   2  11        229.61        884.79       146.56 o                         
 -14   2  11       2584.56       3690.13       184.72 o                         
 -12   2  11         15.87        746.42        92.32 o                         
 -10   2  11       1285.61       1400.49        76.57 o                         
  -8   2  11        451.63        714.13        63.89 o                         
  -6   2  11       7093.54       7062.79       136.16 o                         
  -4   2  11       1170.28       1385.47        48.12 o                         
  -2   2  11       5728.47       6015.11       110.39 o                         
   0   2  11       9587.99       8886.14       138.42 o                         
   2   2  11         69.25        167.89        29.55 o                         
   4   2  11       9931.20       8847.89       138.39 o                         
   6   2  11       4953.71       4049.33        94.06 o                         
   8   2  11       2441.96       2669.13        89.71 o                         
  10   2  11       1520.02       1563.00        87.12 o                         
  12   2  11         22.99        469.22        85.17 o                         
  14   2  11        453.41       1243.51       102.20 o                         
  16   2  11       1321.28       2457.66       179.61 o                         
 -17   3  11      10069.06       9162.56       351.22 o                         
 -15   3  11      34938.61      34870.87       678.42 o                         
 -13   3  11      59127.77      62255.11       955.85 o                         
 -11   3  11      95377.05      95910.45      1330.62 o                         
  -9   3  11     201103.97     195339.02      2951.69 o                         
  -7   3  11     201188.14     199599.38      2454.96 o                         
  -5   3  11     240949.88     241595.98      2788.02 o                         
  -3   3  11     256967.09     261469.75      3341.79 o                         
  -1   3  11     258447.75     264887.84      3279.16 o                         
   1   3  11     136725.50     132517.25      1623.29 o                         
   3   3  11      48360.66      46541.52       594.36 o                         
   5   3  11       5184.78       5227.82       104.28 o                         
   7   3  11          4.57        335.39        42.71 o                         
   9   3  11       3961.31       4516.96       113.60 o                         
  11   3  11      10461.24      10541.35       230.61 o                         
  13   3  11      13931.28      14407.54       334.39 o                         
  15   3  11      16053.98      16560.07       367.92 o                         
  17   3  11       8525.72       9252.31       327.31 o                         
 -16   4  11         92.88        747.10       132.29 o                         
 -14   4  11         72.92        485.99        91.71 o                         
 -12   4  11        365.75        977.71        96.29 o                         
 -10   4  11       1041.45       1541.83       106.10 o                         
  -8   4  11       9444.40       9879.56       208.12 o                         
  -6   4  11      13092.00      12477.53       216.13 o                         
  -4   4  11      44540.90      44741.24       579.05 o                         
  -2   4  11      64842.73      68231.89       800.69 o                         
   0   4  11     108292.06     107809.25      1299.08 o                         
   2   4  11     109696.42     107003.14      1368.15 o                         
   4   4  11      90729.50      94925.41      1170.72 o                         
   6   4  11      28175.66      27843.69       459.74 o                         
   8   4  11      17964.18      17386.52       287.40 o                         
  10   4  11       1724.60       2792.80       123.87 o                         
  12   4  11       1153.85        926.53        92.24 o                         
  14   4  11       1586.45       1668.36       120.06 o                         
  16   4  11       5375.19       5729.89       239.15 o                         
 -15   5  11       7202.69       7242.76       271.11 o                         
 -13   5  11       1017.60       1324.54       118.02 o                         
 -11   5  11        372.05        456.66        81.56 o                         
  -9   5  11       6983.09       7419.72       185.30 o                         
  -7   5  11       5021.93       5530.35       136.66 o                         
  -5   5  11      12526.01      11871.82       227.28 o                         
  -3   5  11        263.05        274.92        41.55 o                         
  -1   5  11       3438.05       4472.03       112.04 o                         
   1   5  11        108.59        197.27        35.89 o                         
   3   5  11      63664.95      69577.62       948.31 o                         
   5   5  11      28296.07      28206.75       393.62 o                         
   7   5  11      43718.20      43612.94       627.30 o                         
   9   5  11      44841.51      43786.42       608.06 o                         
  11   5  11      21576.31      22562.38       385.62 o                         
  13   5  11      18356.36      17310.75       361.61 o                         
  15   5  11       1650.30       2243.41       160.67 o                         
 -16   6  11       4827.60       5327.38       272.06 o                         
 -14   6  11       4161.83       4178.72       198.44 o                         
 -12   6  11      12556.92      11345.05       284.96 o                         
 -10   6  11        997.40       1062.10        88.35 o                         
  -8   6  11       5477.63       5150.70       147.55 o                         
  -6   6  11         59.56        230.21        48.42 o                         
  -4   6  11       1431.05       1908.65        78.86 o                         
  -2   6  11       2103.15       1593.03        72.81 o                         
   0   6  11      30982.12      29477.21       465.50 o                         
   2   6  11       7311.80       6006.98       125.49 o                         
   4   6  11      13846.00      12350.26       213.74 o                         
   6   6  11      20065.98      18310.30       311.86 o                         
   8   6  11      11249.06      11785.93       237.99 o                         
  10   6  11       7563.82       7889.62       183.51 o                         
  12   6  11        190.18       1132.86        97.90 o                         
  14   6  11         11.79       1485.04       132.90 o                         
 -15   7  11      22965.72      21324.21       463.20 o                         
 -13   7  11      56962.98      54201.46       847.79 o                         
 -11   7  11     115836.67     113190.24      1532.95 o                         
  -9   7  11     158071.03     151260.55      2042.40 o                         
  -7   7  11     224603.55     217629.14      2933.73 o                         
  -5   7  11     235216.19     225246.25      2923.21 o                         
  -3   7  11     252909.20     250139.41      3138.18 o                         
  -1   7  11     120309.02     117627.88      1614.95 o                         
   1   7  11      45021.64      47064.66       711.39 o                         
   3   7  11      14568.26      16336.00       277.58 o                         
   5   7  11         47.62       1349.68        82.84 o                         
   7   7  11       8883.02       9233.69       206.77 o                         
   9   7  11      17282.53      16581.36       321.06 o                         
  11   7  11      20962.67      20568.74       382.57 o                         
  13   7  11      12455.38      12097.24       295.91 o                         
  15   7  11      17977.34      18688.71       426.97 o                         
 -14   8  11         46.98         26.22        95.84 o                         
 -12   8  11        603.97        693.54       103.14 o                         
 -10   8  11         39.62         97.13        70.39 o                         
  -8   8  11       3043.28       3443.05       142.39 o                         
  -6   8  11       5556.13       5447.47       143.62 o                         
  -4   8  11      35295.36      34606.14       552.05 o                         
  -2   8  11      41032.29      40312.89       680.92 o                         
   0   8  11      63330.95      60778.35       965.80 o                         
   2   8  11      57219.81      55117.14       864.87 o                         
   4   8  11     131608.56     126269.70      1603.99 o                         
   6   8  11      41132.82      38156.94       610.62 o                         
   8   8  11      20667.82      19525.22       365.17 o                         
  10   8  11       3907.27       3992.67       163.10 o                         
  12   8  11       1614.74       1602.84       127.72 o                         
  14   8  11       1473.77       1425.18       139.16 o                         
 -13   9  11         88.22        400.15       102.71 o                         
 -11   9  11        310.97        862.79        96.93 o                         
  -9   9  11        984.09       1281.65       107.46 o                         
  -7   9  11       3310.37       2855.62       131.09 o                         
  -5   9  11       2596.93       2649.07       126.60 o                         
  -3   9  11        990.94       1373.83       101.27 o                         
  -1   9  11        305.03        156.54        69.71 o                         
   1   9  11       4762.42       4652.49       167.02 o                         
   3   9  11      11356.79      10205.97       253.76 o                         
   5   9  11      28547.02      26990.36       426.12 o                         
   7   9  11      29473.76      27673.61       466.10 o                         
   9   9  11      21619.49      21086.72       402.90 o                         
  11   9  11      18755.97      18228.92       361.51 o                         
  13   9  11       7135.04       7359.19       257.92 o                         
 -12  10  11      18300.21      17582.55       407.56 o                         
 -10  10  11      12286.82      11846.76       292.64 o                         
  -8  10  11      29083.84      27737.05       553.85 o                         
  -6  10  11      13764.20      13814.56       358.05 o                         
  -4  10  11      10984.90      12105.16       324.26 o                         
  -2  10  11       2349.40       3349.25       158.52 o                         
   0  10  11        331.97       3016.34       202.70 o                         
   2  10  11       4977.94       8031.71       234.03 o                         
   4  10  11        956.40       3790.73       193.02 o                         
   6  10  11      12953.17      14827.48       287.86 o                         
   8  10  11       5828.52       6983.19       215.98 o                         
  10  10  11       7451.99       8664.98       248.15 o                         
  12  10  11       2818.13       3522.23       191.06 o                         
 -11  11  11      37512.79      35257.35       666.06 o                         
  -9  11  11      53108.34      51348.78       847.12 o                         
  -7  11  11      51850.02      48021.73       848.96 o                         
  -5  11  11      57705.86      58453.64       992.57 o                         
  -3  11  11      32796.26      32347.21       614.40 o                         
  -1  11  11      22744.02      22791.79       453.21 o                         
   1  11  11       4638.41       6161.78       226.23 o                         
   3  11  11         21.80       2732.51       167.33 o                         
   5  11  11        743.27       2185.30       159.78 o                         
   7  11  11       7051.58       7924.48       225.91 o                         
   9  11  11       6863.44       7743.37       243.21 o                         
  11  11  11       4550.74       5649.90       234.21 o                         
 -10  12  11        767.25        874.46       146.63 o                         
  -8  12  11        683.46        303.33       112.57 o                         
  -6  12  11        378.25        481.63       123.82 o                         
  -4  12  11        996.26        952.61       112.21 o                         
  -2  12  11       3726.67       4172.22       187.14 o                         
   0  12  11       8557.93       8667.67       259.91 o                         
   2  12  11      17164.04      16418.62       381.99 o                         
   4  12  11      17007.03      16256.71       402.20 o                         
   6  12  11      17013.07      15214.99       385.04 o                         
   8  12  11      18084.46      16667.38       407.09 o                         
  10  12  11       5551.04       5414.01       238.91 o                         
  -7  13  11        852.40       1685.66       179.14 o                         
  -5  13  11       2424.64       3399.98       220.37 o                         
  -3  13  11       5401.78       6154.16       271.46 o                         
  -1  13  11       3483.53       3139.88       203.76 o                         
   1  13  11       7372.22       7749.78       293.60 o                         
   3  13  11       9899.06       9914.10       327.67 o                         
   5  13  11      12261.56      12160.60       378.35 o                         
   7  13  11       6167.18       6329.96       298.37 o                         
  -4  14  11      25155.49      25796.28       822.16 o                         
  -2  14  11      12900.62      14402.86       507.19 o                         
   0  14  11       9335.27      11071.52       516.74 o                         
   2  14  11        530.40       2808.91       247.56 o                         
   4  14  11        123.97       2060.84       238.66 o                         
 -16   0  12      79225.66      79783.93      2102.01 o                         
 -14   0  12     111858.22     113891.12      2357.00 o                         
 -12   0  12     161780.39     161555.58      3197.92 o                         
 -10   0  12     155629.97     148645.52      2976.04 o                         
  -8   0  12     123237.51     125917.63      2495.55 o                         
  -6   0  12      49795.68      40875.65       826.17 o                         
  -4   0  12       1062.70       2368.95       136.79 o                         
  -2   0  12      10322.91      15717.37       452.13 o                         
   0   0  12      27872.80      37962.28       684.58 o                         
   2   0  12     271630.75     269189.84      4720.39 o                         
   4   0  12     397631.88     414492.88      7686.09 o                         
   6   0  12     230773.12     245649.80      4949.65 o                         
   8   0  12     307735.56     314467.09      5908.73 o                         
  10   0  12     203834.09     193905.52      3512.63 o                         
  12   0  12      55945.83      56292.18      1152.54 o                         
  14   0  12      51959.68      49067.62      1070.77 o                         
  16   0  12      22127.60      22197.32       770.41 o                         
 -17   1  12        972.52       1258.94       165.21 o                         
 -15   1  12         70.92        574.95       128.83 o                         
 -13   1  12        118.41        200.07        75.97 o                         
 -11   1  12       1705.63       2035.17       117.55 o                         
  -9   1  12      17147.83      16486.79       346.49 o                         
  -7   1  12      20262.58      19788.70       337.52 o                         
  -5   1  12      58653.02      58127.14       732.37 o                         
  -3   1  12     100253.18      92934.47      1148.63 o                         
  -1   1  12     136975.11     131161.94      1519.74 o                         
   1   1  12      82992.41      82591.38       998.13 o                         
   3   1  12      52663.42      46344.01       542.06 o                         
   5   1  12      10666.68      11865.69       189.63 o                         
   7   1  12        490.89       1048.31        65.78 o                         
   9   1  12      10268.35      10535.23       210.30 o                         
  11   1  12      29384.81      28205.77       471.09 o                         
  13   1  12      24494.69      23232.98       437.61 o                         
  15   1  12      20990.25      20664.98       428.71 o                         
  17   1  12      15493.32      15216.46       420.19 o                         
 -16   2  12        739.45        829.08       139.57 o                         
 -14   2  12       3370.21       3885.09       188.52 o                         
 -12   2  12      11036.45      10809.89       278.35 o                         
 -10   2  12      16772.55      15673.60       304.26 o                         
  -8   2  12       7783.05       6948.06       205.97 o                         
  -6   2  12       4524.54       4582.12       142.52 o                         
  -4   2  12        385.78        483.38        37.67 o                         
  -2   2  12       2984.63       5381.22       112.18 o                         
   0   2  12      77077.66      82205.42      1051.17 o                         
   2   2  12      51417.01      51508.59       668.23 o                         
   4   2  12      11699.67      11788.78       175.25 o                         
   6   2  12      46753.04      46372.55       599.12 o                         
   8   2  12       2313.77       2283.78       118.44 o                         
  10   2  12       1001.15       1046.59        91.98 o                         
  12   2  12        194.61        210.65        75.91 o                         
  14   2  12      20191.39      19144.93       381.84 o                         
  16   2  12      19721.49      19216.06       481.24 o                         
 -17   3  12        762.37        751.85       172.00 o                         
 -15   3  12       3010.38       3803.65       212.61 o                         
 -13   3  12       2237.19       3193.81       167.82 o                         
 -11   3  12        213.67       1629.46        91.98 o                         
  -9   3  12         36.24       2385.97        96.14 o                         
  -7   3  12      10367.17      10704.96       192.07 o                         
  -5   3  12      34651.62      34942.17       476.10 o                         
  -3   3  12      33958.18      33346.00       445.28 o                         
  -1   3  12      73052.30      71586.55       955.78 o                         
   1   3  12     109773.95     110445.09      1366.37 o                         
   3   3  12      18293.41      22415.93       324.52 o                         
   5   3  12      13698.26      12773.45       192.70 o                         
   7   3  12       4144.83       5025.26       124.64 o                         
   9   3  12        604.00       1510.25        77.00 o                         
  11   3  12        287.83        630.87        72.90 o                         
  13   3  12      10282.54      10850.28       255.67 o                         
  15   3  12       7983.12       8415.55       256.72 o                         
 -16   4  12      40978.39      38905.60       802.78 o                         
 -14   4  12      61038.36      56679.68       933.01 o                         
 -12   4  12      65872.68      63857.35       935.85 o                         
 -10   4  12      57147.04      54126.30       883.42 o                         
  -8   4  12      77636.34      75453.45      1088.53 o                         
  -6   4  12      15526.46      15781.35       285.52 o                         
  -4   4  12         34.10        823.20        46.65 o                         
  -2   4  12       2718.87       3541.55        78.61 o                         
   0   4  12      63541.97      64571.88       800.40 o                         
   2   4  12      97781.00      96812.68      1285.30 o                         
   4   4  12     231383.58     231046.16      2979.90 o                         
   6   4  12     102142.64     103005.70      1302.91 o                         
   8   4  12     100553.31     103638.66      1329.71 o                         
  10   4  12      91610.21      89803.51      1154.09 o                         
  12   4  12      28230.34      28594.65       477.15 o                         
  14   4  12      25316.20      23981.16       475.74 o                         
  16   4  12      14090.05      13886.16       358.63 o                         
 -15   5  12        133.34        494.73       115.57 o                         
 -13   5  12        320.86        453.95        86.23 o                         
 -11   5  12         17.25         56.95        58.35 o                         
  -9   5  12       6831.72       6228.66       165.07 o                         
  -7   5  12       4282.80       4509.51       133.05 o                         
  -5   5  12       2371.70       2528.28        91.54 o                         
  -3   5  12      35055.20      36393.72       510.96 o                         
  -1   5  12      32941.56      33732.09       449.26 o                         
   1   5  12      19178.77      18530.48       278.26 o                         
   3   5  12       7417.35       7890.48       164.20 o                         
   5   5  12      18621.78      17405.17       271.16 o                         
   7   5  12         92.20        107.17        45.85 o                         
   9   5  12        700.10       1336.62        88.61 o                         
  11   5  12      11897.15      12471.60       272.75 o                         
  13   5  12       5332.63       6525.87       214.19 o                         
  15   5  12       8210.51       8979.67       291.30 o                         
 -14   6  12       2702.50       3672.99       188.07 o                         
 -12   6  12       2108.14       3190.27       169.88 o                         
 -10   6  12         83.19        351.27        64.47 o                         
  -8   6  12       3524.07       4108.17       145.96 o                         
  -6   6  12       6888.80       6759.52       161.40 o                         
  -4   6  12       2609.80       2903.86        97.59 o                         
  -2   6  12       7274.85       7206.87       135.41 o                         
   0   6  12        237.93        434.41        51.76 o                         
   2   6  12      12559.75      14301.75       234.39 o                         
   4   6  12       1854.05       2365.33        93.35 o                         
   6   6  12        100.74        358.93        55.31 o                         
   8   6  12       9709.49       9762.78       216.87 o                         
  10   6  12       9577.44      10034.73       222.06 o                         
  12   6  12      14808.65      16066.40       327.62 o                         
  14   6  12      19995.88      20679.31       443.00 o                         
 -15   7  12       8230.26       8437.55       290.82 o                         
 -13   7  12      12204.39      14331.73       348.65 o                         
 -11   7  12       9345.79      12422.32       286.31 o                         
  -9   7  12      16625.19      19015.24       366.56 o                         
  -7   7  12       6965.30      12526.73       278.57 o                         
  -1   7  12      10543.81      17037.58       349.36 o                         
   1   7  12       8621.45      11756.57       242.20 o                         
   3   7  12      15373.22      20037.00       337.67 o                         
   5   7  12      19630.96      20810.22       368.78 o                         
   7   7  12      26068.73      26051.84       427.75 o                         
   9   7  12      16727.88      16028.06       314.23 o                         
  11   7  12       7437.81       7053.52       205.99 o                         
  13   7  12       3375.37       3630.36       175.95 o                         
  15   7  12       3415.62       4226.87       220.61 o                         
 -14   8  12       4558.57       3398.08       205.88 o                         
 -12   8  12       2634.84       2373.48       155.22 o                         
 -10   8  12       2944.79       3190.44       152.09 o                         
  -8   8  12        627.85        997.98        85.35 o                         
  -6   8  12        233.73        377.77        55.70 o                         
  -4   8  12       1921.61       2348.55        96.71 o                         
  -2   8  12       3237.73       4061.63       124.63 o                         
   0   8  12       8416.98       9732.55       233.09 o                         
   2   8  12      16308.68      16131.93       310.50 o                         
   4   8  12      14841.30      18509.53       330.07 o                         
   6   8  12        348.34       2090.39       109.76 o                         
   8   8  12       9721.47      11107.31       247.04 o                         
  10   8  12       2736.94       3582.90       155.74 o                         
  12   8  12       3176.87       4023.46       178.83 o                         
  14   8  12       3120.84       3613.89       199.51 o                         
 -13   9  12        165.13        303.26       101.89 o                         
 -11   9  12       2766.39       3528.80       167.51 o                         
  -9   9  12        363.23        516.31        83.47 o                         
  -7   9  12        259.02        331.73        62.66 o                         
  -5   9  12       6023.89       6704.89       186.26 o                         
  -3   9  12        261.43        375.22        75.85 o                         
  -1   9  12        272.19        278.43        68.52 o                         
   1   9  12        382.20        380.58        69.60 o                         
   3   9  12       3685.70       4018.54       172.43 o                         
   5   9  12        707.04       1157.02        92.57 o                         
   7   9  12       2785.39       3935.12       149.63 o                         
   9   9  12       1041.73       2137.11       130.06 o                         
  11   9  12         80.67       1578.87       124.44 o                         
  13   9  12        396.57       1075.39       122.42 o                         
 -12  10  12      16576.17      17332.43       389.19 o                         
 -10  10  12      20359.52      20840.30       417.57 o                         
  -8  10  12      16127.36      17393.52       380.22 o                         
  -6  10  12       6603.03       7682.86       225.49 o                         
  -4  10  12       4516.30       6054.34       226.12 o                         
  -2  10  12       2812.01       4194.67       184.34 o                         
   0  10  12       1446.62       2579.48       149.15 o                         
   2  10  12      11994.93      12305.68       299.40 o                         
   4  10  12      11766.35      11641.13       304.26 o                         
   6  10  12      14584.45      14966.23       292.31 o                         
   8  10  12      23664.00      22254.84       416.42 o                         
  10  10  12      25868.64      26058.96       483.84 o                         
  12  10  12      17150.00      16677.26       387.12 o                         
 -11  11  12       9304.42      10872.73       309.46 o                         
  -9  11  12      18171.44      18801.38       413.41 o                         
  -7  11  12      17625.87      19470.60       435.82 o                         
  -5  11  12       7231.44      10938.48       423.52 o                         
  -3  11  12      12232.91      14706.21       367.33 o                         
  -1  11  12       1045.96       4067.09       251.16 o                         
   1  11  12          7.41       1954.24       142.30 o                         
   3  11  12       5780.30       6675.10       237.29 o                         
   5  11  12       3583.84       4102.03       210.71 o                         
   7  11  12      16189.10      14765.14       339.69 o                         
   9  11  12      14181.08      11966.74       298.87 o                         
  11  11  12      20860.65      19334.34       425.62 o                         
 -10  12  12       1092.98        930.88       151.50 o                         
  -8  12  12       3192.81       3070.39       197.15 o                         
  -6  12  12       2890.69       3440.98       198.39 o                         
  -4  12  12       1606.71       1721.71       186.45 o                         
  -2  12  12         33.21        221.50       101.11 o                         
   0  12  12        179.51        360.69        91.83 o                         
   2  12  12          1.08        591.48       109.77 o                         
   4  12  12       3919.90       4611.15       248.76 o                         
   6  12  12       1038.55       2180.98       163.45 o                         
   8  12  12        540.48       1684.57       154.93 o                         
  -7  13  12       1395.77       1164.16       166.44 o                         
  -5  13  12       4173.72       4722.51       254.45 o                         
  -3  13  12       3708.11       4486.65       239.03 o                         
  -1  13  12       3547.51       4559.43       239.74 o                         
   1  13  12       3850.43       4243.44       230.50 o                         
   3  13  12       4018.61       5111.29       281.16 o                         
   5  13  12         32.74       1239.97       158.80 o                         
   7  13  12         30.67       1459.51       190.08 o                         
  -4  14  12        498.45       3709.11       299.24 o                         
  -2  14  12        789.39       3240.67       256.61 o                         
   0  14  12       3239.64       6849.60       387.24 o                         
   2  14  12       7387.63       8544.79       398.93 o                         
   4  14  12       9714.39      11142.32       503.46 o                         
 -17   1  13        655.35       1038.30       160.29 o                         
 -15   1  13       1106.87       1650.48       146.55 o                         
 -13   1  13       1517.44       1527.78       117.87 o                         
 -11   1  13       2854.43       3306.11       146.18 o                         
  -9   1  13      18753.99      17610.92       329.79 o                         
  -7   1  13      30491.67      28979.93       473.09 o                         
  -5   1  13        191.38        639.81        91.55 o                         
  -3   1  13     185957.94     175664.20      1940.21 o                         
  -1   1  13      45239.19      46220.87       594.80 o                         
   1   1  13      55559.72      60893.25       770.93 o                         
   3   1  13     207485.42     205451.62      2427.69 o                         
   5   1  13      95099.68      99583.19      1165.20 o                         
   7   1  13      61524.55      63215.71       980.05 o                         
   9   1  13     103441.45     103934.02      1518.59 o                         
  11   1  13      40108.12      41097.91       676.55 o                         
  13   1  13      20032.92      21147.73       438.74 o                         
  15   1  13      27676.06      28144.02       568.74 o                         
  17   1  13      11812.26      12862.55       402.09 o                         
 -16   2  13        935.84       1346.02       159.56 o                         
 -14   2  13         58.31        182.41       100.99 o                         
 -12   2  13       3968.25       4283.89       155.91 o                         
 -10   2  13       3635.86       4182.78       141.18 o                         
  -8   2  13       1493.42       1944.60        96.79 o                         
  -6   2  13       9652.49       8456.04       162.21 o                         
  -4   2  13      14127.06      11897.46       169.50 o                         
  -2   2  13         49.34        398.54        49.01 o                         
   0   2  13        245.57        531.85        35.95 o                         
   2   2  13       3618.93       3430.01        91.44 o                         
   4   2  13       7541.22       6998.75       118.12 o                         
   6   2  13        267.22        773.00        53.78 o                         
   8   2  13      11826.16      10658.80       203.83 o                         
  10   2  13       1530.87       1957.33       106.11 o                         
  12   2  13       3078.01       3823.93       165.58 o                         
  14   2  13       1769.16       1853.95       134.00 o                         
  16   2  13        877.77        891.32       135.85 o                         
 -17   3  13       5916.30       6196.74       328.08 o                         
 -15   3  13       3246.33       3320.63       197.67 o                         
 -13   3  13       6290.97       6941.02       228.32 o                         
 -11   3  13       1046.32       1196.85        94.11 o                         
  -9   3  13       7973.48       8562.87       215.07 o                         
  -7   3  13      46744.88      45864.69       645.18 o                         
  -5   3  13      82461.30      83951.52      1013.85 o                         
  -3   3  13     262039.14     267047.06      3235.58 o                         
  -1   3  13     379388.75     376232.47      4775.31 o                         
   1   3  13     310540.44     306459.06      4029.80 o                         
   3   3  13     580740.81     582924.81      7182.92 o                         
   5   3  13     289126.84     277539.44      3279.70 o                         
   7   3  13     122854.38     117834.02      1450.14 o                         
   9   3  13     132647.33     128753.14      1591.68 o                         
  11   3  13      36227.43      35296.68       536.58 o                         
  13   3  13      13577.70      12416.65       362.18 o                         
  15   3  13      11942.57      11787.48       326.40 o                         
 -16   4  13        586.80       1516.03       164.86 o                         
 -14   4  13       5969.49       7435.80       253.16 o                         
 -12   4  13       3772.91       6039.45       211.55 o                         
 -10   4  13      19994.82      21227.11       391.57 o                         
  -8   4  13      20485.93      23068.41       380.18 o                         
  -6   4  13       6372.80       6953.71       146.35 o                         
  -4   4  13       1287.51       2548.04        92.88 o                         
  -2   4  13         12.20        824.70        45.29 o                         
   0   4  13      36790.27      37670.29       490.17 o                         
   2   4  13      38383.31      36388.02       509.51 o                         
   4   4  13      76937.60      76381.59       956.00 o                         
   6   4  13      67706.23      63656.50       816.24 o                         
   8   4  13      83832.80      83055.44      1148.26 o                         
  10   4  13      48006.64      45135.11       632.32 o                         
  12   4  13      32844.78      30656.32       529.38 o                         
  14   4  13      10268.19       9796.97       275.49 o                         
  16   4  13       3762.59       3983.82       218.86 o                         
 -15   5  13      10190.72       9413.63       292.17 o                         
 -13   5  13      10224.05       9228.98       244.88 o                         
 -11   5  13      20213.92      19106.20       363.32 o                         
  -9   5  13       6422.22       5818.30       161.37 o                         
  -7   5  13       1163.27       1585.86        80.13 o                         
  -5   5  13         30.71        143.64        32.21 o                         
  -3   5  13         81.55        220.84        33.72 o                         
  -1   5  13       2012.00       2460.23        74.89 o                         
   1   5  13      16970.05      17895.55       274.09 o                         
   3   5  13      21949.32      21985.49       346.34 o                         
   5   5  13       5781.78       5726.44       137.62 o                         
   7   5  13       8392.14       9034.30       193.41 o                         
   9   5  13      30013.01      29393.60       477.30 o                         
  11   5  13      33683.24      34139.27       582.74 o                         
  13   5  13      25205.13      25598.63       468.62 o                         
  15   5  13      29511.14      30006.91       579.28 o                         
 -14   6  13       2598.66       2636.32       172.26 o                         
 -12   6  13      12190.33      12751.06       304.87 o                         
 -10   6  13       6161.04       6373.10       178.81 o                         
  -8   6  13      19178.71      19495.29       354.73 o                         
  -6   6  13      24810.22      23218.00       382.57 o                         
  -4   6  13      40558.95      39576.78       564.85 o                         
  -2   6  13      16455.34      15540.38       259.51 o                         
   0   6  13       4567.57       4362.50       130.26 o                         
   2   6  13       1785.95       3469.86       106.96 o                         
   4   6  13       4694.47       6115.78       141.60 o                         
   6   6  13       7624.08       8775.29       186.82 o                         
   8   6  13      11452.42      11646.92       236.44 o                         
  10   6  13      14474.37      13620.74       269.26 o                         
  12   6  13       5610.46       5567.72       194.87 o                         
  14   6  13       8226.07       8649.13       278.76 o                         
 -15   7  13      10101.56       9984.62       318.99 o                         
 -13   7  13       1939.34       2712.24       165.82 o                         
 -11   7  13        282.35       1029.01       101.72 o                         
  -9   7  13      14328.30      14407.14       304.14 o                         
  -7   7  13      36210.44      36969.88       595.99 o                         
  -5   7  13     112401.53     111879.72      1555.13 o                         
  -3   7  13     208586.02     210157.05      2814.35 o                         
  -1   7  13     249696.77     248681.48      3324.28 o                         
   1   7  13     210820.45     203302.75      2740.36 o                         
   3   7  13     334279.19     315774.72      4189.16 o                         
   5   7  13     155612.30     144104.47      1913.57 o                         
   7   7  13      96584.93      91506.74      1205.17 o                         
   9   7  13      38366.95      38005.06       594.65 o                         
  11   7  13      21304.66      20921.17       409.83 o                         
  13   7  13       5944.32       6461.29       231.33 o                         
  15   7  13       1977.53       2073.28       174.24 o                         
 -14   8  13       1677.89       1827.85       159.17 o                         
 -12   8  13       1900.29       2258.79       154.32 o                         
 -10   8  13       6330.67       6571.45       200.90 o                         
  -8   8  13      31766.24      29555.78       497.40 o                         
  -6   8  13       3434.34       3668.10       130.63 o                         
  -4   8  13       4894.15       4633.37       135.64 o                         
  -2   8  13          4.52        311.21        60.63 o                         
   0   8  13       5169.66       5301.81       172.69 o                         
   2   8  13      11243.70      11330.73       246.67 o                         
   4   8  13      80409.09      77490.77      1083.78 o                         
   6   8  13      49166.67      45236.61       666.03 o                         
   8   8  13      64994.30      61334.73       933.97 o                         
  10   8  13      55590.04      54653.17       816.27 o                         
  12   8  13      40548.27      38558.57       646.56 o                         
  14   8  13      25990.38      25172.47       518.04 o                         
 -13   9  13       5687.25       5244.23       227.29 o                         
 -11   9  13       4883.55       5265.29       203.24 o                         
  -9   9  13       2013.75       1986.01       120.82 o                         
  -7   9  13         67.54         80.66        70.99 o                         
  -5   9  13       1495.17       2051.32       116.71 o                         
  -3   9  13       4754.81       4845.17       185.42 o                         
  -1   9  13       3989.01       3917.42       169.03 o                         
   1   9  13       1201.63       1518.15       108.97 o                         
   3   9  13        218.51        469.18        83.87 o                         
   5   9  13        809.35        657.67        75.49 o                         
   7   9  13      10489.69       9866.05       229.31 o                         
   9   9  13      17727.93      16254.89       342.22 o                         
  11   9  13      24796.31      23816.08       436.61 o                         
  13   9  13      18725.80      18384.80       399.12 o                         
 -12  10  13       2928.34       3758.40       197.64 o                         
 -10  10  13       6971.99       8265.16       237.75 o                         
  -8  10  13       5954.14       7211.36       228.72 o                         
  -6  10  13      29373.48      28998.34       597.76 o                         
  -4  10  13      28917.18      30248.85       595.00 o                         
  -2  10  13      34118.38      33651.41       641.38 o                         
   0  10  13      31676.22      29930.18       585.54 o                         
   2  10  13      16624.93      15445.68       372.99 o                         
   4  10  13      10176.69       9668.13       324.12 o                         
   6  10  13         49.46        816.71        89.35 o                         
   8  10  13         86.55        773.95        99.50 o                         
  10  10  13       1974.33       2972.45       162.57 o                         
  12  10  13       1709.59       2067.29       155.78 o                         
 -11  11  13       2573.06       3309.97       201.93 o                         
  -9  11  13       7789.10       8845.31       276.03 o                         
  -7  11  13      26792.75      26697.84       545.02 o                         
  -5  11  13      44266.64      43537.09       856.26 o                         
  -3  11  13      55263.05      54471.68       964.68 o                         
  -1  11  13      56111.12      54882.41       967.80 o                         
   1  11  13      62764.36      62266.51      1075.51 o                         
   3  11  13      31933.05      32365.78       708.47 o                         
   5  11  13      25043.98      25692.63       534.07 o                         
   7  11  13      11696.71      11835.36       307.94 o                         
   9  11  13       6265.53       6712.91       231.61 o                         
  11  11  13       3118.22       3743.04       206.63 o                         
  -8  12  13        469.71        333.05       137.58 o                         
  -6  12  13       3857.82       3479.66       223.15 o                         
  -4  12  13       1422.87       1295.41       137.70 o                         
  -2  12  13       2146.35       2341.93       155.35 o                         
   0  12  13        103.10        237.43        98.22 o                         
   2  12  13       1277.42       1207.61       127.26 o                         
   4  12  13       2041.38       2674.85       176.96 o                         
   6  12  13       8113.53       7696.16       280.66 o                         
   8  12  13      13968.64      13977.20       373.15 o                         
  -7  13  13         83.19        133.20       117.43 o                         
  -5  13  13        119.19        510.21       123.92 o                         
  -3  13  13        517.20        871.66       134.28 o                         
  -1  13  13        254.03        293.28       110.37 o                         
   1  13  13       2587.17       2782.95       194.84 o                         
   3  13  13       2388.31       3231.56       208.92 o                         
   5  13  13       7093.83       7176.28       279.79 o                         
   7  13  13      12361.57      11901.34       368.93 o                         
  -4  14  13      18762.92      18627.52       527.04 o                         
  -2  14  13      22875.10      22521.11       584.20 o                         
   0  14  13      27107.13      25623.04       664.84 o                         
   2  14  13      19834.69      20328.69       576.88 o                         
   4  14  13      21619.05      22056.58       660.60 o                         
 -16   0  14       8662.77       8656.01       467.98 o                         
 -14   0  14      50483.02      50048.00      1182.87 o                         
 -12   0  14      85671.57      84113.73      1911.47 o                         
 -10   0  14     175090.73     172982.92      3611.07 o                         
  -8   0  14     623249.69     635582.31     11129.85 o                         
  -6   0  14     323308.34     329434.88      5816.35 o                         
  -4   0  14     860500.69     852862.88     14012.71 o                         
  -2   0  14     701330.00     693693.19     10407.73 o                         
   0   0  14     333922.97     355875.53      5901.35 o                         
   2   0  14     252588.83     257480.33      4788.51 o                         
   4   0  14     178750.91     176959.81      3156.64 o                         
   6   0  14       7542.97       8517.08       245.34 o                         
   8   0  14         38.66         28.43        67.29 o                         
  10   0  14         72.06        161.64        90.22 o                         
  12   0  14      10661.62      10583.70       372.30 o                         
  14   0  14       5743.72       5747.10       302.35 o                         
  16   0  14       5020.92       5484.73       381.56 o                         
 -17   1  14       1700.03       1763.59       185.26 o                         
 -15   1  14       6445.81       7027.84       277.27 o                         
 -13   1  14       8068.26       7726.66       234.91 o                         
 -11   1  14       8251.45       8112.21       215.54 o                         
  -9   1  14       8878.12       8959.08       224.10 o                         
  -7   1  14       4553.64       4853.04       142.04 o                         
  -5   1  14      22147.48      20406.04       295.45 o                         
  -3   1  14      31913.92      31570.70       397.48 o                         
  -1   1  14      37294.14      38353.64       549.66 o                         
   1   1  14     184299.69     171743.44      1990.49 o                         
   3   1  14     107688.41     113283.15      1332.18 o                         
   5   1  14     152166.41     147121.66      1693.25 o                         
   7   1  14      79909.20      77605.30      1148.41 o                         
   9   1  14      47299.55      47071.73       732.25 o                         
  11   1  14      25509.70      24000.72       447.79 o                         
  13   1  14       1471.57       1738.98       120.96 o                         
  15   1  14          0.29        309.59       108.88 o                         
  17   1  14       2885.23       3812.82       247.59 o                         
 -16   2  14      13238.29      13801.05       400.62 o                         
 -14   2  14      10615.52       9357.71       278.86 o                         
 -12   2  14        571.00        650.30        91.40 o                         
 -10   2  14        810.90       1148.47        74.64 o                         
  -8   2  14       6568.95       7002.18       172.78 o                         
  -6   2  14      14487.60      16281.05       301.93 o                         
  -4   2  14       1597.88       1559.13        64.11 o                         
  -2   2  14      34563.91      34962.58       516.84 o                         
   0   2  14       4612.72       4038.89        95.68 o                         
   2   2  14      64043.48      68827.91       927.21 o                         
   4   2  14     125583.97     130366.34      1499.64 o                         
   6   2  14      88572.43      87271.23      1151.10 o                         
   8   2  14      92836.07      93601.10      1280.44 o                         
  10   2  14      81170.84      80224.34      1102.52 o                         
  12   2  14      32776.67      33474.52       557.86 o                         
  14   2  14      22680.56      21814.73       448.34 o                         
  16   2  14       7254.01       7473.24       307.79 o                         
 -15   3  14       3505.88       4632.26       230.74 o                         
 -13   3  14      10895.38      11522.24       308.57 o                         
 -11   3  14      22129.79      22162.34       399.85 o                         
  -9   3  14      14823.54      14557.53       295.49 o                         
  -7   3  14       5537.43       4788.27       127.83 o                         
  -5   3  14      11246.47      11299.48       184.29 o                         
  -3   3  14       1198.76       1457.98        72.95 o                         
  -1   3  14        863.51       1544.11        56.96 o                         
   1   3  14      42851.32      48555.85       742.05 o                         
   3   3  14      55824.82      52781.18       717.89 o                         
   5   3  14      67864.56      68151.08       839.29 o                         
   7   3  14      25234.47      25156.41       379.53 o                         
   9   3  14      34788.79      36786.32       577.86 o                         
  11   3  14      10930.53      10640.40       244.15 o                         
  13   3  14       1342.13       1610.38       126.06 o                         
  15   3  14        108.04        497.32       113.59 o                         
 -16   4  14      12310.14      12205.24       360.11 o                         
 -14   4  14      31047.31      30940.90       675.74 o                         
 -12   4  14      66052.40      63843.57      1008.96 o                         
 -10   4  14     136409.97     131655.70      1728.24 o                         
  -8   4  14     234283.25     226262.98      2872.22 o                         
  -6   4  14     225872.39     223520.80      2818.98 o                         
  -4   4  14     306301.84     303025.41      3889.05 o                         
  -2   4  14     342989.81     342525.25      4116.98 o                         
   0   4  14     123649.54     120779.88      1670.60 o                         
   2   4  14     188014.25     186485.72      2413.52 o                         
   4   4  14      67805.79      69548.30       858.47 o                         
   6   4  14       6264.89       5639.05       127.21 o                         
   8   4  14        595.22        898.51        71.07 o                         
  10   4  14          3.29        291.97        60.93 o                         
  12   4  14       1651.08       2036.48       136.00 o                         
  14   4  14       1761.91       1834.78       143.67 o                         
  16   4  14       1579.12       1852.78       159.53 o                         
 -15   5  14        959.33       1170.91       151.54 o                         
 -13   5  14         17.17        727.16       103.55 o                         
 -11   5  14       2381.88       3700.46       147.81 o                         
  -9   5  14        985.16       1465.62        92.87 o                         
  -7   5  14       4318.31       4894.18       142.30 o                         
  -5   5  14       1136.86       1249.93        74.20 o                         
  -3   5  14      13576.19      14574.90       252.02 o                         
  -1   5  14      24411.45      26507.07       373.85 o                         
   1   5  14      25368.38      25648.71       371.12 o                         
   3   5  14      39851.37      41438.40       600.71 o                         
   5   5  14      49253.22      49101.39       651.30 o                         
   7   5  14      47027.25      46738.79       651.53 o                         
   9   5  14      18635.86      18425.71       342.71 o                         
  11   5  14      11609.21      10857.95       241.61 o                         
  13   5  14       5755.64       6417.57       208.67 o                         
  15   5  14         30.50        178.77       112.79 o                         
 -14   6  14       6993.66       6962.76       257.18 o                         
 -12   6  14       8768.54       9126.01       260.86 o                         
 -10   6  14       9314.95       9557.83       224.90 o                         
  -8   6  14      28393.31      29332.38       484.85 o                         
  -6   6  14      10522.20      11765.33       233.00 o                         
  -4   6  14      35373.18      35938.26       534.52 o                         
  -2   6  14      54875.20      50566.37       656.79 o                         
   0   6  14      38630.24      35668.04       505.78 o                         
   2   6  14     105082.69     101642.59      1359.60 o                         
   4   6  14      87166.27      80882.43      1154.24 o                         
   6   6  14      45390.65      43117.34       626.92 o                         
   8   6  14      45837.12      44221.14       658.51 o                         
  10   6  14      26798.73      25046.23       424.42 o                         
  12   6  14      13181.21      12913.55       304.44 o                         
  14   6  14       3462.32       4219.01       217.19 o                         
 -15   7  14       1621.01       2611.51       181.07 o                         
 -13   7  14       7364.31       7959.68       258.95 o                         
 -11   7  14      10750.62      10136.34       270.53 o                         
  -9   7  14      20902.75      21400.96       413.93 o                         
  -7   7  14      32539.05      33605.82       614.74 o                         
  -5   7  14      43608.64      44119.56       652.42 o                         
  -3   7  14      44893.77      45846.99       685.39 o                         
  -1   7  14      33223.00      34043.07       560.80 o                         
   1   7  14      14259.53      16113.59       307.36 o                         
   3   7  14       4123.96       9088.06       215.16 o                         
   5   7  14       1791.70       4123.14       140.99 o                         
   7   7  14          3.43       2841.24       123.03 o                         
   9   7  14       1351.04       2508.01       128.00 o                         
  11   7  14        884.48       1751.80       113.92 o                         
  13   7  14        743.56       1021.83       123.32 o                         
 -14   8  14      14308.24      13896.19       388.94 o                         
 -12   8  14      17598.41      15898.45       363.14 o                         
 -10   8  14      29965.33      27287.33       506.58 o                         
  -8   8  14      30188.43      28165.21       494.79 o                         
  -6   8  14      19473.06      18993.16       361.18 o                         
  -4   8  14      25439.08      25149.34       424.37 o                         
  -2   8  14      20786.05      21960.96       415.57 o                         
   0   8  14      11122.65      12640.43       329.95 o                         
   2   8  14       8493.89       8950.42       220.99 o                         
   4   8  14      14868.36      16808.45       308.65 o                         
   6   8  14       3811.70       4454.59       148.36 o                         
   8   8  14        787.06       2017.22       123.58 o                         
  10   8  14       1833.86       2609.45       134.69 o                         
  12   8  14       1304.35       1930.04       135.12 o                         
  14   8  14        896.43       1760.45       160.45 o                         
 -13   9  14       2403.17       2341.52       167.20 o                         
 -11   9  14       3076.11       3051.03       158.26 o                         
  -9   9  14        208.76        131.29        76.86 o                         
  -7   9  14        521.61        553.24        80.20 o                         
  -5   9  14        283.46        286.85        67.37 o                         
  -3   9  14        331.95        233.48        62.74 o                         
  -1   9  14        138.79        520.36        92.67 o                         
   1   9  14       2223.87       2455.85       147.05 o                         
   3   9  14       5779.72       6560.53       192.55 o                         
   5   9  14         21.89        383.94        69.29 o                         
   7   9  14       3756.73       3841.90       153.24 o                         
   9   9  14       1836.64       2110.16       131.13 o                         
  11   9  14       2141.76       2313.20       136.66 o                         
  13   9  14       5823.35       5339.33       223.38 o                         
 -12  10  14      10481.36      10978.52       334.77 o                         
 -10  10  14      25701.24      26048.50       467.95 o                         
  -8  10  14      38935.39      38305.09       626.27 o                         
  -6  10  14      38359.92      38234.68       662.52 o                         
  -4  10  14      63869.04      63333.49      1083.57 o                         
  -2  10  14      78102.41      74693.15      1239.23 o                         
   0  10  14      63375.42      60159.33      1030.07 o                         
   2  10  14      34281.73      34856.43       640.01 o                         
   4  10  14      32331.49      32070.32       607.77 o                         
   6  10  14      31752.36      31252.07       516.97 o                         
   8  10  14       5643.25       5377.26       198.59 o                         
  10  10  14       2380.90       2514.07       154.71 o                         
  12  10  14        170.43        261.71       113.47 o                         
 -11  11  14       4591.30       4305.24       237.47 o                         
  -9  11  14      14467.17      13693.65       346.35 o                         
  -7  11  14      13933.97      13860.75       369.72 o                         
  -5  11  14      26738.40      27063.02       567.95 o                         
  -3  11  14      44466.45      41988.25       799.63 o                         
  -1  11  14      47911.54      46662.98       950.09 o                         
   1  11  14      44770.67      45258.77       898.47 o                         
   3  11  14      28936.45      28520.05       644.27 o                         
   5  11  14      31413.49      28997.20       584.14 o                         
   7  11  14      15958.47      16048.20       369.33 o                         
   9  11  14       3549.68       4393.94       201.36 o                         
  11  11  14        379.67        574.30       126.86 o                         
  -8  12  14         57.54        -66.93       104.27 o                         
  -6  12  14         54.25        371.48       105.76 o                         
  -4  12  14        301.93        480.10       109.13 o                         
  -2  12  14        179.37        426.20        96.38 o                         
   0  12  14         60.11        354.25        92.79 o                         
   2  12  14         77.78        117.82       106.91 o                         
   4  12  14       1516.52       2092.30       156.65 o                         
   6  12  14       4057.18       4105.17       218.69 o                         
   8  12  14       2776.08       2993.51       240.55 o                         
  -7  13  14       1549.06       1656.48       168.83 o                         
  -5  13  14       1941.80       2050.92       192.48 o                         
  -3  13  14        160.45        238.23       150.58 o                         
  -1  13  14          9.20        559.11       119.44 o                         
   1  13  14       1873.48       1926.18       214.95 o                         
   3  13  14        899.85       1239.83       149.60 o                         
   5  13  14        608.00        727.14       192.30 o                         
   7  13  14        426.72        867.98       148.56 o                         
  -4  14  14      31290.03      34838.75       789.27 o                         
  -2  14  14      16736.07      18431.96       606.40 o                         
   0  14  14      20840.84      24276.77       611.96 o                         
   2  14  14       8607.22      11791.04       436.59 o                         
   4  14  14       3721.50       5115.46       312.16 o                         
 -17   1  15       4598.32       4661.57       266.85 o                         
 -15   1  15      22396.76      22147.36       497.52 o                         
 -13   1  15      20461.29      19244.08       405.50 o                         
 -11   1  15      10666.36      11155.89       274.36 o                         
  -9   1  15      44441.93      46192.55       754.29 o                         
  -7   1  15      46897.33      47047.02       759.85 o                         
  -5   1  15      20032.13      22276.30       349.53 o                         
  -3   1  15      59930.05      57998.40       729.24 o                         
  -1   1  15      40456.92      40273.60       533.71 o                         
   1   1  15        645.69       1855.56        70.14 o                         
   3   1  15       5601.63       5327.94        99.60 o                         
   5   1  15        782.42        720.37        52.58 o                         
   7   1  15       5319.82       5688.25       153.71 o                         
   9   1  15       1540.06       2643.55       163.40 o                         
  11   1  15       3414.50       3824.77       166.11 o                         
  13   1  15       1173.59       1703.08       158.53 o                         
  15   1  15       8500.92       9260.19       291.42 o                         
 -16   2  15        621.12       1253.46       152.70 o                         
 -14   2  15        157.86        407.75       101.12 o                         
 -12   2  15         53.80         47.99        66.31 o                         
 -10   2  15          0.21         25.77        55.38 o                         
  -8   2  15       6288.57       5294.75       148.01 o                         
  -6   2  15       2155.39       1831.49        76.28 o                         
  -4   2  15       1349.04       2108.27        76.44 o                         
  -2   2  15      25684.90      23802.49       364.67 o                         
   0   2  15      18020.74      16441.98       252.62 o                         
   2   2  15      11550.15      11315.81       206.61 o                         
   4   2  15      45788.86      41304.70       546.26 o                         
   6   2  15        103.85        380.22        59.80 o                         
   8   2  15        190.39        542.87        56.30 o                         
  10   2  15       3212.06       4050.79       146.86 o                         
  12   2  15       1510.08       1761.67       111.04 o                         
  14   2  15       4568.62       5303.24       236.25 o                         
  16   2  15       1341.53       1517.09       160.03 o                         
 -15   3  15      56096.47      57352.98      1004.43 o                         
 -13   3  15      76096.54      76355.93      1147.33 o                         
 -11   3  15      96811.05      95407.05      1566.78 o                         
  -9   3  15     154609.31     152214.12      2165.33 o                         
  -7   3  15     128574.16     125836.66      1625.25 o                         
  -5   3  15      94251.75      92164.09      1174.95 o                         
  -3   3  15      70732.55      71816.78       976.92 o                         
  -1   3  15      10582.92       9289.65       156.14 o                         
   1   3  15        192.48        439.04        56.62 o                         
   3   3  15       2247.20       3721.55       110.84 o                         
   5   3  15      26438.26      28201.86       389.39 o                         
   7   3  15      33372.98      33958.13       532.26 o                         
   9   3  15      57119.96      58207.12       827.80 o                         
  11   3  15      26753.63      26518.17       453.76 o                         
  13   3  15      19858.68      20681.61       411.91 o                         
  15   3  15      16637.01      16317.66       411.56 o                         
 -16   4  15        519.37        775.79       135.54 o                         
 -14   4  15        482.62        736.07       113.73 o                         
 -12   4  15       6791.24       7257.00       210.62 o                         
 -10   4  15      14358.40      15038.18       281.94 o                         
  -8   4  15      27577.31      29470.78       448.11 o                         
  -6   4  15      42997.27      43827.30       624.22 o                         
  -4   4  15     101234.10     102859.14      1340.19 o                         
  -2   4  15      87817.10      87301.29      1290.14 o                         
   0   4  15      41911.74      37307.39       495.74 o                         
   2   4  15      32549.41      32623.70       468.83 o                         
   4   4  15       3369.96       4210.25       126.75 o                         
   6   4  15       2369.94       2485.60        93.97 o                         
   8   4  15       2724.73       3087.68       121.65 o                         
  10   4  15      11891.64      10966.19       218.17 o                         
  12   4  15      11444.27      11484.42       289.04 o                         
  14   4  15      13218.26      13241.09       383.48 o                         
  16   4  15      15934.45      16595.18       432.65 o                         
 -15   5  15        511.76        552.62       122.14 o                         
 -13   5  15         27.48        174.38        89.21 o                         
 -11   5  15       2684.34       3237.91       139.24 o                         
  -9   5  15       1140.38       1199.10        84.85 o                         
  -7   5  15        809.81        649.15        62.26 o                         
  -5   5  15        431.56        830.64        62.46 o                         
  -3   5  15       4047.13       5553.56       121.73 o                         
  -1   5  15       7895.07       8048.63       198.59 o                         
   1   5  15      32502.47      33887.52       502.20 o                         
   3   5  15      29633.68      28429.18       426.97 o                         
   5   5  15      14979.59      14573.66       244.71 o                         
   7   5  15      29450.95      29326.55       432.43 o                         
   9   5  15       4348.64       4248.28       151.50 o                         
  11   5  15       1415.96       1728.47       115.02 o                         
  13   5  15         34.87        411.41        94.74 o                         
  15   5  15       2468.07       2698.93       181.50 o                         
 -14   6  15       3240.54       3199.05       193.03 o                         
 -12   6  15       2071.51       1942.36       126.80 o                         
 -10   6  15         43.46        312.51        83.37 o                         
  -8   6  15          7.03        404.31        68.90 o                         
  -6   6  15      14504.99      13029.71       251.00 o                         
  -4   6  15      22415.22      20595.16       339.18 o                         
  -2   6  15      36264.25      35061.37       527.79 o                         
   0   6  15      39875.00      38303.53       510.81 o                         
   2   6  15      86315.59      85259.31      1131.56 o                         
   4   6  15      29301.07      30077.23       473.03 o                         
   6   6  15      11429.80      12597.69       232.09 o                         
   8   6  15         58.85       1699.97       118.92 o                         
  10   6  15       1001.58       3082.47       140.73 o                         
  12   6  15       5712.47       7495.11       228.73 o                         
  14   6  15       6955.26       8889.66       289.88 o                         
 -15   7  15      45854.40      44223.48      1053.80 o                         
 -13   7  15      67069.77      64804.96      1028.03 o                         
 -11   7  15      82047.94      79211.29      1196.09 o                         
  -9   7  15     126968.77     120615.15      1713.26 o                         
  -7   7  15     100314.78      98367.06      1397.59 o                         
  -5   7  15      49253.89      50298.88       730.90 o                         
  -3   7  15      16661.64      17038.11       294.99 o                         
  -1   7  15       9040.03      10177.75       224.96 o                         
   1   7  15       5894.39       6856.57       189.52 o                         
   3   7  15      11809.89      13395.83       255.38 o                         
   5   7  15      35483.97      36108.92       596.10 o                         
   7   7  15      36074.45      37001.64       552.78 o                         
   9   7  15      31629.08      31339.93       498.06 o                         
  11   7  15      35494.22      36061.20       571.94 o                         
  13   7  15      13916.78      13852.44       334.25 o                         
 -14   8  15        445.45        750.82       171.66 o                         
 -12   8  15       2179.31       1953.79       140.62 o                         
 -10   8  15       5156.16       5317.17       189.52 o                         
  -8   8  15      43752.89      42193.70       680.65 o                         
  -6   8  15      24076.65      22349.43       384.23 o                         
  -4   8  15      57912.98      54203.54       755.71 o                         
  -2   8  15      69356.25      67906.85      1066.24 o                         
   0   8  15      71586.60      68327.18      1037.58 o                         
   2   8  15      39436.28      37983.40       653.75 o                         
   4   8  15       4559.20       4888.22       148.00 o                         
   6   8  15       9050.69       8668.40       206.91 o                         
   8   8  15         44.12        258.25        69.80 o                         
  10   8  15       5991.54       5560.58       187.75 o                         
  12   8  15       7327.68       7552.87       250.85 o                         
  14   8  15      20980.38      19566.62       441.04 o                         
 -13   9  15        614.94        678.55       128.06 o                         
 -11   9  15       1518.35       1619.99       126.69 o                         
  -9   9  15         75.54         -0.44        67.66 o                         
  -7   9  15        702.72        951.74        80.48 o                         
  -5   9  15        200.83        174.58        71.09 o                         
  -3   9  15       3603.36       3023.91       137.73 o                         
  -1   9  15      20011.21      18041.55       395.03 o                         
   1   9  15      12145.97      11513.36       284.31 o                         
   3   9  15      31233.31      31031.48       588.58 o                         
   5   9  15      30941.67      28747.52       477.75 o                         
   7   9  15      11021.18       9920.60       231.54 o                         
   9   9  15       3201.89       3058.47       152.23 o                         
  11   9  15        227.41        360.28        91.59 o                         
  13   9  15        342.61        560.27       126.30 o                         
 -12  10  15      11642.07      11090.27       392.86 o                         
 -10  10  15       5963.18       6644.90       225.95 o                         
  -8  10  15       6838.56       7756.22       234.22 o                         
  -6  10  15        445.73       2017.90       136.65 o                         
  -4  10  15        825.29       3413.61       188.91 o                         
  -2  10  15      13834.80      16421.34       382.87 o                         
   0  10  15      16464.66      18787.73       421.02 o                         
   2  10  15      25224.65      24294.53       557.06 o                         
   4  10  15      25868.50      26363.31       530.99 o                         
   6  10  15      10984.84      11639.21       275.56 o                         
   8  10  15       4151.32       5090.59       195.12 o                         
  10  10  15       3560.75       4089.15       194.32 o                         
  12  10  15        515.75        912.45       137.80 o                         
 -11  11  15      20510.39      19862.91       474.93 o                         
  -9  11  15      20272.49      19790.15       440.10 o                         
  -7  11  15      11518.61      11026.67       298.29 o                         
  -5  11  15       5283.99       6381.26       252.22 o                         
  -3  11  15       1039.11       2977.18       177.81 o                         
  -1  11  15        186.40       3128.31       186.14 o                         
   1  11  15       6357.65       8323.16       398.84 o                         
   3  11  15      11548.86      12477.78       340.07 o                         
   5  11  15       7129.87       9703.85       297.10 o                         
   7  11  15       9549.66      10004.12       282.74 o                         
   9  11  15       8191.11       8332.49       269.71 o                         
  -8  12  15       1199.09       1462.10       165.15 o                         
  -6  12  15       3257.56       3159.67       194.27 o                         
  -4  12  15      10780.10      10405.64       310.70 o                         
  -2  12  15       9911.18       9194.41       283.74 o                         
   0  12  15      15409.93      14592.22       372.29 o                         
   2  12  15       7896.15       7552.55       265.08 o                         
   4  12  15      16226.85      14797.00       377.31 o                         
   6  12  15       4254.57       4384.03       229.06 o                         
   8  12  15       1482.68       1339.17       155.16 o                         
  -7  13  15       2513.26       2699.96       214.38 o                         
  -5  13  15       3586.22       3677.51       218.97 o                         
  -3  13  15       4791.14       5176.69       241.90 o                         
  -1  13  15      14674.92      13503.00       396.68 o                         
   1  13  15       9433.81       9370.47       334.08 o                         
   3  13  15       6364.54       6504.11       334.05 o                         
   5  13  15       3893.06       3515.06       211.07 o                         
   7  13  15        815.02        762.30       178.89 o                         
  -4  14  15       2790.23       4316.51       298.11 o                         
  -2  14  15        157.76       1702.77       226.07 o                         
   0  14  15        459.54       2763.96       228.00 o                         
   2  14  15       3028.60       3316.31       258.46 o                         
   4  14  15       5730.99       5073.39       765.32 o                         
 -16   0  16      42658.33      41846.16      1190.54 o                         
 -14   0  16      31026.56      30173.44      1060.55 o                         
 -12   0  16      40508.27      35712.07       954.91 o                         
 -10   0  16       1570.65       1764.80       174.66 o                         
  -8   0  16         19.25        361.51        90.93 o                         
  -6   0  16      32287.54      31839.39       646.99 o                         
  -4   0  16     110116.44     118300.05      2114.78 o                         
  -2   0  16     251428.52     264635.72      4689.56 o                         
   0   0  16     350928.88     356426.22      6606.78 o                         
   2   0  16     525038.94     516087.31      9538.12 o                         
   4   0  16     317337.09     336017.22      5890.85 o                         
   6   0  16     235410.97     222957.20      4220.20 o                         
   8   0  16     159103.80     145948.34      2845.47 o                         
  10   0  16      75784.20      77578.64      1737.51 o                         
  12   0  16      10184.73      10695.78       379.81 o                         
  14   0  16      15389.41      14835.09       490.50 o                         
  16   0  16       3118.93       3936.95       330.00 o                         
 -17   1  16         77.06        302.35       139.37 o                         
 -15   1  16       2100.85       2521.87       180.99 o                         
 -13   1  16       6318.25       6908.59       236.51 o                         
 -11   1  16      21405.88      20568.00       410.36 o                         
  -9   1  16      36984.41      34775.27       564.88 o                         
  -7   1  16      66380.55      65623.19       990.32 o                         
  -5   1  16      92108.66      83866.41      1127.51 o                         
  -3   1  16     102875.78      94281.88      1092.40 o                         
  -1   1  16      17493.43      19146.20       311.56 o                         
   1   1  16      13393.66      11394.99       201.05 o                         
   3   1  16       6278.67       5839.99       113.66 o                         
   5   1  16      47316.17      45277.50       597.95 o                         
   7   1  16      53503.13      52404.82       784.40 o                         
   9   1  16      71891.16      68672.77      1054.26 o                         
  11   1  16      52754.89      51554.18       818.08 o                         
  13   1  16      40398.12      39301.36       746.92 o                         
  15   1  16      22131.37      21194.75       477.58 o                         
 -16   2  16       3105.67       3202.53       210.97 o                         
 -14   2  16       4961.12       4765.63       223.02 o                         
 -12   2  16       3445.43       3886.45       167.63 o                         
 -10   2  16       3578.57       3361.36       145.57 o                         
  -8   2  16        135.54        267.80        51.23 o                         
  -6   2  16       1870.09       2546.19        99.98 o                         
  -4   2  16       1603.94       2911.30        90.17 o                         
  -2   2  16       5696.90       6481.03       140.90 o                         
   0   2  16      30192.25      31598.04       436.14 o                         
   2   2  16       3987.28       4359.61       110.53 o                         
   4   2  16        977.21       1665.46        73.50 o                         
   6   2  16       2321.60       2272.48       103.27 o                         
   8   2  16      19898.04      20528.78       362.90 o                         
  10   2  16      38556.29      37607.79       597.57 o                         
  12   2  16      23149.87      23554.09       455.56 o                         
  14   2  16      37207.79      38346.00       716.11 o                         
  16   2  16      23697.50      23794.07       541.76 o                         
 -15   3  16        588.83       2082.73       168.60 o                         
 -13   3  16       3222.98       4749.26       193.57 o                         
 -11   3  16       7001.38       8924.15       232.45 o                         
  -9   3  16      27896.61      28150.15       501.26 o                         
  -7   3  16      37090.66      37976.96       552.32 o                         
  -5   3  16      52760.17      51089.70       725.72 o                         
  -3   3  16      55619.87      57699.22       760.14 o                         
  -1   3  16      56378.81      55621.26       706.46 o                         
   1   3  16        931.02       1554.54        63.63 o                         
   3   3  16      12776.81      12164.25       216.25 o                         
   5   3  16        478.93       1015.00        62.65 o                         
   7   3  16       7653.52       6908.22       172.56 o                         
   9   3  16      32202.30      32944.10       530.34 o                         
  11   3  16      19524.86      19003.74       366.85 o                         
  13   3  16      16916.04      17158.83       394.10 o                         
  15   3  16       9904.04       9589.91       307.62 o                         
 -16   4  16      13419.58      12515.19       374.00 o                         
 -14   4  16      18913.05      16918.04       426.86 o                         
 -12   4  16       7678.35       6842.41       203.89 o                         
 -10   4  16       4963.77       4996.25       225.60 o                         
  -8   4  16       7292.60       8256.78       179.42 o                         
  -6   4  16      19616.03      20865.29       346.71 o                         
  -4   4  16      54519.73      56925.71       758.67 o                         
  -2   4  16     194193.89     200438.39      2674.40 o                         
   0   4  16     133937.11     133653.25      1655.53 o                         
   2   4  16     135814.31     144860.22      1796.39 o                         
   4   4  16     208613.39     209651.52      2724.31 o                         
   6   4  16      76032.23      75547.20      1010.23 o                         
   8   4  16      76422.83      75937.24      1063.08 o                         
  10   4  16      36512.12      36319.32       585.88 o                         
  12   4  16      12894.50      13023.14       303.67 o                         
  14   4  16       8753.07       8981.93       275.74 o                         
  16   4  16       2462.97       2368.83       186.82 o                         
 -15   5  16        882.79        657.68       126.61 o                         
 -13   5  16        406.17        258.99        90.88 o                         
 -11   5  16       2244.33       2250.92       119.42 o                         
  -9   5  16       2709.35       2325.70       110.00 o                         
  -7   5  16      21479.38      21472.07       372.06 o                         
  -5   5  16      10942.51      11616.85       231.71 o                         
  -3   5  16      24787.89      26220.63       423.39 o                         
  -1   5  16       3312.95       3428.08        95.65 o                         
   1   5  16       2893.39       3022.32        90.40 o                         
   3   5  16        741.38       1314.61        71.29 o                         
   5   5  16       6899.00       7534.58       158.92 o                         
   7   5  16      27363.82      26231.24       405.18 o                         
   9   5  16      11456.43      11637.66       249.49 o                         
  11   5  16      23006.03      23436.21       411.31 o                         
  13   5  16      16693.80      16319.65       384.00 o                         
  15   5  16      14643.43      14321.54       395.50 o                         
 -14   6  16         56.31        351.10       120.23 o                         
 -12   6  16         11.37        384.89        82.61 o                         
 -10   6  16       1677.81       1833.67       110.19 o                         
  -8   6  16        641.04        558.57        74.53 o                         
  -6   6  16        503.17        706.05        53.74 o                         
  -4   6  16         45.84        521.23        44.33 o                         
  -2   6  16         65.93       1054.24        62.01 o                         
   0   6  16        201.73        754.35        51.00 o                         
   2   6  16      11528.16      11775.43       253.78 o                         
   4   6  16      34866.67      33956.36       536.88 o                         
   6   6  16      21402.05      20070.90       323.89 o                         
   8   6  16      36794.96      36126.39       527.79 o                         
  10   6  16      51106.13      49503.97       791.90 o                         
  12   6  16      36828.43      36481.18       640.38 o                         
  14   6  16      24339.15      23000.09       499.31 o                         
 -13   7  16       1950.29       4324.53       200.92 o                         
 -11   7  16          9.92       3458.26       181.53 o                         
  -9   7  16       1405.86       6385.17       206.09 o                         
  -7   7  16        362.86       4847.35       163.76 o                         
  -5   7  16      14257.11      16684.27       302.26 o                         
  -3   7  16       8532.51      10228.96       206.48 o                         
  -1   7  16      22764.77      23336.40       420.16 o                         
   1   7  16      33324.15      31897.49       466.81 o                         
   3   7  16      56299.52      52991.34       787.53 o                         
   5   7  16      17033.74      15131.41       330.38 o                         
   7   7  16      12142.25      10524.56       254.87 o                         
   9   7  16       4806.57       4456.78       152.80 o                         
  11   7  16       2417.68       2646.39       168.18 o                         
  13   7  16       1342.59       1639.67       158.20 o                         
 -14   8  16         86.90        126.44       124.02 o                         
 -12   8  16        555.41        717.57       135.23 o                         
 -10   8  16       3278.82       3392.02       164.29 o                         
  -8   8  16       3315.41       4634.92       167.77 o                         
  -6   8  16      10168.12       9816.26       215.72 o                         
  -4   8  16      21881.19      22411.51       372.81 o                         
  -2   8  16      13265.62      14001.60       294.31 o                         
   0   8  16      21027.50      21890.29       408.25 o                         
   2   8  16      10763.68      13268.78       312.42 o                         
   4   8  16       7098.60       6922.91       185.95 o                         
   6   8  16      11243.02      12424.76       265.75 o                         
   8   8  16       5287.10       5526.83       174.33 o                         
  10   8  16       7554.96       7870.72       239.97 o                         
  12   8  16       4225.61       4790.64       212.06 o                         
 -13   9  16       1644.77       1810.13       156.63 o                         
 -11   9  16       2930.05       2753.36       154.70 o                         
  -9   9  16         67.01        310.28        84.90 o                         
  -7   9  16       3373.70       3645.61       140.50 o                         
  -5   9  16        101.19        167.95        66.92 o                         
  -3   9  16        216.31        321.16        67.69 o                         
  -1   9  16         85.44        520.72        84.13 o                         
   1   9  16       1903.74       2234.14       139.56 o                         
   3   9  16       1680.09       3352.10       164.88 o                         
   5   9  16       5130.55       5881.21       174.59 o                         
   7   9  16          5.75       1226.87       103.35 o                         
   9   9  16         11.21        725.61       101.25 o                         
  11   9  16        190.87        744.69       106.77 o                         
  13   9  16       2466.75       2660.30       193.33 o                         
 -12  10  16       1707.81       3102.17       192.12 o                         
 -10  10  16       1135.60       2272.91       154.94 o                         
  -8  10  16       1883.68       3300.99       154.40 o                         
  -6  10  16         62.05        410.47       110.71 o                         
  -4  10  16       4495.57       4384.02       221.93 o                         
  -2  10  16       8043.06       8720.62       262.58 o                         
   0  10  16      19252.86      18331.03       413.76 o                         
   2  10  16      24141.31      23543.55       484.13 o                         
   4  10  16      36711.52      36163.88       637.38 o                         
   6  10  16      41172.21      37553.21       611.99 o                         
   8  10  16      36004.70      34159.53       661.48 o                         
  10  10  16      23361.14      22084.81       451.58 o                         
  12  10  16      19426.26      18755.00       496.75 o                         
 -11  11  16       5889.41       5310.71      1153.09 o                         
  -9  11  16       3210.47       5124.20       243.50 o                         
  -7  11  16       6685.46       8370.26       378.11 o                         
  -5  11  16        757.66       2479.17       178.52 o                         
  -3  11  16        705.50       1510.46       137.47 o                         
  -1  11  16       6508.62       7098.57       253.33 o                         
   1  11  16       9398.87       8784.21       329.09 o                         
   3  11  16      22891.71      20409.40       467.39 o                         
   5  11  16      34007.71      29335.00       591.74 o                         
   7  11  16      28210.69      25733.78       567.40 o                         
   9  11  16      22951.56      20444.77       424.33 o                         
  -8  12  16       1244.97       1069.01       154.44 o                         
  -6  12  16        525.48        430.09       115.98 o                         
  -4  12  16        755.34        900.75       122.35 o                         
  -2  12  16        116.86        372.27       109.78 o                         
   0  12  16         11.08        753.17       114.19 o                         
   2  12  16         78.47        561.91       113.46 o                         
   4  12  16        267.96       1580.19       147.65 o                         
   6  12  16        536.74       1247.52       139.93 o                         
   8  12  16        101.23        424.51       147.04 o                         
  -7  13  16       3552.53       3637.13       243.33 o                         
  -5  13  16       5389.94       6496.08       282.00 o                         
  -3  13  16       5054.90       5660.57       279.30 o                         
  -1  13  16       6262.37       8162.05       296.76 o                         
   1  13  16        658.94       1614.75       172.95 o                         
   3  13  16        593.75       1848.01       158.75 o                         
   5  13  16         42.96       1353.00       157.74 o                         
   7  13  16          7.41       1440.62       318.32 o                         
  -2  14  16       5339.84       6564.19       315.78 o                         
   0  14  16      13660.95      13720.17       428.43 o                         
   2  14  16      13098.59      13032.63       419.51 o                         
 -15   1  17      11015.48      10493.47       324.75 o                         
 -13   1  17      11046.34      11108.07       295.56 o                         
 -11   1  17      15558.08      15825.79       345.70 o                         
  -9   1  17      46173.32      44828.72       744.30 o                         
  -7   1  17      58268.19      59401.95       939.02 o                         
  -5   1  17      75414.56      76309.42       985.38 o                         
  -3   1  17      73483.12      79184.47       934.91 o                         
  -1   1  17      63161.69      66408.73       903.92 o                         
   1   1  17      12903.18      11908.35       210.14 o                         
   3   1  17     126006.73     134689.17      1621.93 o                         
   5   1  17      33035.29      36256.99       514.42 o                         
   7   1  17      55284.45      55100.57       849.73 o                         
   9   1  17      39354.05      39735.21       641.74 o                         
  11   1  17      12359.12      13584.84       304.62 o                         
  13   1  17      15477.11      15165.35       347.42 o                         
  15   1  17       5111.80       6042.40       251.66 o                         
 -16   2  17       1523.19       1451.03       162.79 o                         
 -14   2  17       2077.73       2488.25       168.31 o                         
 -12   2  17       6040.97       6513.39       212.19 o                         
 -10   2  17       7982.80       7991.22       213.28 o                         
  -8   2  17       7078.93       5998.38       160.33 o                         
  -6   2  17       2426.28       1983.68        80.17 o                         
  -4   2  17         94.13        179.08        38.70 o                         
  -2   2  17       1357.97       1014.95        58.93 o                         
   0   2  17         39.68        353.10        41.97 o                         
   2   2  17      60488.29      56959.46       797.98 o                         
   4   2  17       1024.14       1168.77        64.01 o                         
   6   2  17      14618.43      13403.95       277.51 o                         
   8   2  17       8239.34       8640.71       186.38 o                         
  10   2  17       5912.27       5700.66       186.08 o                         
  12   2  17        551.81        738.62        98.56 o                         
  14   2  17          9.68        383.03       106.72 o                         
  16   2  17         93.21        305.27       120.00 o                         
 -15   3  17       3869.61       3876.08       221.25 o                         
 -13   3  17      13988.32      14858.22       339.70 o                         
 -11   3  17      28476.10      29559.43       499.87 o                         
  -9   3  17      93752.85      94153.74      1577.20 o                         
  -7   3  17     189402.45     193268.09      2699.43 o                         
  -5   3  17     188867.88     186195.20      2506.14 o                         
  -3   3  17     365460.84     371509.81      4608.02 o                         
  -1   3  17     272647.94     261672.72      3092.60 o                         
   1   3  17     136948.14     136460.42      1692.24 o                         
   3   3  17     177137.45     183012.67      2454.88 o                         
   5   3  17      91990.58      86315.93      1210.75 o                         
   7   3  17      33659.01      34003.66       571.09 o                         
   9   3  17      21289.75      20948.97       387.57 o                         
  11   3  17       9871.82       9858.14       240.32 o                         
  13   3  17       1977.91       2367.26       146.43 o                         
  15   3  17        837.68       1245.23       145.30 o                         
 -16   4  17       4157.28       5497.44       279.09 o                         
 -14   4  17       5647.85       8147.26       286.13 o                         
 -12   4  17       2375.88       3476.38       156.05 o                         
 -10   4  17       1305.82       2645.13       135.72 o                         
  -8   4  17        261.25       1023.80        74.38 o                         
  -6   4  17        201.33        419.48        59.57 o                         
  -4   4  17      35327.67      35338.99       503.39 o                         
  -2   4  17      35734.54      37040.79       547.42 o                         
   0   4  17      83034.18      80459.23      1083.38 o                         
   2   4  17      78343.36      75518.94      1029.69 o                         
   4   4  17      80300.58      77631.98      1140.46 o                         
   6   4  17      93616.96      90128.60      1195.93 o                         
   8   4  17      40367.53      37286.71       540.33 o                         
  10   4  17      14824.19      15379.17       309.12 o                         
  12   4  17      18435.25      16677.09       353.72 o                         
  14   4  17       1571.33       1856.34       163.69 o                         
  16   4  17         11.17        284.33       121.27 o                         
 -15   5  17      10034.31      10596.61       348.16 o                         
 -13   5  17       8470.17       8508.44       278.10 o                         
 -11   5  17       1448.82       1600.33       116.49 o                         
  -9   5  17       6236.59       6305.03       164.30 o                         
  -7   5  17       3257.57       3114.39       128.98 o                         
  -5   5  17       1208.08       2059.80       100.16 o                         
  -3   5  17       1621.69       1756.99        86.11 o                         
  -1   5  17       9085.50       8150.16       160.74 o                         
   1   5  17        245.07        619.26        51.55 o                         
   3   5  17      32816.37      33208.79       516.55 o                         
   5   5  17      15088.66      15935.02       289.03 o                         
   7   5  17      43848.80      44938.28       655.52 o                         
   9   5  17      27784.17      27555.86       449.70 o                         
  11   5  17      36012.98      35715.83       592.24 o                         
  13   5  17      17065.25      18008.48       403.97 o                         
  15   5  17       9750.22      10257.88       346.06 o                         
 -14   6  17       7150.73       7371.33       277.16 o                         
 -12   6  17      23316.09      21791.01       433.53 o                         
 -10   6  17      30502.91      28561.74       511.75 o                         
  -8   6  17      22369.16      20959.96       393.15 o                         
  -6   6  17      18177.53      17087.41       318.53 o                         
  -4   6  17       4553.99       4357.25       138.91 o                         
  -2   6  17       1639.62       2320.46        91.19 o                         
   0   6  17       3695.52       3743.67       114.45 o                         
   2   6  17      32624.37      31637.34       485.75 o                         
   4   6  17      44083.09      41501.44       620.35 o                         
   6   6  17      41279.16      38799.29       614.31 o                         
   8   6  17      16459.79      14617.71       267.39 o                         
  10   6  17      29614.49      28069.72       594.81 o                         
  12   6  17       1438.27       2244.54       147.83 o                         
  14   6  17          1.27        653.80       122.55 o                         
 -13   7  17      10079.12      10422.78       329.77 o                         
 -11   7  17      28254.55      27154.13       491.79 o                         
  -9   7  17      73722.91      72935.30      1095.93 o                         
  -7   7  17     119225.54     118185.56      1615.94 o                         
  -5   7  17     146714.69     141592.38      2019.47 o                         
  -3   7  17     192635.52     185179.64      2490.91 o                         
  -1   7  17     207602.03     198320.00      2864.35 o                         
   1   7  17     130078.52     125612.05      1619.58 o                         
   3   7  17      93498.77      93367.93      1315.17 o                         
   5   7  17      25864.76      25341.38       425.71 o                         
   7   7  17      27769.78      28391.88       470.50 o                         
   9   7  17       2607.71       2554.70       120.52 o                         
  11   7  17       2257.48       2370.29       132.40 o                         
  13   7  17         23.28         43.87        99.06 o                         
 -14   8  17       4908.55       5117.01       303.31 o                         
 -12   8  17       1100.87       1147.18       131.23 o                         
 -10   8  17       4162.98       4051.49       176.08 o                         
  -8   8  17        263.95        292.63        67.95 o                         
  -6   8  17         26.88         89.55        57.69 o                         
  -4   8  17      10215.04      10033.96       206.95 o                         
  -2   8  17      20725.09      19116.11       368.11 o                         
   0   8  17      66777.77      62913.72       972.01 o                         
   2   8  17      99171.88      94399.20      1431.31 o                         
   4   8  17      47846.36      44950.65       719.00 o                         
   6   8  17      96975.42      93482.69      1388.01 o                         
   8   8  17      69535.09      66814.46       959.67 o                         
  10   8  17      27278.47      25521.91       431.01 o                         
  12   8  17      22133.75      20662.48       458.09 o                         
 -13   9  17        783.18        953.24       144.03 o                         
 -11   9  17       1821.62       2176.09       151.58 o                         
  -9   9  17        698.90        791.66        93.11 o                         
  -7   9  17       1522.84       1641.18       101.76 o                         
  -5   9  17         22.11        112.77        68.78 o                         
  -3   9  17         37.31        106.89        83.88 o                         
  -1   9  17       2919.85       3298.99       163.94 o                         
   1   9  17       5117.51       5039.29       202.88 o                         
   3   9  17      15100.52      14018.94       311.26 o                         
   5   9  17      27076.27      25129.91       433.83 o                         
   7   9  17      32599.45      30887.64       527.76 o                         
   9   9  17      23521.20      21761.91       410.11 o                         
  11   9  17      19380.68      18087.30       356.88 o                         
 -12  10  17      15451.88      15075.64       439.82 o                         
 -10  10  17      18483.12      18148.50       424.91 o                         
  -8  10  17      35195.49      34073.49       591.92 o                         
  -6  10  17      20274.32      20728.78       439.88 o                         
  -4  10  17      26333.43      25107.30       508.06 o                         
  -2  10  17      11228.94      10333.83       303.40 o                         
   0  10  17       3025.39       3724.09       216.21 o                         
   2  10  17        157.97       1338.32       126.58 o                         
   4  10  17       6009.85       7482.05       237.83 o                         
   6  10  17       4517.82       5875.28       191.20 o                         
   8  10  17       6459.62       7426.12       239.31 o                         
  10  10  17       6589.06       7145.87       232.87 o                         
  -9  11  17      23678.51      22217.28       499.88 o                         
  -7  11  17      28730.93      29648.07       591.16 o                         
  -5  11  17      46819.85      47142.29       873.29 o                         
  -3  11  17      37521.82      37809.75       727.86 o                         
  -1  11  17      32746.83      33261.25       656.60 o                         
   1  11  17      24591.15      24626.70       510.46 o                         
   3  11  17       7821.43       8231.40       267.93 o                         
   5  11  17       8175.05       9476.96       295.61 o                         
   7  11  17       2049.34       2924.31       173.19 o                         
   9  11  17         14.75        530.72       122.49 o                         
  -8  12  17        449.26        536.87       154.25 o                         
  -6  12  17        299.41        211.51       111.07 o                         
  -4  12  17        223.43        266.28       111.46 o                         
  -2  12  17       2416.16       2350.81       164.02 o                         
   0  12  17       5808.82       6099.14       246.99 o                         
   2  12  17       8034.22       8646.84       284.29 o                         
   4  12  17      27231.54      25580.70       547.84 o                         
   6  12  17      19324.87      17996.33       440.32 o                         
   8  12  17      20197.42      18315.94       481.60 o                         
  -5  13  17        731.21       1535.45       158.97 o                         
  -3  13  17       1294.17       2019.56       165.01 o                         
  -1  13  17      10192.82      11107.91       337.12 o                         
   1  13  17      14295.69      13398.23       371.49 o                         
   3  13  17      12965.27      11954.44       356.81 o                         
   5  13  17      24797.02      22964.27       525.30 o                         
  -2  14  17      17845.52      17734.91       496.51 o                         
   0  14  17      15832.62      16287.85       474.12 o                         
   2  14  17       7989.16       8418.35       333.64 o                         
 -16   0  18      41311.67      40697.17      1183.76 o                         
 -14   0  18     104500.39     107278.45      2383.77 o                         
 -12   0  18     138413.00     140703.23      3053.18 o                         
 -10   0  18     199270.08     192625.58      3757.64 o                         
  -8   0  18     330107.72     339271.00      6043.97 o                         
  -6   0  18     250854.59     239282.59      4279.41 o                         
  -4   0  18     243589.36     232787.09      4544.69 o                         
  -2   0  18     117642.22     123101.76      2229.62 o                         
   0   0  18      14938.45      14078.02       321.79 o                         
   2   0  18       9757.74       8132.69       232.53 o                         
   4   0  18       5319.21       5932.99       168.50 o                         
   6   0  18      18189.35      18956.41       513.59 o                         
   8   0  18       5086.12       6860.25       257.34 o                         
  10   0  18      50462.78      49451.30      1208.41 o                         
  12   0  18      11257.58      11895.43       408.10 o                         
  14   0  18      13158.23      12918.82       454.87 o                         
  16   0  18       3969.57       4237.59       340.07 o                         
 -15   1  18       3615.44       3689.17       214.84 o                         
 -13   1  18       4332.65       5058.91       210.38 o                         
 -11   1  18          0.29        252.33        80.58 o                         
  -9   1  18       2577.12       2812.87       136.04 o                         
  -7   1  18      26082.94      24639.29       424.89 o                         
  -5   1  18      46357.11      43509.50       622.32 o                         
  -3   1  18      74304.11      74259.13       954.19 o                         
  -1   1  18     197069.41     188995.36      2445.43 o                         
   1   1  18     105912.12     101644.91      1285.00 o                         
   3   1  18     119339.06     117211.79      1464.53 o                         
   5   1  18      81038.27      75591.77      1104.99 o                         
   7   1  18      23714.55      22675.09       420.38 o                         
   9   1  18       3472.40       4070.42       153.04 o                         
  11   1  18       2480.12       3114.75       164.59 o                         
  13   1  18       6088.74       6806.34       230.10 o                         
  15   1  18      15364.88      16306.73       406.16 o                         
 -16   2  18       2020.60       2077.70       194.26 o                         
 -14   2  18       3679.67       3709.26       184.48 o                         
 -12   2  18        226.84        732.52        96.06 o                         
 -10   2  18        305.67       1082.22        98.00 o                         
  -8   2  18       6306.47       7187.09       195.28 o                         
  -6   2  18       1714.63       2365.79        94.66 o                         
  -4   2  18      42657.20      44473.60       642.42 o                         
  -2   2  18      29197.42      31887.96       446.59 o                         
   0   2  18      32907.41      32459.83       615.76 o                         
   2   2  18      59984.45      65839.84       974.41 o                         
   4   2  18      74456.01      73509.27       957.99 o                         
   6   2  18      42267.98      40859.86       668.56 o                         
   8   2  18      30552.10      30231.96       501.84 o                         
  10   2  18       7306.19       6934.52       212.04 o                         
  12   2  18       2376.47       1897.86       131.07 o                         
  14   2  18         44.69        271.99        98.82 o                         
  16   2  18        963.28       1350.12       156.36 o                         
 -15   3  18       6577.43       6817.51       284.69 o                         
 -13   3  18       8612.04       8283.63       254.85 o                         
 -11   3  18       4921.77       4816.41       191.64 o                         
  -9   3  18       3030.82       3444.40       145.69 o                         
  -7   3  18       1880.87       3670.44       133.66 o                         
  -5   3  18       3000.61       4119.51       122.11 o                         
  -3   3  18      65819.69      65843.40       865.38 o                         
  -1   3  18      68935.68      68683.99       865.01 o                         
   1   3  18     108458.91     108919.71      1445.37 o                         
   3   3  18      88601.96      85805.29      1107.85 o                         
   5   3  18      36255.09      36362.38       528.22 o                         
   7   3  18      23557.52      23231.17       411.31 o                         
   9   3  18       3631.93       3544.60       139.38 o                         
  11   3  18        592.57       1044.31        95.49 o                         
  13   3  18       4086.62       4336.05       187.73 o                         
  15   3  18       3248.19       3526.26       208.58 o                         
 -16   4  18      30903.38      28502.05       637.50 o                         
 -14   4  18      61622.68      60331.50      1009.00 o                         
 -12   4  18      71636.23      70836.17      1039.70 o                         
 -10   4  18      96616.74      94989.68      1601.89 o                         
  -8   4  18     158189.44     154678.53      2054.77 o                         
  -6   4  18     102769.91     102877.33      1402.96 o                         
  -4   4  18      90531.38      91640.68      1258.36 o                         
  -2   4  18      57200.57      57606.45       897.95 o                         
   0   4  18      14504.47      14835.79       245.38 o                         
   2   4  18        104.07        470.40        57.04 o                         
   4   4  18       3701.82       4759.75       131.94 o                         
   6   4  18       2952.95       3230.37       127.68 o                         
   8   4  18      14858.35      14892.13       273.06 o                         
  10   4  18       5566.04       5977.00       188.68 o                         
  12   4  18       9847.02      10312.28       269.04 o                         
  14   4  18       3730.84       4786.69       238.25 o                         
 -15   5  18        528.09       1148.69       139.12 o                         
 -13   5  18          5.77        149.77        88.92 o                         
 -11   5  18        200.96        396.25        84.67 o                         
  -9   5  18       3168.58       3057.30       122.18 o                         
  -7   5  18       7204.59       6514.21       175.76 o                         
  -5   5  18      24321.84      24709.31       411.37 o                         
  -3   5  18      13857.41      13473.47       251.62 o                         
  -1   5  18      35718.24      34687.33       536.52 o                         
   1   5  18      68194.70      66675.81      1019.15 o                         
   3   5  18      29470.89      30705.32       473.79 o                         
   5   5  18       6589.92       7563.51       183.37 o                         
   7   5  18      29636.93      27778.91       442.86 o                         
   9   5  18        927.83       1136.40        83.69 o                         
  11   5  18        101.48        486.40        85.01 o                         
  13   5  18         17.53        401.60       113.86 o                         
  15   5  18       4184.43       4600.01       253.05 o                         
 -14   6  18       7669.21       9246.96       366.98 o                         
 -12   6  18       7628.76       9668.85       261.33 o                         
 -10   6  18      12036.04      13667.64       298.14 o                         
  -8   6  18      29569.54      31103.62       535.18 o                         
  -6   6  18      16965.51      18228.11       350.12 o                         
  -4   6  18      44209.47      42780.71       702.35 o                         
  -2   6  18      72420.25      67454.01       913.05 o                         
   0   6  18      39656.93      37183.69       575.32 o                         
   2   6  18      45467.00      40664.08       605.07 o                         
   4   6  18      21239.72      20554.26       379.53 o                         
   6   6  18      31166.55      30921.69       494.06 o                         
   8   6  18       4085.88       4587.09       148.99 o                         
  10   6  18         41.77        602.15        77.72 o                         
  12   6  18        272.40        576.67       100.11 o                         
  14   6  18       2831.19       3139.89       191.55 o                         
 -13   7  18       9750.64       9796.74       352.91 o                         
 -11   7  18      19498.67      18786.71       473.00 o                         
  -9   7  18      22468.35      24152.60       437.96 o                         
  -7   7  18      17054.13      17114.44       349.98 o                         
  -5   7  18      16713.51      16270.10       379.81 o                         
  -3   7  18       4319.60       7371.17       166.96 o                         
  -1   7  18        378.43       4517.89       112.09 o                         
   1   7  18       3188.08       5408.79       139.40 o                         
   3   7  18       8740.66      11024.64       230.91 o                         
   5   7  18       7003.04       8051.85       196.58 o                         
   7   7  18        176.18       1400.71       103.48 o                         
   9   7  18       7149.65       6852.60       207.65 o                         
  11   7  18       4246.22       4262.86       177.60 o                         
  13   7  18         11.33        419.25       104.10 o                         
 -12   8  18      14583.17      13556.33       352.95 o                         
 -10   8  18       9854.54       8857.60       242.75 o                         
  -8   8  18      16906.03      15358.99       323.78 o                         
  -6   8  18       7401.46       7406.91       190.21 o                         
  -4   8  18       6006.26       6288.04       157.12 o                         
  -2   8  18       3162.19       3529.60       146.54 o                         
   0   8  18       2053.03       3123.78       138.65 o                         
   2   8  18       2777.45       4159.88       135.24 o                         
   4   8  18       2992.95       3864.04       136.34 o                         
   6   8  18        166.97       1872.58       112.76 o                         
   8   8  18        142.46       1737.09       110.00 o                         
  10   8  18        171.75       1144.76       101.02 o                         
  12   8  18         10.22       1430.89       136.91 o                         
 -13   9  18        272.37       -222.49       222.49 o                         
 -11   9  18        252.64        292.66        99.28 o                         
  -9   9  18        113.40        -33.06        69.00 o                         
  -7   9  18        617.78        844.24        87.17 o                         
  -5   9  18        131.28        289.56        52.00 o                         
  -3   9  18        785.14       1050.62        98.25 o                         
  -1   9  18        105.87        254.41        71.75 o                         
   1   9  18       7904.56       8766.42       266.96 o                         
   3   9  18       7987.76       6722.27       205.44 o                         
   5   9  18       2488.61       2780.97       135.47 o                         
   7   9  18       1218.38       1560.62       113.34 o                         
   9   9  18        913.81       1418.87       132.77 o                         
  11   9  18       1046.51       1653.34       126.96 o                         
 -10  10  18      21841.65      22306.55       449.80 o                         
  -8  10  18      24306.77      26058.18       515.40 o                         
  -6  10  18      49091.58      47779.88       855.01 o                         
  -4  10  18      34241.87      34030.27       840.75 o                         
  -2  10  18      22274.74      21832.90       474.54 o                         
   0  10  18      32877.01      31653.70       601.33 o                         
   2  10  18      19269.67      18418.93       463.45 o                         
   4  10  18       4482.69       4772.59       186.23 o                         
   6  10  18        710.37        716.83        94.44 o                         
   8  10  18         21.59        174.29        95.30 o                         
  10  10  18        871.61        956.50       124.60 o                         
  -9  11  18      12827.54      13036.14       354.93 o                         
  -7  11  18      29852.67      27582.19       596.35 o                         
  -5  11  18      29481.18      27580.12       621.89 o                         
  -3  11  18      35090.31      35281.56       712.89 o                         
  -1  11  18      28998.60      29642.64       606.55 o                         
   1  11  18      25664.10      26369.96       541.66 o                         
   3  11  18      11077.17      11673.97       335.34 o                         
   5  11  18        964.12       2248.05       163.82 o                         
   7  11  18         95.32        483.55       103.79 o                         
   9  11  18       1890.62       1448.60       136.33 o                         
  -8  12  18         12.84       -106.28       130.96 o                         
  -6  12  18         61.85        217.97       114.11 o                         
  -4  12  18        377.40        596.78       113.15 o                         
  -2  12  18         16.65         58.35        92.67 o                         
   0  12  18       2202.83       2626.16       171.97 o                         
   2  12  18        436.20        814.92       127.24 o                         
   4  12  18       1585.38       2314.91       168.80 o                         
   6  12  18       1626.78       2238.89       174.99 o                         
   8  12  18       2238.43       3348.48       306.62 o                         
  -5  13  18        273.42        653.60       142.69 o                         
  -3  13  18       1829.96       1804.32       194.71 o                         
  -1  13  18       2179.89       2345.84       174.46 o                         
   1  13  18       1854.53       2483.86       215.68 o                         
   3  13  18       2254.90       2900.84       195.92 o                         
   5  13  18        968.75       2332.29       213.06 o                         
  -2  14  18       6934.67       8161.73       590.13 o                         
   0  14  18       2526.90       5226.78       284.95 o                         
 -15   1  19       5118.51       5036.42       246.22 o                         
 -13   1  19       6496.80       6833.15       240.61 o                         
 -11   1  19        727.85       1137.12       105.73 o                         
  -9   1  19       5651.04       5514.29       176.37 o                         
  -7   1  19          9.80        241.85        54.89 o                         
  -5   1  19       3364.23       3499.70        95.38 o                         
  -3   1  19       5869.99       6201.04       126.28 o                         
  -1   1  19      15388.25      16914.96       285.64 o                         
   1   1  19       5994.31       6070.45       135.87 o                         
   3   1  19      10770.34      11448.76       224.31 o                         
   5   1  19      14127.10      14179.44       327.17 o                         
   7   1  19       4698.26       4503.48       168.31 o                         
   9   1  19      12111.37      12621.69       276.00 o                         
  11   1  19      34155.16      33507.98       658.71 o                         
  13   1  19      18759.49      20111.52       420.53 o                         
  15   1  19      16409.59      17686.17       469.10 o                         
 -16   2  19         68.28         39.16       108.72 o                         
 -14   2  19        264.34        230.94        90.05 o                         
 -12   2  19       1301.97       1178.41       113.70 o                         
 -10   2  19       3348.45       2997.86       149.35 o                         
  -8   2  19      12932.67      12801.48       294.61 o                         
  -6   2  19       6095.16       6513.32       163.76 o                         
  -4   2  19      24807.97      25273.13       402.52 o                         
  -2   2  19      15656.53      13004.80       223.35 o                         
   0   2  19       7211.64       7859.15       153.11 o                         
   2   2  19        349.75       1348.37        77.17 o                         
   4   2  19       1493.89       1860.64        83.62 o                         
   6   2  19       5523.08       5517.08       147.51 o                         
   8   2  19       3855.28       3800.71       152.64 o                         
  10   2  19      11022.77      11406.91       269.28 o                         
  12   2  19       5533.92       5235.33       255.70 o                         
  14   2  19       1407.43       1657.05       147.71 o                         
  16   2  19        884.54        967.48       144.02 o                         
 -15   3  19      31656.74      32654.76       730.69 o                         
 -13   3  19      31260.32      31634.06       582.30 o                         
 -11   3  19      24565.48      24995.38       482.47 o                         
  -9   3  19      23108.05      21198.48       409.30 o                         
  -7   3  19       5853.08       5418.06       152.51 o                         
  -5   3  19       1972.24       1428.30        79.89 o                         
  -3   3  19       6406.45       9383.44       200.42 o                         
  -1   3  19      26519.03      29609.55       449.06 o                         
   1   3  19      30052.22      32487.78       484.04 o                         
   3   3  19      90818.74      88253.60      1279.80 o                         
   5   3  19      59332.09      58114.43       797.90 o                         
   7   3  19      60676.76      57410.35       894.59 o                         
   9   3  19      40922.67      39900.55       645.01 o                         
  11   3  19      47457.38      46405.46       750.60 o                         
  13   3  19      25893.35      25789.55       515.79 o                         
  15   3  19      14109.47      14536.49       399.77 o                         
 -16   4  19       2351.74       2722.69       242.68 o                         
 -14   4  19       5034.24       5909.05       274.81 o                         
 -12   4  19       9229.27      10906.02       267.22 o                         
 -10   4  19      17487.58      18991.74       389.87 o                         
  -8   4  19      27296.08      27458.02       430.88 o                         
  -6   4  19      47970.08      46802.44       698.66 o                         
  -4   4  19      29824.27      28131.47       424.56 o                         
  -2   4  19      18904.98      19209.62       319.26 o                         
   0   4  19      21650.50      21961.83       330.85 o                         
   2   4  19       2242.73       2325.10       105.59 o                         
   4   4  19       8540.27       7877.25       176.66 o                         
   6   4  19      19915.73      19133.27       363.21 o                         
   8   4  19      24811.09      24696.95       451.30 o                         
  10   4  19      32561.00      31327.25       544.28 o                         
  12   4  19      29672.69      29744.67       627.85 o                         
  14   4  19      24836.46      25448.48       567.11 o                         
 -15   5  19         59.38        134.01       110.07 o                         
 -13   5  19        206.50         79.56       118.68 o                         
 -11   5  19        513.89        438.13        88.86 o                         
  -9   5  19        206.46        172.92        67.36 o                         
  -7   5  19        778.91        813.14        78.56 o                         
  -5   5  19       2401.60       3027.30       124.63 o                         
  -3   5  19       1032.34       1132.14        76.18 o                         
  -1   5  19       5084.53       5689.05       151.56 o                         
   1   5  19       4058.91       4750.06       130.74 o                         
   3   5  19       2081.20       2349.66       118.38 o                         
   5   5  19       4123.53       4552.11       146.82 o                         
   7   5  19       3045.88       3418.04       128.98 o                         
   9   5  19       2183.26       2909.13       135.03 o                         
  11   5  19      12943.34      12198.80       303.87 o                         
  13   5  19      12448.27      12789.89       343.00 o                         
  15   5  19       9481.60       9858.77       336.42 o                         
 -14   6  19         10.68        512.91       119.92 o                         
 -12   6  19       3071.71       2863.47       150.87 o                         
 -10   6  19      15169.28      13599.30       310.69 o                         
  -8   6  19      36763.84      34056.21       578.98 o                         
  -6   6  19      50493.55      48237.52       752.13 o                         
  -4   6  19      44550.18      41331.79       643.38 o                         
  -2   6  19      82242.95      79392.83      1092.96 o                         
   0   6  19      17807.52      17555.44       306.04 o                         
   2   6  19       2112.76       3563.46       133.17 o                         
   4   6  19       4008.31       5530.88       153.79 o                         
   6   6  19      11897.54      13293.05       273.54 o                         
   8   6  19      13207.44      14031.30       271.11 o                         
  10   6  19      13425.59      13940.95       283.87 o                         
  12   6  19      15730.62      16060.23       356.95 o                         
  14   6  19       7900.67       8492.43       315.27 o                         
 -13   7  19      35769.79      34182.96       722.33 o                         
 -11   7  19      18039.46      18054.90       370.70 o                         
  -9   7  19      16652.21      16213.46       354.20 o                         
  -7   7  19        393.72       1564.99       118.06 o                         
  -5   7  19          4.15        937.86        88.26 o                         
  -3   7  19       9473.58       9532.67       212.49 o                         
  -1   7  19      38900.00      38321.88       544.28 o                         
   1   7  19      39211.84      39474.52       585.69 o                         
   3   7  19      55061.93      54318.45       813.14 o                         
   5   7  19      68168.41      67110.86       991.81 o                         
   7   7  19      47848.28      44693.42       666.35 o                         
   9   7  19      37251.85      35298.04       563.69 o                         
  11   7  19      21919.23      21298.21       416.35 o                         
  13   7  19      11719.37      10950.27       312.60 o                         
 -12   8  19      11879.30      11580.76       326.38 o                         
 -10   8  19      17589.74      17200.08       379.54 o                         
  -8   8  19      12977.47      13653.72       313.65 o                         
  -6   8  19      45042.59      42592.14       708.56 o                         
  -4   8  19      50526.32      50467.64       744.90 o                         
  -2   8  19      14561.71      15352.46       319.31 o                         
   0   8  19      27444.37      25619.90       468.76 o                         
   2   8  19       2463.15       2594.56        95.71 o                         
   4   8  19       1514.49       1680.71       104.49 o                         
   6   8  19       8433.01       7871.25       242.07 o                         
   8   8  19      28963.73      27065.40       447.92 o                         
  10   8  19      35294.95      32998.86       539.54 o                         
  12   8  19      31429.24      31159.94       897.67 o                         
 -11   9  19        267.95        275.33       103.52 o                         
  -9   9  19        200.36        196.23        82.97 o                         
  -7   9  19       1732.77       1614.83       126.25 o                         
  -5   9  19       6029.94       6212.84       177.11 o                         
  -3   9  19       4543.96       4811.96       176.24 o                         
  -1   9  19       7337.84       7696.50       212.76 o                         
   1   9  19      16507.44      16974.72       366.08 o                         
   3   9  19        488.07        942.41       118.28 o                         
   5   9  19       1049.02       1299.51        99.46 o                         
   7   9  19       1432.12       1362.53       108.09 o                         
   9   9  19       4756.70       4276.17       178.30 o                         
  11   9  19      14988.13      13941.77       339.33 o                         
 -10  10  19       2031.66       3181.70       172.29 o                         
  -8  10  19       8821.88       9593.17       287.95 o                         
  -6  10  19      12515.49      13815.60       338.33 o                         
  -4  10  19      22059.34      22558.11       462.05 o                         
  -2  10  19      33477.14      32913.25       680.60 o                         
   0  10  19      11062.30      13670.67       339.81 o                         
   2  10  19      13369.80      14467.13       356.45 o                         
   4  10  19       8216.14       9573.96       262.09 o                         
   6  10  19        435.54       1345.05       108.66 o                         
   8  10  19          4.31        719.55       108.22 o                         
  10  10  19       1078.16       1674.61       166.55 o                         
  -9  11  19        146.33        719.04       136.63 o                         
  -7  11  19        164.97       1634.61       175.12 o                         
  -5  11  19       2584.79       4107.84       214.92 o                         
  -3  11  19      13765.74      15022.52       382.88 o                         
  -1  11  19      13826.23      14064.00       367.82 o                         
   1  11  19      14532.90      15509.99       381.87 o                         
   3  11  19      14520.37      15875.93       391.79 o                         
   5  11  19      19886.28      18918.55       442.70 o                         
   7  11  19       7371.35       7418.83       252.70 o                         
   9  11  19       1839.18       2016.76       185.82 o                         
  -8  12  19       4515.21       4154.21       252.32 o                         
  -6  12  19       5339.94       4992.60       268.50 o                         
  -4  12  19       7360.47       7048.15       272.17 o                         
  -2  12  19       5646.18       5782.85       252.96 o                         
   0  12  19       9118.37       8894.22       329.39 o                         
   2  12  19       5138.99       4660.66       221.95 o                         
   4  12  19        308.26        451.27       114.19 o                         
   6  12  19        372.97        482.09       125.23 o                         
   8  12  19       3509.86       3733.27       248.09 o                         
  -5  13  19       6243.33       7249.68       323.90 o                         
  -3  13  19       5413.86       5628.31       253.21 o                         
  -1  13  19       1836.27       2286.70       174.72 o                         
   1  13  19        471.87        480.15       132.11 o                         
   3  13  19          9.58       -108.64       108.64 o                         
   5  13  19       3192.07       3358.32       217.95 o                         
 -16   0  20       5147.68       4747.22       396.41 o                         
 -14   0  20       1089.23       1244.01       185.00 o                         
 -12   0  20       6110.87       6635.05       339.47 o                         
 -10   0  20      30267.49      31298.23       914.47 o                         
  -8   0  20      77838.55      75521.27      1584.28 o                         
  -6   0  20     141906.05     146368.30      2685.16 o                         
  -4   0  20     222971.27     236861.06      4062.45 o                         
  -2   0  20     394918.72     392645.28      7299.91 o                         
   0   0  20     148479.05     141730.80      2430.09 o                         
   2   0  20     215560.80     219282.14      4325.45 o                         
   4   0  20      86237.06      89126.53      1924.79 o                         
   6   0  20      93794.47      88625.46      1903.79 o                         
   8   0  20       3106.89       3805.53       211.69 o                         
  10   0  20      26122.29      26617.08       710.37 o                         
  12   0  20      11840.73      10536.08       386.67 o                         
  14   0  20       5212.21       5595.08       303.72 o                         
  16   0  20       1580.79       1280.38       239.79 o                         
 -15   1  20       9635.91       9969.59       335.10 o                         
 -13   1  20      17063.61      16597.16       371.76 o                         
 -11   1  20      29019.41      27688.06       519.65 o                         
  -9   1  20      34605.13      31974.41       556.53 o                         
  -7   1  20      32089.27      29684.32       497.97 o                         
  -5   1  20      17112.31      15147.15       247.59 o                         
  -3   1  20        875.27       1087.45        58.31 o                         
  -1   1  20      21145.32      20788.77       343.70 o                         
   1   1  20      35313.50      33777.68       481.36 o                         
   3   1  20     134740.19     127840.35      1736.92 o                         
   5   1  20      99007.29      94680.00      1359.02 o                         
   7   1  20     120171.03     113841.55      1706.58 o                         
   9   1  20      65893.70      63898.44      1033.51 o                         
  11   1  20      43059.02      44114.96       827.78 o                         
  13   1  20      25335.94      25340.73       498.61 o                         
  15   1  20       5628.02       5943.00       274.94 o                         
 -16   2  20       1487.74       1479.26       167.78 o                         
 -14   2  20       7556.18       8001.20       257.81 o                         
 -12   2  20       1512.64       1382.57       116.26 o                         
 -10   2  20        694.68        607.22        84.53 o                         
  -8   2  20       1131.31       1099.81        92.05 o                         
  -6   2  20         51.07        351.98        57.99 o                         
  -4   2  20       3346.33       3775.24       117.63 o                         
  -2   2  20       6242.11       6227.30       157.97 o                         
   0   2  20        498.12        700.29        59.15 o                         
   2   2  20       6600.26       6046.17       147.46 o                         
   4   2  20      27156.27      27919.26       425.37 o                         
   6   2  20      32671.19      35130.86       657.65 o                         
   8   2  20      42366.33      41372.97       743.12 o                         
  10   2  20      56507.00      55267.01      1014.05 o                         
  12   2  20      41987.43      41966.11       751.25 o                         
  14   2  20      30946.21      29966.40       603.19 o                         
  16   2  20       9638.93       9696.34       341.11 o                         
 -15   3  20       6907.89       8503.84       309.65 o                         
 -13   3  20      14063.49      15238.46       359.89 o                         
 -11   3  20      22821.11      22262.34       434.01 o                         
  -9   3  20      44758.79      46391.03       735.00 o                         
  -7   3  20      40813.98      39319.53       675.10 o                         
  -5   3  20      29713.71      29163.40       460.39 o                         
  -3   3  20       3648.15       3686.89       117.94 o                         
  -1   3  20       3021.30       3397.91        95.44 o                         
   1   3  20       3524.02       3520.30       114.69 o                         
   3   3  20      20407.96      19695.53       336.58 o                         
   5   3  20      58593.84      57731.35       826.31 o                         
   7   3  20      42143.09      43650.89       795.58 o                         
   9   3  20      39747.25      38705.56       658.81 o                         
  11   3  20      23650.86      22028.27       446.55 o                         
  13   3  20       5380.13       5594.74       221.48 o                         
  15   3  20       1131.88       1118.62       146.04 o                         
 -14   4  20       2472.14       2689.97       183.67 o                         
 -12   4  20       6433.49       7005.66       212.01 o                         
 -10   4  20      24153.21      24230.84       450.25 o                         
  -8   4  20      80773.95      79100.85      1149.22 o                         
  -6   4  20      76023.29      74994.32      1055.61 o                         
  -4   4  20     137873.88     141196.14      1774.22 o                         
  -2   4  20     165432.80     166804.66      2257.27 o                         
   0   4  20     128423.71     130752.99      1734.05 o                         
   2   4  20      81824.09      81341.21      1159.65 o                         
   4   4  20      57898.14      61334.23       872.50 o                         
   6   4  20      32716.21      34481.34       578.03 o                         
   8   4  20      17526.42      17427.46       338.90 o                         
  10   4  20       8578.09       8373.11       220.25 o                         
  12   4  20       8082.15       8509.36       259.59 o                         
  14   4  20       4387.23       5271.34       252.85 o                         
 -15   5  20       1047.84        635.43       125.46 o                         
 -13   5  20       2397.18       2615.35       170.69 o                         
 -11   5  20       4773.37       4501.19       168.93 o                         
  -9   5  20       3262.61       3655.80       168.73 o                         
  -7   5  20       2412.43       3167.95       140.37 o                         
  -5   5  20       4237.21       3664.04       130.95 o                         
  -3   5  20         92.70        211.21        50.99 o                         
  -1   5  20       1234.85       1596.35        74.11 o                         
   1   5  20      14653.31      15282.04       276.99 o                         
   3   5  20      23971.01      25455.79       446.12 o                         
   5   5  20      24919.91      23031.53       419.28 o                         
   7   5  20      43964.66      43794.56       701.96 o                         
   9   5  20      18236.70      18001.30       325.69 o                         
  11   5  20      24877.56      23760.67       472.15 o                         
  13   5  20      12427.17      11548.97       334.31 o                         
  15   5  20       4253.45       4023.38       256.66 o                         
 -14   6  20        144.38        441.69       145.12 o                         
 -12   6  20         20.03        222.88        97.08 o                         
 -10   6  20         48.72        452.75        77.87 o                         
  -8   6  20       5807.35       6818.21       205.53 o                         
  -6   6  20        290.39       1984.89       115.50 o                         
  -4   6  20       8733.56       9356.40       214.55 o                         
  -2   6  20      23481.77      24968.33       380.95 o                         
   0   6  20      46674.15      44482.36       681.26 o                         
   2   6  20      39199.63      38144.03       562.79 o                         
   4   6  20      37576.27      37835.30       629.36 o                         
   6   6  20      86457.16      83372.67      1223.12 o                         
   8   6  20      45594.78      43069.42       678.10 o                         
  10   6  20      35359.23      34102.75       575.37 o                         
  12   6  20      29763.68      28743.52       633.70 o                         
  14   6  20      13846.92      13684.97       491.48 o                         
 -13   7  20        281.75       2835.51       250.79 o                         
 -11   7  20        972.74       2327.09       156.11 o                         
  -9   7  20      14199.25      14550.92       333.74 o                         
  -7   7  20      21134.30      19866.94       392.96 o                         
  -5   7  20      11477.19      12404.30       285.92 o                         
  -3   7  20      32276.79      32235.01       513.60 o                         
  -1   7  20      32701.15      29816.02       444.08 o                         
   1   7  20      15295.07      13803.24       262.48 o                         
   3   7  20       7986.24       7360.69       200.01 o                         
   5   7  20       2234.95       2507.58       118.38 o                         
   7   7  20       5735.55       5918.45       200.96 o                         
   9   7  20         18.47        694.33        80.87 o                         
  11   7  20         30.79        614.65        89.57 o                         
  13   7  20        246.56        482.91       117.75 o                         
 -12   8  20       6627.15       6818.03       288.70 o                         
 -10   8  20       7987.95       8276.55       252.76 o                         
  -8   8  20      19409.36      19073.51       391.85 o                         
  -6   8  20      16255.80      16676.56       353.90 o                         
  -4   8  20      18537.43      19381.87       362.55 o                         
  -2   8  20      19007.11      18561.07       369.76 o                         
   0   8  20      17155.21      19749.92       388.79 o                         
   2   8  20       5346.76       6397.53       156.66 o                         
   4   8  20      11369.31      12283.78       259.06 o                         
   6   8  20       7451.58       8938.99       221.71 o                         
   8   8  20       4065.24       4355.91       170.38 o                         
  10   8  20       2606.50       3815.92       165.99 o                         
  12   8  20       4016.58       4533.25       233.49 o                         
 -11   9  20        708.77        701.88       117.94 o                         
  -9   9  20       8721.85       7905.30       238.52 o                         
  -7   9  20        976.27        920.05        91.42 o                         
  -5   9  20        909.03       1306.38        92.19 o                         
  -3   9  20        321.10        517.61        78.15 o                         
  -1   9  20        171.38       1154.19        95.09 o                         
   1   9  20       1576.52       2501.99       153.35 o                         
   3   9  20        680.05        838.13        84.08 o                         
   5   9  20        250.40        657.10        81.04 o                         
   7   9  20        738.58       1223.84       104.77 o                         
   9   9  20        776.79        909.40       113.21 o                         
  11   9  20        901.16        549.89       134.22 o                         
 -10  10  20        191.48        450.34       111.31 o                         
  -8  10  20       3239.82       4402.07       184.06 o                         
  -6  10  20      11850.42      12699.13       324.51 o                         
  -4  10  20      15460.62      15518.12       358.24 o                         
  -2  10  20      29319.42      29790.35       602.10 o                         
   0  10  20      51865.25      48992.88       853.70 o                         
   2  10  20      45401.62      43378.91       778.97 o                         
   4  10  20      51579.22      50015.05       851.55 o                         
   6  10  20      38132.10      36996.23       670.96 o                         
   8  10  20      24911.78      24065.02       513.72 o                         
  10  10  20      21952.60      21903.49       499.52 o                         
  -9  11  20        181.34        579.30       135.28 o                         
  -7  11  20       3411.66       3295.78       224.94 o                         
  -5  11  20       5128.26       4693.22       221.39 o                         
  -3  11  20      16390.43      14310.83       372.11 o                         
  -1  11  20      22563.14      19788.78       459.96 o                         
   1  11  20      31138.17      28691.78       578.46 o                         
   3  11  20      42514.49      37782.54       715.88 o                         
   5  11  20      24547.46      22766.63       544.26 o                         
   7  11  20      35830.82      31932.49       601.48 o                         
   9  11  20      15827.76      14184.91       407.83 o                         
  -8  12  20        522.49        981.48       166.20 o                         
  -6  12  20        858.53       1032.92       150.96 o                         
  -4  12  20        249.00        752.60       120.45 o                         
  -2  12  20        852.44       1368.89       141.66 o                         
   0  12  20       1746.52       2081.57       161.94 o                         
   2  12  20        180.39        825.29       123.66 o                         
   4  12  20       3560.86       2802.18       185.80 o                         
   6  12  20       2583.91       3080.69       195.31 o                         
   8  12  20       1477.91       1337.47       185.38 o                         
  -5  13  20       5823.23       6730.56       313.98 o                         
  -3  13  20       2666.96       3554.54       273.31 o                         
  -1  13  20        716.75       1448.45       169.75 o                         
   1  13  20        187.54        910.55       142.41 o                         
   3  13  20         95.15        756.10       132.76 o                         
   5  13  20        619.79        904.58       154.79 o                         
 -15   1  21      17626.09      16855.97       433.59 o                         
 -13   1  21      25445.67      25410.93       496.96 o                         
 -11   1  21      19118.04      19674.79       399.52 o                         
  -9   1  21      28403.37      29947.40       534.37 o                         
  -7   1  21      28841.15      28364.39       499.80 o                         
  -5   1  21      19365.16      19118.02       300.78 o                         
  -3   1  21      38261.72      40009.38       596.89 o                         
  -1   1  21      70993.55      70061.75      1000.38 o                         
   1   1  21      58142.36      58495.20       823.13 o                         
   3   1  21      40980.42      42239.06       672.04 o                         
   5   1  21      26167.27      27151.15       512.63 o                         
   7   1  21      13298.33      12608.09       283.28 o                         
   9   1  21       3881.28       3951.79       160.84 o                         
  11   1  21       5259.25       4948.49       184.15 o                         
  13   1  21         46.53        432.39       101.02 o                         
  15   1  21         10.36        549.56       122.66 o                         
 -16   2  21       3643.66       3853.97       233.87 o                         
 -14   2  21       1505.71       1955.03       151.20 o                         
 -12   2  21       2951.05       2872.83       158.55 o                         
 -10   2  21        120.93        179.30        71.42 o                         
  -8   2  21         87.52         66.36        56.02 o                         
  -6   2  21       4451.44       4462.02       140.61 o                         
  -4   2  21      10931.19       9376.15       200.16 o                         
  -2   2  21      22370.68      22140.90       353.01 o                         
   0   2  21      21582.51      22505.72       356.90 o                         
   2   2  21       7114.91       6155.41       164.06 o                         
   4   2  21      17726.71      17358.44       304.37 o                         
   6   2  21       9255.22       8608.01       219.12 o                         
   8   2  21        691.19        584.18        75.87 o                         
  10   2  21       1254.52       1554.50       127.47 o                         
  12   2  21       1645.78       1733.47       133.73 o                         
  14   2  21        753.67       1316.88       136.86 o                         
 -15   3  21      22394.87      21728.84       511.02 o                         
 -13   3  21      42622.25      42377.75       727.18 o                         
 -11   3  21      47586.75      48615.97       786.52 o                         
  -9   3  21     101779.76     102722.45      1520.84 o                         
  -7   3  21      99685.20      98670.66      1511.41 o                         
  -5   3  21      96295.62      99395.65      1315.59 o                         
  -3   3  21      87677.28      87115.77      1231.35 o                         
  -1   3  21     156337.70     152266.33      1940.60 o                         
   1   3  21      27300.79      27815.86       418.43 o                         
   3   3  21      40962.43      37380.53       589.40 o                         
   5   3  21       8059.89       7329.62       179.21 o                         
   7   3  21      10559.35      10053.40       254.58 o                         
   9   3  21        639.54        728.72        78.47 o                         
  11   3  21        368.76        577.22        92.39 o                         
  13   3  21         79.39        175.64        94.49 o                         
  15   3  21       1598.70       1738.33       175.37 o                         
 -14   4  21        551.86        728.52       136.07 o                         
 -12   4  21         40.67        187.76        89.46 o                         
 -10   4  21       1094.65       1284.52       100.32 o                         
  -8   4  21      10085.69       9696.01       251.23 o                         
  -6   4  21      35815.15      34510.20       602.28 o                         
  -4   4  21      32421.63      32216.56       491.59 o                         
  -2   4  21      48580.67      46763.26       667.29 o                         
   0   4  21     113169.94     109155.39      1517.49 o                         
   2   4  21      99804.04      97590.74      1419.61 o                         
   4   4  21      44794.62      43552.21       650.03 o                         
   6   4  21      45264.60      42381.35       647.25 o                         
   8   4  21      18354.70      19466.75       419.38 o                         
  10   4  21        474.15        646.42        83.09 o                         
  12   4  21          0.78        225.02       104.12 o                         
  14   4  21       2424.15       2554.78       205.49 o                         
 -15   5  21       4312.69       4807.43       264.59 o                         
 -13   5  21       6752.46       6609.41       242.45 o                         
 -11   5  21        106.74         85.79        68.12 o                         
  -9   5  21       4899.48       3953.62       161.10 o                         
  -7   5  21        123.67        183.51        70.62 o                         
  -5   5  21       4475.93       4610.67       146.77 o                         
  -3   5  21       5475.88       6051.49       176.17 o                         
  -1   5  21      24210.59      25282.85       396.38 o                         
   1   5  21      13558.78      14929.29       292.82 o                         
   3   5  21      16530.42      16771.76       318.36 o                         
   5   5  21      24492.81      26103.76       461.16 o                         
   7   5  21      22285.66      22935.55       437.85 o                         
   9   5  21       8104.85       8593.90       222.91 o                         
  11   5  21       6433.53       7061.12       219.92 o                         
  13   5  21       1587.51       1716.05       157.61 o                         
 -14   6  21      12025.42      11435.94       375.58 o                         
 -12   6  21      11707.32      11979.33       349.15 o                         
 -10   6  21       4719.06       4202.69       218.99 o                         
  -8   6  21       2382.44       2288.77       145.94 o                         
  -6   6  21       2414.56       3660.18       154.44 o                         
  -4   6  21       7121.40       7197.71       191.14 o                         
  -2   6  21      64166.60      63310.79       960.95 o                         
   0   6  21      32149.61      30901.36       499.88 o                         
   2   6  21      35026.69      31673.12       484.65 o                         
   4   6  21      70140.37      65336.75       999.84 o                         
   6   6  21       4457.24       5741.01       190.34 o                         
   8   6  21      12511.00      13774.13       310.34 o                         
  10   6  21        637.84       1610.95       105.56 o                         
  12   6  21       2090.57       3058.04       175.75 o                         
  14   6  21       2063.54       2889.12       219.89 o                         
 -13   7  21      39866.11      40262.38       892.37 o                         
 -11   7  21      42725.90      40358.86       720.09 o                         
  -9   7  21      84491.42      81024.95      1521.50 o                         
  -7   7  21      81326.55      74287.83      1116.19 o                         
  -5   7  21     121647.11     117951.39      1727.80 o                         
  -3   7  21      61622.47      60373.12       907.74 o                         
  -1   7  21      63341.28      61633.51       860.16 o                         
   1   7  21      21230.67      20592.93       435.99 o                         
   3   7  21       5711.41       5831.94       166.44 o                         
   5   7  21       2040.47       2708.27       139.08 o                         
   7   7  21       1034.19       1378.42       121.29 o                         
   9   7  21       1528.42       1729.11       114.22 o                         
  11   7  21         48.28       -112.43       112.43 o                         
  13   7  21        878.73        908.47       163.31 o                         
 -12   8  21         16.38        230.97       119.45 o                         
 -10   8  21        386.84        243.47        91.30 o                         
  -8   8  21       4120.59       3910.59       178.26 o                         
  -6   8  21      22373.96      20286.93       397.82 o                         
  -4   8  21      47800.61      44902.36       709.65 o                         
  -2   8  21      48253.84      44136.67       696.36 o                         
   0   8  21     104418.91      96458.77      1436.37 o                         
   2   8  21      83527.70      80948.01      1131.44 o                         
   4   8  21      82662.27      77323.44      1130.06 o                         
   6   8  21      50712.90      48310.32       744.67 o                         
   8   8  21      19963.20      19413.84       448.16 o                         
  10   8  21       1898.09       1579.46       136.52 o                         
  12   8  21        556.44        442.39       131.00 o                         
 -11   9  21         68.00        181.41        96.41 o                         
  -9   9  21        203.28        806.03       106.67 o                         
  -7   9  21       3556.71       3828.95       167.86 o                         
  -5   9  21       6647.93       6392.84       187.84 o                         
  -3   9  21       2346.98       1919.67       120.20 o                         
  -1   9  21      21947.46      19579.95       452.32 o                         
   1   9  21      21560.20      18665.19       383.12 o                         
   3   9  21      18499.50      15472.67       281.86 o                         
   5   9  21      16123.02      14884.80       305.57 o                         
   7   9  21      16261.98      14990.50       342.14 o                         
   9   9  21       8353.50       7735.21       266.23 o                         
  11   9  21       2250.64       2339.81       177.89 o                         
 -10  10  21      10792.70      10186.01       314.19 o                         
  -8  10  21      12819.82      11749.62       287.57 o                         
  -6  10  21       2721.23       2959.84       185.04 o                         
  -4  10  21        526.28        960.74       122.47 o                         
  -2  10  21       4439.54       5401.19       202.74 o                         
   0  10  21       4143.54       5598.87       220.55 o                         
   2  10  21       9808.49      11252.02       284.91 o                         
   4  10  21      12974.69      14104.98       334.71 o                         
   6  10  21       4658.48       5540.75       212.69 o                         
   8  10  21       2653.38       3373.91       191.33 o                         
  10  10  21       2051.15       2986.65       207.87 o                         
  -9  11  21      16344.04      14934.32       409.27 o                         
  -7  11  21      32384.76      31163.69       823.47 o                         
  -5  11  21      15835.67      15876.05       435.99 o                         
  -3  11  21       6043.46       6174.34       247.14 o                         
  -1  11  21       7326.77       7914.17       272.42 o                         
   1  11  21        781.33       1893.99       151.74 o                         
   3  11  21        107.28       1395.15       141.90 o                         
   5  11  21       1727.48       1921.84       162.27 o                         
   7  11  21        704.79       2086.76       160.93 o                         
   9  11  21        187.81        728.64       145.65 o                         
  -8  12  21       2285.19       1904.75       297.79 o                         
  -6  12  21       1444.26       1159.01       162.82 o                         
  -4  12  21       8343.00       8076.58       321.02 o                         
  -2  12  21      10048.38      10723.26       328.43 o                         
   0  12  21      25809.51      24314.06       547.39 o                         
   2  12  21      28037.29      26388.35       559.93 o                         
   4  12  21      12934.37      12321.06       352.39 o                         
   6  12  21      23497.99      20176.83       485.17 o                         
  -5  13  21       7444.81       8657.10       359.45 o                         
  -3  13  21      11411.97      10755.36       496.46 o                         
  -1  13  21      13739.17      12235.54       392.21 o                         
   1  13  21      18958.70      17780.39       451.81 o                         
   3  13  21      17509.91      15912.93       433.31 o                         
   5  13  21      10503.79       9493.83       500.21 o                         
 -16   0  22      45422.11      42725.80      1590.89 o                         
 -14   0  22      58475.24      57611.44      1362.43 o                         
 -12   0  22      74200.04      74030.30      1642.31 o                         
 -10   0  22      42075.12      39756.80       958.18 o                         
  -8   0  22      43007.05      40294.82       886.44 o                         
  -6   0  22       5318.04       4147.29       200.27 o                         
  -4   0  22         84.25         73.03        59.40 o                         
  -2   0  22       3295.49       4480.67       175.86 o                         
   0   0  22      13359.11      14676.01       358.97 o                         
   2   0  22      39820.68      41964.73       904.22 o                         
   4   0  22      61455.84      59895.44      1217.44 o                         
   6   0  22      50709.31      48328.75      1121.12 o                         
   8   0  22      32357.84      30653.73       792.95 o                         
  10   0  22      25627.77      25342.38       709.01 o                         
  12   0  22      21591.00      21733.92       653.94 o                         
  14   0  22      21504.36      19822.46       641.21 o                         
 -15   1  22          6.11        399.51       115.60 o                         
 -13   1  22       2770.90       3313.90       179.14 o                         
 -11   1  22      10224.33      10537.78       272.09 o                         
  -9   1  22      37157.96      36187.63       622.67 o                         
  -7   1  22      61284.11      58263.83       883.61 o                         
  -5   1  22     100389.51      94748.33      1180.39 o                         
  -3   1  22     133872.80     126258.54      1586.28 o                         
  -1   1  22     103252.20      93868.18      1240.32 o                         
   1   1  22     103909.27     100693.09      1324.44 o                         
   3   1  22      23618.27      22817.13       395.15 o                         
   5   1  22       2706.73       2842.23       104.12 o                         
   7   1  22       5371.32       5241.65       185.28 o                         
   9   1  22      27098.48      26937.88       528.18 o                         
  11   1  22      28985.99      28742.89       543.07 o                         
  13   1  22      35013.83      33522.57       616.83 o                         
  15   1  22      21530.31      21703.33       511.11 o                         
 -16   2  22       1386.85       1243.41       185.32 o                         
 -14   2  22        522.13        739.39       118.83 o                         
 -12   2  22        895.51       1183.70       118.78 o                         
 -10   2  22         57.59         58.28        70.99 o                         
  -8   2  22       4809.80       4951.27       171.36 o                         
  -6   2  22       1840.27       1871.55       116.66 o                         
  -4   2  22       4730.62       6133.87       171.19 o                         
  -2   2  22      11875.35      12425.06       241.66 o                         
   0   2  22      25324.40      27207.04       439.99 o                         
   2   2  22       5191.34       6386.15       161.37 o                         
   4   2  22       2421.64       2706.57       111.12 o                         
   6   2  22        180.51        445.97        68.31 o                         
   8   2  22        518.30        571.44        71.82 o                         
  10   2  22       4822.67       5178.54       190.18 o                         
  12   2  22      14811.27      14670.98       351.07 o                         
  14   2  22      24232.29      23087.68       498.89 o                         
 -15   3  22       1319.07       1441.52       158.77 o                         
 -13   3  22        168.05        907.53       115.26 o                         
 -11   3  22       1741.27       2297.23       142.89 o                         
  -9   3  22      10691.81      10313.77       244.50 o                         
  -7   3  22      29131.37      29374.05       525.06 o                         
  -5   3  22      67414.55      65102.94       927.87 o                         
  -3   3  22      93852.95      89334.58      1265.08 o                         
  -1   3  22      73437.87      72147.35       940.05 o                         
   1   3  22      17676.29      17520.90       294.74 o                         
   3   3  22       9100.41       9720.99       216.57 o                         
   5   3  22       2409.38       2628.68       117.41 o                         
   7   3  22       8412.57       8162.60       229.10 o                         
   9   3  22       3417.06       3552.86       141.24 o                         
  11   3  22      13974.64      14030.91       333.68 o                         
  13   3  22      12110.37      13182.78       338.65 o                         
  15   3  22       9897.23      11201.79       362.07 o                         
 -14   4  22      35218.19      35069.54       684.43 o                         
 -12   4  22      36810.32      36313.75       642.72 o                         
 -10   4  22      24260.22      24598.59       497.75 o                         
  -8   4  22      20737.21      20543.46       478.29 o                         
  -6   4  22       2312.25       2477.23       127.59 o                         
  -4   4  22        320.59        613.72        69.40 o                         
  -2   4  22       2417.02       3021.30       118.38 o                         
   0   4  22      12766.73      13265.41       282.90 o                         
   2   4  22      36200.53      36475.33       580.24 o                         
   4   4  22      12868.97      13823.51       269.65 o                         
   6   4  22      27711.23      27961.26       477.92 o                         
   8   4  22      15789.21      16539.31       368.74 o                         
  10   4  22      12124.09      12083.44       278.28 o                         
  12   4  22       7377.49       7991.82       257.58 o                         
  14   4  22       8690.50       9109.20       324.08 o                         
 -15   5  22          3.67        239.19       126.04 o                         
 -13   5  22        376.82        532.51       108.28 o                         
 -11   5  22       5574.40       5340.41       193.08 o                         
  -9   5  22       4235.53       4128.03       150.49 o                         
  -7   5  22       6814.25       6233.52       182.56 o                         
  -5   5  22      30607.81      28459.01       459.43 o                         
  -3   5  22      14219.38      14357.29       278.42 o                         
  -1   5  22      21692.85      22409.80       371.72 o                         
   1   5  22      36995.75      36597.27       558.41 o                         
   3   5  22      10306.15      10564.88       236.53 o                         
   5   5  22       7037.15       6354.17       177.76 o                         
   7   5  22        625.89        603.34        86.57 o                         
   9   5  22       9842.09       9712.18       293.11 o                         
  11   5  22       6711.03       7092.87       219.16 o                         
  13   5  22       7851.08       8459.49       323.99 o                         
 -14   6  22       7715.24       9540.02       366.06 o                         
 -12   6  22       6438.04       8097.58       281.77 o                         
 -10   6  22       5856.82       6275.75       212.39 o                         
  -8   6  22      12096.52      12775.21       294.85 o                         
  -6   6  22      22488.98      20831.97       396.49 o                         
  -4   6  22      15334.63      14242.62       277.92 o                         
  -2   6  22       8697.98       9328.22       214.25 o                         
   0   6  22      12007.57      12339.47       246.24 o                         
   2   6  22       3300.81       4147.96       130.16 o                         
   4   6  22         36.00        810.25        92.18 o                         
   6   6  22       6715.65       6824.62       213.51 o                         
   8   6  22       8455.87       8562.93       235.86 o                         
  10   6  22      12414.74      12420.97       337.97 o                         
  12   6  22      19360.06      18911.11       434.26 o                         
  14   6  22      17959.65      18293.74       497.18 o                         
 -13   7  22       5400.67       6268.28       324.19 o                         
 -11   7  22       8789.02       9800.72       310.61 o                         
  -9   7  22        237.74       2655.48       157.23 o                         
  -7   7  22        273.61       2161.98       135.78 o                         
  -5   7  22       4115.29       7149.63       211.08 o                         
  -3   7  22       9643.99      10782.32       240.05 o                         
  -1   7  22       5468.29       7086.62       175.57 o                         
   1   7  22        650.84       1947.54       101.83 o                         
   3   7  22       8766.67       7919.10       192.12 o                         
   5   7  22        333.71        562.06        86.15 o                         
   7   7  22       4100.02       4309.40       180.16 o                         
   9   7  22       2020.83       1810.06       138.88 o                         
  11   7  22       1000.77        607.89       115.85 o                         
  13   7  22        504.38        384.87       131.75 o                         
 -12   8  22       5345.81       4810.62       260.24 o                         
 -10   8  22       1464.12       1660.40       133.44 o                         
  -8   8  22         24.61        205.81        83.19 o                         
  -6   8  22        434.33        769.98        92.25 o                         
  -4   8  22        692.58       1199.21        96.95 o                         
  -2   8  22       5151.42       5482.66       138.16 o                         
   0   8  22       2569.50       3678.79       118.64 o                         
   2   8  22       6733.17       8509.79       210.24 o                         
   4   8  22       4953.02       7004.28       192.91 o                         
   6   8  22       1568.27       3124.75       162.01 o                         
   8   8  22       2159.98       3407.88       180.80 o                         
  10   8  22       1069.30       1642.26       173.44 o                         
  12   8  22       1100.61       1283.31       161.68 o                         
 -11   9  22         62.24        -93.24        93.24 o                         
  -9   9  22       2241.71       2600.97       201.44 o                         
  -7   9  22        611.96        801.69        98.88 o                         
  -5   9  22         65.76        141.92        60.94 o                         
  -3   9  22       1590.09       1609.19       114.27 o                         
  -1   9  22       1028.03       1355.70       108.36 o                         
   1   9  22       1359.82       1903.75       119.49 o                         
   3   9  22        471.83        889.99        77.69 o                         
   5   9  22       3181.53       3267.81       142.76 o                         
   7   9  22       1320.43       1732.81       121.33 o                         
   9   9  22       1068.11       1840.04       154.57 o                         
  11   9  22        141.79        348.59       139.02 o                         
 -10  10  22      10252.99      11294.53       312.63 o                         
  -8  10  22      17245.32      18408.27       388.27 o                         
  -6  10  22      15266.74      15613.95       402.47 o                         
  -4  10  22      10831.40      11377.36       297.83 o                         
  -2  10  22       4549.77       4735.96       192.65 o                         
   0  10  22       2127.02       2874.14       147.01 o                         
   2  10  22         42.55        442.95       100.53 o                         
   4  10  22       4226.97       4542.53       191.45 o                         
   6  10  22       5982.56       6307.01       229.12 o                         
   8  10  22       6981.39       6971.26       262.52 o                         
  10  10  22      16034.42      14723.77       395.24 o                         
  -9  11  22      16464.45      16765.18       461.47 o                         
  -7  11  22      12910.50      13794.31       444.47 o                         
  -5  11  22      19712.88      18759.95       493.36 o                         
  -3  11  22       9079.07       9987.85       306.20 o                         
  -1  11  22       4192.12       5382.51       276.76 o                         
   1  11  22       3588.32       3989.30       203.74 o                         
   3  11  22       1816.70       1634.07       145.73 o                         
   5  11  22        508.50        616.01       116.43 o                         
   7  11  22       5092.01       4336.85       236.42 o                         
   9  11  22       8350.98       7320.59       303.59 o                         
  -6  12  22         40.26         64.17       131.03 o                         
  -4  12  22          7.18        483.03       129.48 o                         
  -2  12  22         41.27        483.90       108.01 o                         
   0  12  22        298.30        963.78       154.84 o                         
   2  12  22        521.85       1735.94       150.76 o                         
   4  12  22       1100.35       1718.48       155.31 o                         
   6  12  22         22.44       1064.40       157.15 o                         
  -3  13  22       4768.81       5096.53       279.41 o                         
  -1  13  22       4091.33       5892.32       327.93 o                         
   1  13  22       1374.89       2962.89       234.57 o                         
   3  13  22       2154.32       3896.07       229.15 o                         
 -15   1  23          2.09       -116.69       116.69 o                         
 -13   1  23          0.98          1.99        85.10 o                         
 -11   1  23        619.32        747.46       100.61 o                         
  -9   1  23       4386.93       4628.40       177.66 o                         
  -7   1  23       3462.00       3853.04       151.87 o                         
  -5   1  23      18704.71      19034.05       299.17 o                         
  -3   1  23      15489.54      16118.95       279.42 o                         
  -1   1  23      30123.60      31777.13       494.11 o                         
   1   1  23      20552.23      22012.34       355.67 o                         
   3   1  23      47133.21      46480.34       739.00 o                         
   5   1  23      35796.46      34597.39       505.71 o                         
   7   1  23      57724.19      58254.98       981.73 o                         
   9   1  23      32288.89      34379.38       664.20 o                         
  11   1  23      33024.67      33141.84       630.12 o                         
  13   1  23      30897.90      30813.37       600.01 o                         
  15   1  23      12313.99      12247.06       398.31 o                         
 -14   2  23       3127.97       2972.07       182.10 o                         
 -12   2  23       6533.59       6848.02       230.43 o                         
 -10   2  23       3020.48       3710.70       167.87 o                         
  -8   2  23      12021.87      12114.56       292.48 o                         
  -6   2  23      12710.08      12628.46       235.81 o                         
  -4   2  23       4225.07       3708.81       132.82 o                         
  -2   2  23        162.18        389.49        45.46 o                         
   0   2  23        664.13       1009.77        70.91 o                         
   2   2  23        543.22        873.55        74.87 o                         
   4   2  23       6348.85       6358.84       172.76 o                         
   6   2  23      17537.81      17041.56       367.86 o                         
   8   2  23       1824.41       1987.06       115.77 o                         
  10   2  23       6363.81       6381.65       215.26 o                         
  12   2  23        580.62        649.53       101.62 o                         
  14   2  23       1873.08       2057.94       162.62 o                         
 -15   3  23       3707.05       3764.73       227.39 o                         
 -13   3  23       1071.64       1256.28       140.21 o                         
 -11   3  23         70.62        519.39        94.87 o                         
  -9   3  23       3369.49       3592.67       142.96 o                         
  -7   3  23      13352.36      14551.56       318.48 o                         
  -5   3  23      27680.82      30001.59       484.07 o                         
  -3   3  23      57912.01      57373.34       856.21 o                         
  -1   3  23      94755.55      90623.27      1136.29 o                         
   1   3  23     102430.03      99599.41      1313.02 o                         
   3   3  23     119168.58     115820.16      1667.65 o                         
   5   3  23      49986.20      50259.91       832.03 o                         
   7   3  23     129345.16     126022.55      2424.57 o                         
   9   3  23      22170.29      21997.27       481.42 o                         
  11   3  23      35007.86      35737.57       648.02 o                         
  13   3  23      26454.26      27371.03       581.76 o                         
  15   3  23      12001.58      12503.96       405.39 o                         
 -14   4  23       5958.83       7416.70       297.15 o                         
 -12   4  23      15033.00      16302.08       370.84 o                         
 -10   4  23      30559.02      28766.00       518.34 o                         
  -8   4  23      12105.45      12909.40       307.98 o                         
  -6   4  23      19360.25      17125.55       338.79 o                         
  -4   4  23       6115.00       6838.55       174.16 o                         
  -2   4  23          5.98        196.94        53.69 o                         
   0   4  23      18631.56      16906.44       296.25 o                         
   2   4  23      25432.00      24549.01       415.38 o                         
   4   4  23      64684.99      59574.85       839.59 o                         
   6   4  23      43697.02      41857.66       673.53 o                         
   8   4  23      75569.33      71370.27      1236.64 o                         
  10   4  23      42908.78      42397.24       770.69 o                         
  12   4  23      23810.21      23102.80       479.73 o                         
  14   4  23       9408.19       9790.17       352.05 o                         
 -13   5  23       1010.92        533.52       120.30 o                         
 -11   5  23       3475.45       3122.55       175.65 o                         
  -9   5  23       1217.23       1179.66       112.18 o                         
  -7   5  23        614.71        801.35        91.33 o                         
  -5   5  23       2169.68       2335.79       118.56 o                         
  -3   5  23        129.74        276.13        59.70 o                         
  -1   5  23       3390.21       3185.33       116.53 o                         
   1   5  23       9313.80       9211.67       204.28 o                         
   3   5  23       8625.30       9065.91       212.45 o                         
   5   5  23      23195.75      23185.42       420.50 o                         
   7   5  23      34386.84      33749.81       556.10 o                         
   9   5  23      14554.70      13987.24       335.87 o                         
  11   5  23      21683.94      21742.38       458.10 o                         
  13   5  23      17784.66      17710.96       489.02 o                         
 -14   6  23      12138.95      11773.90       393.78 o                         
 -12   6  23      10382.85       9811.86       327.95 o                         
 -10   6  23      19141.04      18308.13       437.10 o                         
  -8   6  23      48692.42      46310.49       752.59 o                         
  -6   6  23      12213.57      13011.75       292.71 o                         
  -4   6  23      25612.79      25795.37       444.20 o                         
  -2   6  23       7098.53       6729.10       181.47 o                         
   0   6  23          5.28       1752.97        97.92 o                         
   2   6  23       8713.77       9400.40       202.90 o                         
   4   6  23      13865.84      14159.89       318.44 o                         
   6   6  23      22744.22      22810.72       443.62 o                         
   8   6  23      19385.72      18897.94       385.19 o                         
  10   6  23      11467.12      11072.01       317.45 o                         
  12   6  23       9077.71       8789.30       280.63 o                         
  14   6  23       2849.19       3264.13       229.41 o                         
 -13   7  23       1247.28       1862.63       203.47 o                         
 -11   7  23        253.00        757.71       126.46 o                         
  -9   7  23       4964.24       5297.53       207.81 o                         
  -7   7  23      13836.33      14177.58       320.37 o                         
  -5   7  23      28777.05      27832.14       516.42 o                         
  -3   7  23      47849.52      48965.29       723.06 o                         
  -1   7  23      58316.39      59373.62       857.91 o                         
   1   7  23      70482.46      67706.27       967.10 o                         
   3   7  23      68327.23      67331.70       966.97 o                         
   5   7  23      48634.94      45436.04       730.74 o                         
   7   7  23      34718.13      33092.28       602.99 o                         
   9   7  23      11601.55      11647.59       293.41 o                         
  11   7  23      16137.57      16227.15       395.57 o                         
  13   7  23       6442.74       6717.71       300.56 o                         
 -12   8  23      15545.31      14944.28       409.62 o                         
 -10   8  23      19413.94      18131.90       413.54 o                         
  -8   8  23      13709.38      13621.16       322.41 o                         
  -6   8  23      22900.88      21838.47       428.75 o                         
  -4   8  23       4938.58       4424.73       165.37 o                         
  -2   8  23       1596.97       1745.67        82.29 o                         
   0   8  23       1163.03       1285.50        74.27 o                         
   2   8  23      31691.30      30364.81       494.80 o                         
   4   8  23      49020.67      45526.20       701.45 o                         
   6   8  23      63054.93      59885.49      1002.13 o                         
   8   8  23      63017.64      60278.62      1026.75 o                         
  10   8  23      50075.04      48307.28      1009.39 o                         
  12   8  23      33725.12      35589.64       841.26 o                         
 -11   9  23        202.54        241.57       118.72 o                         
  -9   9  23          4.74         29.76        85.18 o                         
  -7   9  23         10.97        155.66        78.78 o                         
  -5   9  23       1259.82       1257.13        96.39 o                         
  -3   9  23         21.14        209.21        95.94 o                         
  -1   9  23       3405.82       3711.27       161.83 o                         
   1   9  23       5006.90       4552.31       176.62 o                         
   3   9  23      15626.98      15662.93       311.19 o                         
   5   9  23      13781.10      12083.92       267.84 o                         
   7   9  23      23833.98      20978.02       462.09 o                         
   9   9  23      19457.39      18079.56       431.29 o                         
  11   9  23      16650.37      15749.85       431.67 o                         
 -10  10  23       8545.50       8343.46       296.22 o                         
  -8  10  23      21120.54      19967.36       412.96 o                         
  -6  10  23      15265.14      16236.68       406.40 o                         
  -4  10  23      16684.00      17265.70       441.24 o                         
  -2  10  23      16827.53      17476.54       391.80 o                         
   0  10  23       5229.73       5879.19       206.85 o                         
   2  10  23       2213.18       2794.62       151.91 o                         
   4  10  23        795.10       1664.57       119.78 o                         
   6  10  23        610.67       1255.56       132.27 o                         
   8  10  23       3327.52       4385.68       224.83 o                         
  10  10  23       2333.50       3120.22       206.70 o                         
  -9  11  23       5783.55       7407.28       362.60 o                         
  -7  11  23      18481.17      17302.57       465.49 o                         
  -5  11  23      14916.15      16296.72       454.81 o                         
  -3  11  23      16932.32      17185.21       532.57 o                         
  -1  11  23      24748.58      26061.32       618.35 o                         
   1  11  23      10068.84      11042.43       319.69 o                         
   3  11  23      13364.98      14259.50       373.02 o                         
   5  11  23       2446.04       2882.27       182.35 o                         
   7  11  23       2230.07       2870.56       212.56 o                         
  -6  12  23       3687.42       3883.70       247.14 o                         
  -4  12  23       1408.33       1618.34       183.05 o                         
  -2  12  23        372.51        308.15       107.25 o                         
   0  12  23       1070.14       1477.69       145.72 o                         
   2  12  23       4265.50       4088.37       209.80 o                         
   4  12  23       6522.83       7078.35       278.22 o                         
   6  12  23      12935.25      11956.83       391.52 o                         
  -3  13  23        119.53        658.30       154.11 o                         
  -1  13  23       2290.05       2868.59       222.20 o                         
   1  13  23       4975.85       5627.09       267.18 o                         
   3  13  23      10464.16      10322.34       334.58 o                         
 -14   0  24      26419.89      23959.48       729.99 o                         
 -12   0  24      35951.04      33817.98       887.84 o                         
 -10   0  24      89448.80      93255.88      1963.84 o                         
  -8   0  24     129920.48     128698.09      2585.12 o                         
  -6   0  24     127975.22     130657.74      2181.41 o                         
  -4   0  24     137696.14     134962.77      2663.76 o                         
  -2   0  24     111871.89     101185.59      2146.77 o                         
   0   0  24     151502.67     151672.42      2908.47 o                         
   2   0  24      84899.82      84818.85      1944.98 o                         
   4   0  24      52732.98      49676.43      1324.36 o                         
   6   0  24      20539.35      18907.60       575.17 o                         
   8   0  24      28160.27      29409.15       775.94 o                         
  10   0  24       9602.93       8972.24       359.32 o                         
  12   0  24       2053.40       2394.04       260.86 o                         
  14   0  24       1695.71       2041.73       237.18 o                         
 -15   1  24      11720.14      10984.91       376.54 o                         
 -13   1  24      11430.56      10984.29       305.27 o                         
 -11   1  24      17668.63      16284.63       372.49 o                         
  -9   1  24       5247.52       4975.14       191.33 o                         
  -7   1  24         20.76        319.87        99.87 o                         
  -5   1  24      19581.41      19731.41       317.33 o                         
  -3   1  24      23747.56      22668.35       355.09 o                         
  -1   1  24      97261.83      91393.96      1250.87 o                         
   1   1  24     147922.11     145086.55      1982.43 o                         
   3   1  24     119553.38     115314.87      1648.63 o                         
   5   1  24      81018.73      78341.94      1121.06 o                         
   7   1  24      80336.32      78684.98      1233.23 o                         
   9   1  24      32603.50      32170.50       806.04 o                         
  11   1  24       7933.22       8707.42       263.62 o                         
  13   1  24         35.80         90.35       100.62 o                         
  15   1  24       1465.27       1990.03       174.53 o                         
 -14   2  24       3755.34       3391.67       192.15 o                         
 -12   2  24       2560.99       2638.42       155.26 o                         
 -10   2  24       3795.88       3977.77       177.66 o                         
  -8   2  24       4942.69       5014.87       204.23 o                         
  -6   2  24        389.71       1212.74        86.86 o                         
  -4   2  24      14376.92      14130.67       291.67 o                         
  -2   2  24      22155.72      20446.42       381.18 o                         
   0   2  24      51749.04      50129.35       748.34 o                         
   2   2  24      96666.92      95876.50      1317.98 o                         
   4   2  24      56708.69      56861.34      1011.26 o                         
   6   2  24      96794.11      95288.41      1517.05 o                         
   8   2  24      41383.16      40253.54       743.28 o                         
  10   2  24      22538.87      20711.91       506.42 o                         
  12   2  24      12224.33      12248.35       327.69 o                         
  14   2  24       2475.78       3070.48       185.72 o                         
 -15   3  24       9800.19      10357.74       345.42 o                         
 -13   3  24      19694.30      20369.53       478.70 o                         
 -11   3  24       9365.17       9850.08       280.92 o                         
  -9   3  24       6767.13       6147.33       228.75 o                         
  -7   3  24       1631.49       1507.72       111.52 o                         
  -5   3  24        287.97        588.24        76.68 o                         
  -3   3  24       9259.33      10065.16       222.35 o                         
  -1   3  24      31877.83      31458.35       491.43 o                         
   1   3  24      43250.08      42567.81       762.53 o                         
   3   3  24      69386.47      67298.00       966.92 o                         
   5   3  24      68747.08      68040.52      1037.26 o                         
   7   3  24      11673.83      11729.98       310.52 o                         
   9   3  24      15302.71      14954.25       373.98 o                         
  11   3  24       1145.05       1132.26       123.23 o                         
  13   3  24          3.28        395.11       106.09 o                         
  15   3  24        498.10        602.69       152.43 o                         
 -14   4  24      19755.39      19026.86       487.11 o                         
 -12   4  24      37683.26      37156.08       664.28 o                         
 -10   4  24      50290.62      49160.43       834.46 o                         
  -8   4  24      64474.00      62729.98       999.67 o                         
  -6   4  24      76732.09      75570.25      1114.49 o                         
  -4   4  24      73193.80      74081.92      1082.60 o                         
  -2   4  24      41522.78      43070.12       677.78 o                         
   0   4  24      64690.48      67004.46      1067.75 o                         
   2   4  24      50226.64      49127.88       734.58 o                         
   4   4  24      13653.78      14617.07       293.56 o                         
   6   4  24      21310.20      22019.45       412.29 o                         
   8   4  24       7754.49       8624.69       260.60 o                         
  10   4  24       2425.92       3321.94       171.70 o                         
  12   4  24       3579.13       4571.67       236.50 o                         
  14   4  24       1466.34       2121.07       194.03 o                         
 -13   5  24        608.80        761.67       159.87 o                         
 -11   5  24       2398.02       2473.35       156.37 o                         
  -9   5  24       1153.38       1418.78       123.29 o                         
  -7   5  24        239.14        205.88        75.23 o                         
  -5   5  24       6103.51       6689.38       181.57 o                         
  -3   5  24      13325.66      13618.03       276.20 o                         
  -1   5  24      25531.84      24609.94       411.25 o                         
   1   5  24      43599.65      44651.06       652.59 o                         
   3   5  24      42810.55      43099.22       664.03 o                         
   5   5  24      46490.60      47759.73       730.65 o                         
   7   5  24      28570.64      30111.70       527.26 o                         
   9   5  24      20930.51      20744.61       437.44 o                         
  11   5  24       6192.69       6364.09       245.20 o                         
  13   5  24       1378.58       1560.09       262.88 o                         
 -14   6  24       2084.95       3154.50       255.14 o                         
 -12   6  24       5365.98       6198.28       254.12 o                         
 -10   6  24       7071.78       7988.13       255.70 o                         
  -8   6  24      12004.47      12616.17       307.22 o                         
  -6   6  24      28673.91      29216.28       519.37 o                         
  -4   6  24      43149.98      43404.29       718.46 o                         
  -2   6  24      31481.81      30606.53       503.68 o                         
   0   6  24      82911.90      82077.94      1148.33 o                         
   2   6  24      67269.44      64291.35      1058.34 o                         
   4   6  24      64558.84      61631.85      1000.50 o                         
   6   6  24      48011.30      44650.99       749.35 o                         
   8   6  24      30006.73      28745.21       507.80 o                         
  10   6  24      15013.69      14894.96       367.17 o                         
  12   6  24       5354.22       6061.20       266.91 o                         
 -13   7  24       5275.91       4899.71       295.86 o                         
 -11   7  24       4978.47       4969.75       242.46 o                         
  -9   7  24       9516.26       9259.72       263.91 o                         
  -7   7  24       6935.85       6769.05       219.62 o                         
  -5   7  24      17621.54      18042.89       385.44 o                         
  -3   7  24      10657.48       9793.13       228.26 o                         
  -1   7  24       5024.72       4709.86       149.20 o                         
   1   7  24       1907.33       2785.19       126.92 o                         
   3   7  24       3068.78       3534.39       153.62 o                         
   5   7  24       1671.17       2620.01       142.05 o                         
   7   7  24         17.62        815.94       100.20 o                         
   9   7  24        527.08        757.97       106.30 o                         
  11   7  24        211.26        790.89       129.90 o                         
  13   7  24          6.47         13.42       128.66 o                         
 -12   8  24      15303.03      13653.83       392.28 o                         
 -10   8  24      14892.09      14757.09       353.31 o                         
  -8   8  24      23383.00      21323.24       434.90 o                         
  -6   8  24      17978.96      17563.59       373.34 o                         
  -4   8  24      15159.89      15199.90       332.23 o                         
  -2   8  24       7058.29       7952.94       195.09 o                         
   0   8  24       8540.08       8694.33       233.32 o                         
   2   8  24       5980.67       6562.82       205.11 o                         
   4   8  24       2303.75       3606.25       177.95 o                         
   6   8  24       1841.04       3013.21       168.24 o                         
   8   8  24        874.80       1730.34       147.14 o                         
  10   8  24       2175.69       3147.80       196.88 o                         
  12   8  24        742.39       1625.50       174.83 o                         
 -11   9  24        506.30        771.65       146.59 o                         
  -9   9  24        414.33        623.59       103.99 o                         
  -7   9  24        200.06        382.01       100.98 o                         
  -5   9  24         31.41        388.21        73.45 o                         
  -3   9  24         20.28         42.72        96.06 o                         
  -1   9  24       1434.14       1514.23       113.16 o                         
   1   9  24        793.64        968.40       100.04 o                         
   3   9  24       1381.67       2107.84       109.08 o                         
   5   9  24        360.68        363.07        88.14 o                         
   7   9  24       3201.26       3443.85       186.52 o                         
   9   9  24       1295.45       1013.47       137.32 o                         
  11   9  24       2530.07       2692.65       219.66 o                         
 -10  10  24       7432.30       8110.46       284.78 o                         
  -8  10  24      20536.67      19739.10       428.00 o                         
  -6  10  24      23875.07      23855.32       527.90 o                         
  -4  10  24      33051.48      31910.41       678.60 o                         
  -2  10  24      50289.18      50792.43       881.31 o                         
   0  10  24      32106.69      29675.31       558.09 o                         
   2  10  24      33525.07      31852.49       594.08 o                         
   4  10  24      27867.52      26521.77       598.73 o                         
   6  10  24      15988.16      14034.88       344.59 o                         
   8  10  24      11973.99      11632.88       329.83 o                         
  10  10  24       3423.40       3392.49       227.09 o                         
  -7  11  24       6275.20       6919.85       315.48 o                         
  -5  11  24      21063.54      19830.14       626.57 o                         
  -3  11  24      22244.67      20774.69       541.00 o                         
  -1  11  24      31818.06      30166.90       747.71 o                         
   1  11  24      38534.45      35432.54       684.02 o                         
   3  11  24      23052.95      22903.69       507.17 o                         
   5  11  24      28688.56      28555.24       660.36 o                         
   7  11  24      13798.26      14448.93       478.29 o                         
  -6  12  24       3643.93       3828.58       252.34 o                         
  -4  12  24       2721.10       2703.51       209.00 o                         
  -2  12  24       1582.19       1493.55       165.92 o                         
   0  12  24       1151.82       1419.66       186.60 o                         
   2  12  24       2806.19       2778.75       181.33 o                         
   4  12  24         35.10        361.47       127.61 o                         
   6  12  24        932.69       1593.39       176.94 o                         
  -3  13  24         68.78        645.80       192.18 o                         
  -1  13  24        320.95        876.29       165.72 o                         
   1  13  24        615.91       1047.69       150.68 o                         
 -15   1  25      10725.04      11097.65       347.50 o                         
 -13   1  25      13254.85      14181.72       372.93 o                         
 -11   1  25      12067.19      13320.67       350.82 o                         
  -9   1  25      30438.47      29908.41       547.30 o                         
  -7   1  25      11604.26      11365.33       261.56 o                         
  -5   1  25      20851.31      21929.48       354.70 o                         
  -3   1  25      26944.37      26078.20       414.02 o                         
  -1   1  25      16753.14      18727.36       352.10 o                         
   1   1  25       8720.68      10457.04       219.25 o                         
   3   1  25       1650.20       2509.25       125.54 o                         
   5   1  25        370.35        301.05        54.43 o                         
   7   1  25       5398.86       5879.44       192.68 o                         
   9   1  25        111.65        212.52        87.89 o                         
  11   1  25       3588.24       3951.06       191.08 o                         
  13   1  25       5541.11       5503.17       282.13 o                         
  15   1  25       3553.79       4107.55       243.28 o                         
 -14   2  25        102.46        173.31       123.48 o                         
 -12   2  25          0.75        221.46        99.62 o                         
 -10   2  25        407.41        463.93        83.55 o                         
  -8   2  25       7229.76       6934.85       209.32 o                         
  -6   2  25       4169.73       3574.58       123.25 o                         
  -4   2  25       6530.16       6374.63       178.68 o                         
  -2   2  25      18654.95      18247.31       314.19 o                         
   0   2  25       2064.75       2304.77       100.43 o                         
   2   2  25      15297.99      14795.28       303.78 o                         
   4   2  25       4028.86       4475.37       156.32 o                         
   6   2  25       1051.27       1521.82       113.76 o                         
   8   2  25       1467.63       1717.95       141.22 o                         
  10   2  25        809.33        994.61       101.98 o                         
  12   2  25       2651.46       3282.75       176.05 o                         
  14   2  25       3754.86       4359.94       222.01 o                         
 -15   3  25      21389.98      22757.30       558.33 o                         
 -13   3  25      39507.90      40540.19       717.89 o                         
 -11   3  25      40479.61      41377.32       727.76 o                         
  -9   3  25      56570.27      55485.86       993.49 o                         
  -7   3  25      36878.41      36016.82       680.07 o                         
  -5   3  25      63099.46      63224.16       947.14 o                         
  -3   3  25      15459.22      13906.49       277.78 o                         
  -1   3  25      19993.23      19701.01       311.11 o                         
   1   3  25      11472.54      11010.89       230.53 o                         
   3   3  25       3746.92       3888.13       152.22 o                         
   5   3  25          6.85        421.59        82.26 o                         
   7   3  25       9441.65       9138.91       257.37 o                         
   9   3  25       1182.05       1313.24       150.58 o                         
  11   3  25       5490.75       5386.80       212.23 o                         
  13   3  25       9837.29      10288.70       334.21 o                         
 -14   4  25        343.31        356.35       135.18 o                         
 -12   4  25       7423.16       6753.94       238.63 o                         
 -10   4  25       9956.41      10627.43       288.17 o                         
  -8   4  25      20231.37      20022.62       416.33 o                         
  -6   4  25      38834.57      36309.22       610.19 o                         
  -4   4  25     101159.77      96728.34      1428.04 o                         
  -2   4  25      41429.94      39093.85       606.99 o                         
   0   4  25      65377.71      63252.34       907.03 o                         
   2   4  25      41409.36      41555.48       704.31 o                         
   4   4  25       4956.28       5250.22       178.29 o                         
   6   4  25       6255.09       6752.85       200.92 o                         
   8   4  25       4033.33       4392.46       200.67 o                         
  10   4  25       9056.99       8406.17       260.43 o                         
  12   4  25       9370.21       9315.91       316.60 o                         
  14   4  25      14730.04      14228.85       457.67 o                         
 -13   5  25       3368.79       2603.08       193.67 o                         
 -11   5  25       3243.51       2974.54       180.80 o                         
  -9   5  25       4552.54       4976.84       210.21 o                         
  -7   5  25       4845.80       5921.29       194.15 o                         
  -5   5  25      17673.23      19864.80       375.03 o                         
  -3   5  25        426.42        732.16        80.51 o                         
  -1   5  25      10491.01      11301.77       220.41 o                         
   1   5  25       8504.95       8487.59       199.21 o                         
   3   5  25      10584.97      11335.85       250.37 o                         
   5   5  25        146.71        367.26        74.63 o                         
   7   5  25        644.10        995.98       114.44 o                         
   9   5  25         33.53        451.54        95.91 o                         
  11   5  25       1116.62       1644.29       143.62 o                         
  13   5  25       3187.02       3112.65       229.91 o                         
 -12   6  25        724.48        546.53       126.58 o                         
 -10   6  25       1005.47       1636.29       136.47 o                         
  -8   6  25      16163.68      15703.56       354.32 o                         
  -6   6  25      17285.78      16613.27       361.39 o                         
  -4   6  25      28630.51      27180.18       470.42 o                         
  -2   6  25      50573.45      46747.18       764.93 o                         
   0   6  25      39273.48      38940.23       608.22 o                         
   2   6  25      24743.41      25141.36       507.37 o                         
   4   6  25       6107.67       7314.24       218.41 o                         
   6   6  25       1103.52       2347.27       134.19 o                         
   8   6  25       1886.30       2441.73       137.46 o                         
  10   6  25       5668.49       7080.17       256.92 o                         
  12   6  25       8085.77       9484.07       324.27 o                         
 -13   7  25      28076.88      24598.32       662.86 o                         
 -11   7  25      34264.19      33385.72       696.07 o                         
  -9   7  25      36059.87      34236.99       632.80 o                         
  -7   7  25      24897.89      24955.06       542.83 o                         
  -5   7  25      22815.28      22305.00       431.86 o                         
  -3   7  25       3161.57       3641.88       155.85 o                         
  -1   7  25       1893.19       2313.17       103.61 o                         
   1   7  25        287.96        608.62        73.27 o                         
   3   7  25          1.35        179.04        75.26 o                         
   5   7  25        753.64        932.76       131.50 o                         
   7   7  25       2044.83       2468.75       147.43 o                         
   9   7  25       1251.72       1697.55       135.12 o                         
  11   7  25       2980.46       3073.34       197.22 o                         
 -12   8  25       4465.42       4472.82       243.72 o                         
 -10   8  25      15291.14      13391.53       345.79 o                         
  -8   8  25      23447.63      22142.73       449.09 o                         
  -6   8  25      52258.79      49570.25       806.21 o                         
  -4   8  25      72419.51      70746.94      1118.45 o                         
  -2   8  25      64740.26      63818.59       940.55 o                         
   0   8  25      60051.24      57928.33       849.56 o                         
   2   8  25      37476.28      38716.08       632.84 o                         
   4   8  25      14250.51      13279.39       312.37 o
[truncated: 177,796 more chars]
